# Supplementary material for: The Molecular Fingerprint of Dorsal Root and Trigeminal Ganglion Neurons
Source: Front Mol Neurosci. 2017 Sep 26;10:304. doi: 10.3389/fnmol.2017.00304 (PMC5623188; doi:10.3389/fnmol.2017.00304)
Supplement: Supplementary file 1 [file Table_1.xlsx]

## Sheet: INSTRUCTIONS
This workbook contains several worksheets:
DRG_vs_trigeminal_LRT		differential expression calculated using a likelihood ratio test with DESeq2 (most like an ANOVA, taking into account both cell type and gender), used for Fig. 3
cufflinks_w_expression_cutoff		cufflinks file containing the normalised expression values (FPKM) for all samples (6x DRG, 4x Trigeminal)
DRG_vs_trigeminal_WALD		differential expression calculated using a Wald test with DESeq2 (comparing cell type only)
DRG_TRI+interactions_WALD		differential expression calculated using a Wald test with DESeq2 (allowing for interactions between cell type and gender)
male_vs_female_WALD		differential expression calculated using a Wald test with DESeq2 (comparing gender only)
male_female+interactions_WALD		differential expression calculated using a Wald test with DESeq2 (allowing for interactions between cell type and gender)
Thakur_et_al_MACS		cufflinks file containing data we published previously comparing MACS sorted pure DRG neurons to conventionally dissociated DRG cells containing satellite glia (Thakur et al. 2014)
abbreviations:
expressed?		as defined by our cutoff: FPKM larger or equal to 1 in at least two samples in either group
depleted in pure neurons compared to mixed?		This RNA-seq study was conducted on FACSed neurons, which means that they still contain 30% satellite cells. In contrast, MACSed neurons (Thakur et al. 2014) are free of satellite cells. We can therefore use this previous dataset to assign cell-type. A "yes" in this column indicates that the ratio of MACS purified DRG neurons/mixed conventionally dissociated DRG cells is smaller or equal to 0.25,…
avg mixed DRG (MACS) - hidden column		average FPKM found in mixed DRG cultures (neurons & satellite cells)
avg pure DRG MACS - hidden column		average FPKM found in MACS purified DRG (i.e. neurons only)
expressed in MACS dataset at cutoff FPKM>5? - hidden column		did we find this particular gene expressed in our MACS purified neuronal dataset? (avgFPKM of MACS purified group >= 5)
EGFP avg		average FPKM for DRG neurons in our current dataset
TRI avg		average FPKM for trigeminal neurons in our current dataset
sign. using LRT?		Are these genes also found significantly dysregulated by LRT?
S209_EGFP_M		FPKM of individual samples				Summary of data:
S218_EGFP_1_M		_M: male mice
S231_EGFP_2_M		_F: female mice							total number of dysregulated genes	97
S222_EGFP_F		_EGFP: DRG neurons							expressed according to cut-off	78
S213_EGFP_3_F		_TRI: trigeminal neurons							genes upregulated in trigeminal ganglion	25
S229_EGFP_4_F		You can look at the individual datapoints graphed by clicking on the graph and sliding the highlighted box up or down.							of which are unambiguosly neuronal	19
S226_TRI_1_M									genes upregulated in dorsal root ganglion	53
S210_TRI_2_M									of which are unambiguosly neuronal	44
S214_TRI_3_F
S230_TRI_4_F

## Sheet: DRG_vs_trigeminal_LRT
EnsemblID	gene_short_name	baseMean	log2FC (TRI/DRG)	lfcSE	stat	pvalue	padj	expressed?	depleted in pure neurons compared to mixed?	avg mixed DRG (MACS)	avg pure DRG (MACS)	expressed in MACS dataset at cutoff FPKM>5?	EGFP avg	TRI avg	present in WALD	S209_EGFP_M	S218_EGFP_1_M	S231_EGFP_2_M	S222_EGFP_F	S213_EGFP_3_F	S229_EGFP_4_F	S226_TRI_1_M	S210_TRI_2_M	S214_TRI_3_F	S230_TRI_4_F
ENSMUSG00000020123	Avpr1a	15.4956	5.00428	1.07169	21.2179	2.46936e-05	0.00887049	yes	no	0.32286	0.829178	no	0.0254603	1.27282	Avpr1a	0	0	0.0152017	0	0.13756	0	1.58208	0.621832	1.073	1.81435
ENSMUSG00000101759	Gm5734	87.366	4.20242	1.62595	25.9886	2.27327e-06	0.00116044	yes	#N/A	#N/A	#N/A	#N/A	1.73019	16.9663	#N/A	0.633839	1.40239	0.474783	0.598242	1.88057	5.39132	24.5343	6.93078	5.62212	30.7779
ENSMUSG00000049112	Oxtr	36.4941	4.04608	1.62595	23.8777	6.53181e-06	0.00275444	yes	no	0.388198	0.190072	no	0.0781275	1.63691	Slc24a3	0.0674907	0.169483	0.025793	0.010319	0.185277	0.0104025	3.00535	0.738905	2.02709	0.776291
ENSMUSG00000026475	Rgs16	24.1863	3.89473	0.863895	19.6795	5.32916e-05	0.0159038	yes	no	1.90871	2.47418	no	0.164337	2.2957	Rgs16	0.0610712	0.328122	0	0.0212841	0.575546	0	2.14079	1.96514	2.3054	2.77148
ENSMUSG00000029054	Gabrd	20.881	3.81255	0.998177	16.6936	0.000237159	0.0488895	yes	no	0.270172	0.58899	no	0.156768	2.13992	Gabrd	0	0.549366	0.0218316	0	0.369412	0	3.75786	2.4809	1.9649	0.356018
ENSMUSG00000028542	Slc6a9	43.3936	1.85364	0.534864	17.2478	0.000179757	0.0415111	yes	no	0.616371	3.86832	no	0.467395	1.74805	#N/A	0	0.322103	0	1.55189	0.930379	0	1.28163	1.1393	2.00703	2.56422
ENSMUSG00000091722	Siah3	71.4169	1.69953	1.62595	17.792	0.000136937	0.0334056	yes	no	5.91467	7.89428	yes	3.72015	12.8008	Siah3	4.16589	5.67154	2.45426	2.89272	3.86241	3.27405	12.5172	4.29679	16.228	18.1613
ENSMUSG00000034209	Rasl10a	58.5246	1.51392	1.62595	18.7877	8.32352e-05	0.023379	yes	#DIV/0!	0	0	no	2.41881	7.95575	Fos	4.46805	4.20544	3.47169	0	2.36765	0	11.428	5.88338	6.31345	8.19816
ENSMUSG00000026173	Plcd4	1548.59	1.50882	0.286729	28.3214	7.08087e-07	0.000403984	yes	no	18.3375	20.0433	yes	27.8876	86.312	Plcd4	34.3599	35.9765	9.38058	30.4424	33.9274	23.2389	95.6206	77.0683	102.066	70.493
ENSMUSG00000049404	Rarres1	374.796	1.36031	1.62595	29.6142	3.70994e-07	0.000227295	yes	no	28.3877	75.484	yes	15.4864	48.2293	#N/A	14.323	9.25269	6.78248	12.0715	32.0734	18.4151	26.3755	13.6936	59.109	93.7393
ENSMUSG00000037735	2810032G03Rik	151.921	1.26213	1.62595	25.5299	2.85922e-06	0.00138658	yes	no	2.80387	5.31635	yes	4.35761	10.8756	2810032G03Rik	5.37696	5.32375	2.5813	3.10589	5.30412	4.45366	11.0772	9.54541	11.0933	11.7866
ENSMUSG00000024420	Zfp521	586.334	1.22991	0.37508	17.6012	0.00015064	0.0352063	yes	no	7.15778	15.5074	yes	5.46717	13.4036	#N/A	4.19119	7.1453	1.35014	4.48686	6.76848	8.86107	8.6132	7.62911	13.8438	23.5281
ENSMUSG00000063873	Slc24a3	175.305	1.21684	1.62595	26.8563	1.47307e-06	0.000772286	yes	no	9.46772	3.64781	no	2.83089	6.59775	Slc24a3	2.85644	3.67531	2.24322	2.5536	3.33156	2.32524	6.33603	6.7573	7.11944	6.17824
ENSMUSG00000044017	Adgrd1	224.198	1.1472	1.62595	31.5945	1.37826e-07	8.91185e-05	yes	no	1.4366	2.93044	no	2.16469	5.12463	#N/A	1.25442	1.49953	0.370765	3.71025	4.25848	1.89467	2.93671	2.16612	8.00089	7.39482
ENSMUSG00000023017	Asic1	769.726	0.999638	0.247572	16.7659	0.000228737	0.0487586	yes	no	23.1532	6.26723	yes	11.7398	23.2861	Asic1	9.94982	17.2777	11.2577	8.68429	13.9886	9.28074	25.584	20.9425	21.9292	24.6886
ENSMUSG00000037266	Rsrp1	676.629	0.783594	1.62595	16.8847	0.00021554	0.0471949	yes	no	56.4317	137.664	yes	41.588	52.6003	#N/A	46.6793	21.6431	21.2825	63.8519	56.3013	39.7699	26.0002	42.1033	50.3057	91.9919
ENSMUSG00000069049	Eif2s3y	187.41	0.220781	1.62595	287.312	4.08383e-63	3.96091e-59	yes	no	11.9179	13.9852	yes	8.42443	10.2301	#N/A	16.459	19.7874	14.1246	0.0279976	0	0.147594	16.5231	24.1247	0.0898405	0.182721
ENSMUSG00000099876	Gm29650	12.9409	0.208365	1.62595	21.8713	1.78114e-05	0.00677461	yes	#N/A	#N/A	#N/A	#N/A	1.11232	2.03918	Cyp26b1	0.355406	2.27137	3.95799	0.0891729	0	0	1.47675	6.67999	0	0
ENSMUSG00000069045	Ddx3y	198.745	0.136474	1.62595	187.803	1.65596e-41	6.42447e-38	yes	no	13.7264	12.1782	yes	3.7499	4.50726	#N/A	8.10716	10.675	3.54646	0.0320088	0.0903256	0.0484294	8.66758	9.28605	0.0251548	0.0502424
ENSMUSG00000008200	Fnbp4	122.982	-0.236922	0.280531	16.6753	0.000239339	0.0488895	yes	no	4.68118	5.66184	yes	2.14732	1.83821	#N/A	1.61201	1.37384	1.08707	2.67902	2.09622	4.03575	1.35366	1.21694	2.38247	2.39979
ENSMUSG00000068457	Uty	44.9695	-0.428549	1.62595	89.4032	3.85776e-20	5.34521e-17	yes	no	4.79416	4.93535	no	0.799604	0.802032	Osmr	2.57796	1.72817	0.491493	0	0	0	1.43696	1.77117	0	0
ENSMUSG00000029687	Ezh2	24.6821	-0.667444	1.62595	16.8755	0.000216535	0.0471949	yes	no	1.43069	1.93596	no	1.01226	0.887604	#N/A	1.02333	0.343874	0.459586	2.05295	1.005	1.18882	0.131014	0.715888	1.7933	0.910215
ENSMUSG00000036377	C530008M17Rik	249.116	-0.832863	1.62595	17.9426	0.000127006	0.0319956	yes	no	12.0378	5.96054	yes	3.92263	2.35789	#N/A	3.6153	3.16862	2.43465	4.8277	4.62557	4.86395	2.37944	1.76772	3.08644	2.19797
ENSMUSG00000019775	Rgs17	489.496	-0.867547	0.245001	17.2022	0.0001839	0.041968	yes	no	9.12499	16.7137	yes	39.2479	23.6117	#N/A	43.7394	47.6835	53.026	23.2322	39.4763	28.3302	21.9537	26.6713	18.5337	27.2882
ENSMUSG00000020155	Kcnmb1	4657.11	-0.937261	0.230553	17.755	0.000139492	0.0334056	yes	no	9.1463	14.7216	yes	106.026	62.0365	Kcnmb1	124.045	101.326	118.548	100.673	102.297	89.2692	81.3102	50.9142	65.7103	50.2111
ENSMUSG00000050711	Scg2	5150.45	-1.05977	1.62595	18.1779	0.000112904	0.0288173	yes	no	137.904	133.437	yes	254.756	123.751	Scg2	219.357	248.912	137.551	271.154	360.029	291.531	101.585	159.844	126.673	106.901
ENSMUSG00000086503	Xist	115.316	-1.11758	1.62595	194.003	7.45967e-43	3.61757e-39	yes	no	0.0105216	0.102403	no	0.606173	0.268965	Kcnv1	0.00186842	0	0.00213706	1.23575	0.575565	1.82172	0	0	0.600009	0.475851
ENSMUSG00000059456	Ptk2b	392.501	-1.3476	1.62595	20.8208	3.0117e-05	0.0100726	yes	no	8.62541	2.24698	no	14.1044	6.11544	#N/A	16.3651	14.4177	13.8216	18.1017	13.3477	8.57266	8.21083	7.45095	4.42064	4.37935
ENSMUSG00000040473	Cfap69	67.5065	-1.41429	1.62595	23.9688	6.24077e-06	0.00275133	yes	no	3.23238	5.48528	yes	2.66385	1.0605	Kcnq5	2.18957	2.31382	1.91631	2.197	3.08631	4.28008	1.11665	0.983119	1.07354	1.0687
ENSMUSG00000030669	Calca	56477.4	-1.42095	1.62595	16.8225	0.000222349	0.0479237	yes	no	994.947	912.324	yes	8216.03	3429.72	#N/A	6918.28	4826.34	16276.2	6646.08	6731.58	7897.69	3058.57	5271.43	2411.75	2977.14
ENSMUSG00000031849	Comp	342.034	-1.47564	1.62595	18.3079	0.000105799	0.0273639	yes	no	5.19107	2.35607	no	16.1529	5.83055	Comp	22.5353	27.7208	7.49624	10.4069	14.0268	14.7315	6.79976	6.7371	2.84533	6.94001
ENSMUSG00000029802	Abcg2	960.902	-1.48163	1.62595	23.7621	6.92037e-06	0.0028562	yes	no	39.6202	16.4451	yes	49.7896	19.8256	Abcg2	52.1485	50.5443	43.4753	42.0034	31.1459	79.4202	23.298	21.7381	15.5288	18.7374
ENSMUSG00000021250	Fos	921.852	-1.53804	0.343365	21.028	2.71539e-05	0.00940592	yes	no	156.946	40.7815	yes	52.2122	19.2661	Fos	64.4656	39.6296	78.6042	44.5831	26.5222	59.4682	16.4761	21.764	20.5867	18.2375
ENSMUSG00000022146	Osmr	696.29	-1.56952	0.314865	25.009	3.71e-06	0.00175528	yes	no	7.58228	20.016	yes	14.2404	5.37163	Osmr	13.6513	17.1496	4.30105	16.3461	13.3871	20.607	4.51429	5.0701	5.99913	5.90301
ENSMUSG00000020395	Itk	129.537	-1.59478	0.453406	21.6356	2.004e-05	0.00733463	yes	no	0.600237	2.01908	no	3.36795	1.20314	#N/A	1.23169	1.7136	3.2555	4.09141	4.77342	5.14205	1.00397	0.342353	2.73838	0.727868
ENSMUSG00000051029	Serpinb1b	321.888	-1.65	1.62595	19.7555	5.13035e-05	0.0156712	yes	no	7.09793	2.45538	no	24.7563	7.66747	Serpinb1b	26.4789	16.054	22.4053	36.2474	18.7042	28.6479	4.77408	13.3266	8.14968	4.41954
ENSMUSG00000028004	Npy2r	367.956	-1.85587	0.423408	17.1692	0.000186966	0.0421718	yes	no	7.0187	13.7151	yes	14.694	4.77409	Npy2r	16.5061	21.4856	3.33503	11.5104	17.3516	17.9753	1.93897	4.4756	6.96188	5.71993
ENSMUSG00000063594	Gng8	375.082	-2.0425	1.62595	22.0753	1.60842e-05	0.00624003	yes	no	7.51059	2.21348	no	33.4038	8.8946	#N/A	20.3133	22.1779	92.569	20.5252	18.1608	26.6767	13.0607	12.3264	4.30274	5.88855
ENSMUSG00000032946	Rasgrp2	32.9823	-2.22011	1.62595	19.7399	5.17043e-05	0.0156712	yes	no	9.07614	2.57482	no	15.6068	3.78541	Ptk2b	6.96711	27.8369	33.7356	4.55133	15.999	4.55107	3.01469	4.11303	1.9196	6.09431
ENSMUSG00000022342	Kcnv1	499.475	-2.27188	0.235138	80.9144	2.68948e-18	3.47803e-15	yes	no	10.0207	7.59195	yes	13.4622	3.01674	Kcnv1	10.7426	12.6526	10.7524	17.4509	12.9679	16.2066	3.58392	2.77449	2.31002	3.39851
ENSMUSG00000005268	Prlr	81.446	-2.42389	0.495574	21.767	1.87651e-05	0.00700009	yes	no	0.711439	0.584335	no	2.97252	0.60749	Prlr	2.5218	4.78989	2.87006	3.25208	3.07984	1.32146	0.380535	0.575387	0.15661	1.31743
ENSMUSG00000028033	Kcnq5	87.4565	-2.54758	0.442646	27.8929	8.77268e-07	0.000486207	yes	no	5.86339	2.33602	no	1.8883	0.372112	Kcnq5	1.53983	1.68681	1.32804	1.79543	1.65536	3.32432	0.637018	0.363565	0.179904	0.307962
ENSMUSG00000063415	Cyp26b1	52.7031	-2.76538	1.62595	18.6517	8.90896e-05	0.0240022	yes	no	0.638452	0.896765	no	1.63963	0.239671	Cyp26b1	3.32678	0.736481	0.32547	1.60217	1.20221	2.64468	0.248682	0.35865	0.0737913	0.277561
ENSMUSG00000066720	Cldn9	120.449	-2.89016	1.62595	24.5539	4.65783e-06	0.00215125	yes	no	2.20833	1.35912	no	10.7823	1.94633	Cldn9	4.73957	7.28369	15.2769	5.98449	20.9361	10.4731	0.81333	1.23701	3.44414	2.29083
ENSMUSG00000026514	Cnih3	26.107	-3.11586	0.836175	17.0755	0.000195933	0.0436864	yes	no	2.29649	0.966609	no	1.6675	0.333989	#N/A	0.278099	0.427077	1.01975	4.91239	1.51723	1.85047	0.135071	0	0.298416	0.90247
ENSMUSG00000038112	AW551984	77.0829	-3.26289	1.62595	36.2335	1.35516e-08	1.09531e-05	yes	no	1.3375	4.13493	no	2.46613	0.250924	AW551984	2.49024	2.78482	0.606638	1.68155	5.31221	1.92134	0.202995	0.136678	0.229159	0.434866
ENSMUSG00000029380	Cxcl1	6.48441	-4.02975	1.62595	18.3829	0.000101905	0.0267129	yes	no	1.49237	0.899126	no	1.33178	0.0119881	#N/A	0	0	0	4.45421	2.0155	1.52099	0	0.0479526	0	0
ENSMUSG00000027102	Hoxd8	82.0074	-4.9099	0.462641	107.327	4.94669e-24	7.99632e-21	yes	no	10.0745	12.8007	yes	4.82038	0.126587	Hoxd8	5.57214	3.6516	3.50327	6.30705	4.259	5.62919	0.236578	0.0300586	0.151283	0.0884279
ENSMUSG00000043342	Hoxd9	18.1876	-5.87909	1.62595	40.7578	1.41112e-09	1.19013e-06	yes	no	5.29927	3.51836	no	1.50057	0.0592516	Hoxd9	1.51725	2.04637	2.52271	1.27248	1.0737	0.570887	0.0313446	0	0.0569959	0.148666
ENSMUSG00000001661	Hoxc6	13.5272	-6.72367	1.64277	25.7869	2.51443e-06	0.00125064	yes	no	3.55532	3.41393	no	1.41746	0.00659275	Hoxc6	0.939694	2.40232	0.98108	1.69783	2.11342	0.370422	0	0.026371	0	0
ENSMUSG00000001657	Hoxc8	17.7985	-7.18244	1.6066	40.9543	1.27903e-09	1.12776e-06	yes	no	1.9634	0.628869	no	1.6861	0.00921675	Hoxc8	2.4646	0.856084	2.3694	2.36043	1.27017	0.79591	0.0149947	0.0218723	0	0
ENSMUSG00000038700	Hoxb5	276.037	-7.58595	1.62595	154.002	3.62122e-34	8.78056e-31	yes	no	6.74776	9.0334	yes	23.6543	0.115214	Hoxb5	20.4112	25.0964	34.8683	13.8503	32.6778	15.0219	0.161234	0.0861072	0.0433663	0.17015
ENSMUSG00000000690	Hoxb6	26.2887	-7.69556	1.73049	24.1841	5.60376e-06	0.00252795	yes	no	3.82542	2.70033	no	3.25783	0.0162783	Hoxb6	1.39138	2.63921	5.19724	5.79119	4.4025	0.125454	0	0	0.0326821	0.0324309
ENSMUSG00000000938	Hoxa10	177.901	-8.1166	0.704349	258.318	8.07145e-57	5.219e-53	yes	no	8.3653	7.50194	yes	15.6975	0.062385	Hoxa10	14.8867	12.2124	12.6379	14.0459	15.9564	24.4455	0.0738788	0.0309302	0.0729637	0.0717673
ENSMUSG00000038227	Hoxa9	172.308	-8.78917	1.62595	165.379	1.22582e-36	3.96308e-33	yes	no	8.05268	8.89713	yes	18.4126	0.0581771	Hoxa9	19.8298	21.7777	19.9645	6.15801	22.4168	20.3289	0.0200136	0.0553037	0	0.157391
ENSMUSG00000022484	Hoxc10	68.6462	-9.06642	1.50051	123.589	1.45532e-27	2.56639e-24	yes	no	2.98475	2.71318	no	8.48522	0.0044418	Hoxc10	7.74699	9.26065	7.88974	9.07573	11.5315	5.40672	0.0177672	0	0	0
ENSMUSG00000043219	Hoxa6	11.8956	-9.22007	1.62595	34.5854	3.08945e-08	2.30497e-05	yes	no	1.03898	1.11491	no	1.28788	0	Hoxa6	2.29661	0.817266	2.2883	0	1.17987	1.14521	0	0	0	0
ENSMUSG00000038236	Hoxa7	459.277	-9.25549	1.62595	292.174	3.59034e-64	6.96455e-60	yes	no	17.8432	19.8226	yes	48.9012	0.099697	Hoxa7	38.5795	55.1038	81.2354	26.8546	56.0545	35.5792	0.227611	0.102702	0	0.068475
ENSMUSG00000078706	Gm53	18.102	-9.87912	1.62595	33.8649	4.42921e-08	3.18214e-05	yes	no	2.00715	0.705321	no	2.29142	0	Gm53	1.59336	4.83599	0.942605	2.88212	2.9859	0.508568	0	0	0	0
ENSMUSG00000048763	Hoxb3	26.0216	-10.4167	1.62595	74.574	6.40411e-17	6.9015e-14	yes	no	1.79022	2.22151	no	2.87543	0	Hoxb3	2.68392	2.4306	3.33182	3.52602	3.79167	1.48856	0	0	0	0
ENSMUSG00000036139	Hoxc9	31.4715	-10.6121	1.62595	80.0123	4.2222e-18	5.11889e-15	yes	no	1.08594	1.95595	no	1.97358	0	Hoxc9	2.14835	1.48527	2.98939	2.86807	1.4842	0.866198	0	0	0	0
ENSMUSG00000050368	Hoxd10	35.6152	-10.8335	1.62595	69.3315	8.80751e-16	8.992e-13	yes	no	1.43413	1.81497	no	3.96155	0.016969	Hoxd10	5.36546	1.53739	1.23232	8.73279	3.48644	3.41489	0	0.0451398	0.0227363	0
ENSMUSG00000038721	Hoxb7	50.8337	-11.3778	1.62595	104.721	1.8199e-23	2.71557e-20	yes	no	4.94656	2.04603	no	7.11664	0.0166588	#N/A	5.35801	6.9846	9.23359	8.42178	4.48536	8.2165	0	0.0332896	0	0.0333456
ENSMUSG00000023992	Trem2	5.25739	8.19076	1.62595	20.1783	4.15267e-05	0.0136531	yes	yes	0.426008	0.0320955	no	0	1.23479	Hoxc6	0	0	0	0	0	0	1.97409	1.42791	1.49402	0.0431419
ENSMUSG00000003657	Calb2	354.997	4.98355	1.62595	16.6482	0.000242595	0.0490194	yes	yes	9.63894	0.340542	no	0.967337	57.5701	Hoxd8	0.0264369	0.226755	0.366671	5.10822	0	0.0759375	2.64798	4.16951	141.004	82.459
ENSMUSG00000043822	Adamtsl5	32.0142	3.50932	1.62595	29.5929	3.74958e-07	0.000227295	yes	yes	2.90507	0.473842	no	0.274205	2.44237	#N/A	0.0368942	0.500043	0.245667	0.0136174	0.214537	0.634473	2.30966	2.63994	2.1777	2.64219
ENSMUSG00000094686	Ccl21a	152.178	2.4122	1.62595	16.6745	0.000239432	0.0488895	yes	yes	0.169	0	no	8.43258	50.6334	Cldn9	13.4273	1.38714	4.3794	3.76395	10.4936	17.1441	80.0973	52.4241	40.2655	29.7465
ENSMUSG00000027210	Meis2	102.141	1.92201	1.62595	20.0065	4.52515e-05	0.0146298	yes	yes	10.1806	2.01521	no	1.98707	8.29657	Hoxa10	3.65898	1.42419	0.880671	3.7055	0.766604	1.48649	9.00945	5.37606	13.7729	5.02788
ENSMUSG00000029306	Ibsp	60.7722	1.32157	1.62595	17.706	0.00014295	0.0338164	yes	yes	2.26333	0.087652	no	1.3834	5.20632	AW551984	0.611379	0.525336	1.32742	2.29752	2.72448	0.814263	0.731076	1.54432	12.4221	6.12778
ENSMUSG00000085715	Tsix	53.5418	-0.59205	1.62595	146.179	1.80951e-32	3.9001e-29	yes	yes	0	0	no	0.612002	0.518887	Smr2	0	0	0	1.45941	1.20484	1.00776	0	0	1.41751	0.658036
ENSMUSG00000036578	Fxyd7	3614.45	-1.4801	1.62595	21.1785	2.51848e-05	0.00888243	yes	yes	194.702	35.0619	yes	619.021	245.853	Hoxa6	480.598	526.128	1602.55	336.428	548.335	220.085	313.059	344.811	189.555	135.987
ENSMUSG00000038418	Egr1	206.022	-1.69985	1.62595	32.638	8.17985e-08	5.47148e-05	yes	yes	62.1451	15.3569	yes	8.61902	2.62605	Gata3	8.13007	4.89842	5.54965	14.2184	4.96267	13.9549	2.25343	1.7428	3.31293	3.19503
ENSMUSG00000097863	1010001B22Rik	5.80098	-1.90723	1.62595	22.4733	1.31821e-05	0.00521849	yes	yes	0.525917	0	no	1.14227	0.307821	Ikzf1	2.29032	1.56133	3.00198	0	0	0	0.319083	0.9122	0	0
ENSMUSG00000032246	Calml4	232.646	-2.04084	1.62595	17.8573	0.000132539	0.0329614	yes	yes	9.6765	2.39915	no	38.3485	9.63704	Hoxc8	42.3318	19.9893	78.1973	54.8717	28.9888	5.71202	8.39902	17.6531	6.563	5.93304
ENSMUSG00000079598	Clec2l	611.499	-2.17143	1.62595	26.8744	1.45984e-06	0.000772286	yes	yes	104.135	13.4961	yes	61.2881	14.0145	Trem2	52.0587	38.8088	168.393	57.3385	26.18	24.9496	17.7731	17.5638	12.3018	8.41916
ENSMUSG00000052371	Hoxd3os1	18.1666	-3.10968	1.62595	18.6555	8.89236e-05	0.0240022	yes	yes	2.92053	0	no	3.83869	0	Hoxd3os1	7.73178	0	5.75285	6.96479	0	2.58274	0	0	0	0
ENSMUSG00000029281	Smr2	123.415	-4.54394	1.62595	33.2824	5.92685e-08	4.10604e-05	yes	yes	5.57126	0.743256	no	27.017	1.28078	#N/A	20.3613	9.21397	74.6611	34.933	5.50342	17.429	1.33059	0.974821	2.58058	0.237139
ENSMUSG00000020875	Hoxb9	19.1155	-9.88075	1.62595	29.2644	4.41899e-07	0.000259756	yes	yes	3.37053	0.736487	no	1.12574	0	Hoxc5	0.88421	1.95004	1.83549	1.0789	1.00583	0	0	0	0	0
ENSMUSG00000015619	Gata3	8.91965	9.05453	1.62595	35.0949	2.39462e-08	1.85804e-05	no	no	0.0141642	0.0102589	no	0.0512647	0.581486	Gata3	0.0325506	0.0350084	0.0747457	0.150141	0	0.0151427	1.17508	0.522313	0.129927	0.498623
ENSMUSG00000018654	Ikzf1	7.29638	6.75636	1.62595	19.8486	4.89692e-05	0.0155722	no	no	0.702962	0.882365	no	0.00761978	0.464728	Ikzf1	0	0	0	0	0	0.0457187	0.0852987	0.618208	0.550914	0.604492
ENSMUSG00000023192	Grm2	15.5462	6.05855	1.62595	19.6169	5.4985e-05	0.0161606	no	no	0.0317144	0.0733212	no	0.0186725	0.871885	Grm2	0	0	0	0	0.112035	0	0.549894	0.910707	1.83773	0.189208
ENSMUSG00000025330	Padi4	6.42379	3.74593	1.62595	16.6971	0.000236735	0.0488895	no	no	0.244039	0.193782	no	0	0.384862	#N/A	0	0	0	0	0	0	0.17491	1.36454	0	0
ENSMUSG00000038253	Hoxa5	6.70674	-8.39074	1.62595	23.9078	6.43403e-06	0.00275444	no	no	3.19913	4.16782	no	0.638627	0.0217955	Hoxa5	0.466624	0.793238	0.963409	0.409437	0.454829	0.744225	0	0.0652677	0.0219144	0
ENSMUSG00000038692	Hoxb4	6.43164	-8.30371	1.62595	20.973	2.79102e-05	0.00949829	no	no	1.17692	1.8244	no	0.44032	0.00709305	Hoxb4	0.621482	0.50472	0.492177	0.422526	0.484747	0.116271	0.012811	0	0.0155612	0
ENSMUSG00000056673	Kdm5d	28.3767	-0.0501111	1.62595	79.1989	6.34137e-18	7.23587e-15	no	no	2.47571	2.23042	no	0.473392	0.43937	#N/A	0.708754	0.563379	1.56822	0	0	0	1.42033	0.337151	0	0
ENSMUSG00000075588	Hoxb2	9.53186	-6.20538	1.62595	18.7991	8.27631e-05	0.023379	no	no	2.49805	3.04781	no	0.273078	0.00633072	Hoxb2	0	0.275071	0	0.272828	0.960459	0.130113	0	0	0	0.0253229
ENSMUSG00000084844	Hoxb3os	16.2295	-5.96069	1.62595	41.3799	1.03388e-09	9.55011e-07	no	no	0.768836	0.306295	no	0.508559	0.0043496	Hoxb3os	0.649937	0.425064	0.963793	0.42436	0.436747	0.15145	0.0173984	0	0	0
ENSMUSG00000022485	Hoxc5	10.5487	-9.10847	1.62595	23.59	7.54204e-06	0.00304793	no	yes	0.331145	0	no	0.289494	0.0061418	Hoxc5	0	0	0.594955	0	0	1.14201	0.0111247	0.0134425	0	0
ENSMUSG00000019832	Rab32	3.41409	-5.41221	1.62595	16.6088	0.000247423	0.0494796	no	yes	0.933094	0.0628772	no	0.194449	0.0271237	#N/A	0.547333	0.220471	0.354428	0	0.0444631	0	0.0318072	0	0.0578277	0.0188599
ENSMUSG00000032854	Ugt8a	19.6731	1.59146	1.62595	18.584	9.21602e-05	0.0244894	no	yes	27.7263	1.52376	no	0.31151	0.706293	#N/A	0.499325	0.666527	0.572907	0.0510446	0.0360695	0.0431873	1.23111	0.786803	0.312476	0.494784
ENSMUSG00000047419	Cmya5	6.34136	2.77917	1.62595	19.0216	7.40489e-05	0.0214388	no	yes	0.196677	0.0244718	no	0.0115177	0.0758216	#N/A	0.0112667	0.0546167	0.00322295	0	0	0	0.085547	0.205053	0.0126863	0
ENSMUSG00000056854	Pou3f4	3.77024	7.71979	1.62595	17.7615	0.000139042	0.0334056	no	yes	0.0150546	0	no	0.00259725	0.24085	#N/A	0	0	0	0	0.0155835	0	0.255398	0.509885	0.0405127	0.157603
ENSMUSG00000085645	Hoxb5os	121.532	-8.28946	1.62595	135.828	3.20206e-30	6.21136e-27	no	yes	0	0	no	0	0	Hoxb5os	0	0	0	0	0	0	0	0	0	0
ENSMUSG00000085696	Hoxaas3	96.886	-8.53436	1.62595	163.822	2.67022e-36	7.39957e-33	no	yes	0	0	no	0	0	Hoxaas3	0	0	0	0	0	0	0	0	0	0
ENSMUSG00000022148	Fyb	14.164	-4.90052	1.62595	18.7607	8.43659e-05	0.023379	no	#DIV/0!	0	0	no	0.530649	0	#N/A	0	0	0	2.4829	0	0.700997	0	0	0	0
ENSMUSG00000075589	Gm11536	22.8235	-7.46924	1.62595	56.7975	4.64059e-13	4.50091e-10	no	#DIV/0!	0	0.266586	no	0.281304	0	Gm11536	0.283483	0.699702	0.337493	0	0.367144	0	0	0	0	0
ENSMUSG00000102564	Gm37035	75.5361	0.917227	1.62595	19.7542	5.13379e-05	0.0156712	no	#N/A	#N/A	#N/A	#N/A	0.539388	0	#N/A	0	0	0	0	0	3.23633	0	0	0	0
ENSMUSG00000000001	Gnai3	565.126	-0.010526	1.62595	1.41157	0.49372	0.900534
ENSMUSG00000000003	Pbsn	0	NA	1.62595	NA	NA	NA
ENSMUSG00000000028	Cdc45	56.7933	-1.14988	1.62595	9.78044	0.00751975	0.400737
ENSMUSG00000000031	H19	0.121716	-2.07662	1.62595	0.975182	0.614104	NA
ENSMUSG00000000037	Scml2	1.85611	0.313419	1.62595	4.90872	0.0859183	0.730023
ENSMUSG00000000049	Apoh	27.6874	0.12685	1.62595	0.0270852	0.986549	0.996799
ENSMUSG00000000056	Narf	655.579	0.24318	1.62595	2.47097	0.290694	0.84056
ENSMUSG00000000058	Cav2	431.403	-0.358822	1.62595	1.77824	0.411017	0.883122
ENSMUSG00000000078	Klf6	687.244	-0.571232	1.62595	4.48777	0.106046	0.754091
ENSMUSG00000000085	Scmh1	192.288	0.259053	1.62595	0.750313	0.687182	0.945641
ENSMUSG00000000088	Cox5a	1852.11	0.44454	1.62595	1.05997	0.588613	0.924096
ENSMUSG00000000093	Tbx2	21.3989	-0.589725	1.62595	3.99608	0.135601	0.7761
ENSMUSG00000000094	Tbx4	16.2106	-2.89438	1.62595	5.88581	0.0527124	0.67921
ENSMUSG00000000103	Zfy2	0	NA	1.62595	NA	NA	NA
ENSMUSG00000000120	Ngfr	2678.49	0.0103085	1.62595	1.82698	0.401121	0.880935
ENSMUSG00000000125	Wnt3	7.08477	1.16795	1.62595	0.306108	NA	NA
ENSMUSG00000000126	Wnt9a	40.9449	0.0838366	1.62595	3.14066	0.207976	0.805818
ENSMUSG00000000127	Fer	276.111	0.0231921	1.62595	0.234006	0.889583	0.979173
ENSMUSG00000000131	Xpo6	539.228	-0.0839413	1.62595	0.843026	0.656054	0.93733
ENSMUSG00000000134	Tfe3	239.478	0.0825865	1.62595	1.48374	0.476224	0.89509
ENSMUSG00000000142	Axin2	42.0047	-0.427994	1.62595	9.42714	0.00897271	0.442246
ENSMUSG00000000148	Brat1	433.208	0.676067	1.62595	5.47373	0.0647732	0.696492
ENSMUSG00000000149	Gna12	436.753	-0.0464748	1.62595	0.240479	0.886708	0.97881
ENSMUSG00000000154	Slc22a18	567.622	0.0498357	1.62595	3.58774	0.166315	0.792729
ENSMUSG00000000157	Itgb2l	0	NA	1.62595	NA	NA	NA
ENSMUSG00000000159	Igsf5	0.266343	-2.81616	1.62595	1.61501	0.445969	NA
ENSMUSG00000000167	Pih1d2	44.831	-0.222699	1.62595	1.27815	0.527779	0.910437
ENSMUSG00000000168	Dlat	620.983	0.0672672	1.62595	1.54892	0.460953	0.894005
ENSMUSG00000000171	Sdhd	3446.96	-0.169504	1.62595	2.71599	0.257176	0.832304
ENSMUSG00000000182	Fgf23	0	NA	1.62595	NA	NA	NA
ENSMUSG00000000183	Fgf6	0	NA	1.62595	NA	NA	NA
ENSMUSG00000000184	Ccnd2	66.8004	0.847391	1.62595	2.29641	0.317205	0.848796
ENSMUSG00000000194	Gpr107	491.496	0.378895	1.62595	1.53113	0.46507	0.894005
ENSMUSG00000000197	Nalcn	178.156	-0.470132	1.62595	3.95657	0.138307	0.777138
ENSMUSG00000000202	Btbd17	0.238969	-3.61745	1.62595	0.932575	0.627327	NA
ENSMUSG00000000204	Slfn4	0	NA	1.62595	NA	NA	NA
ENSMUSG00000000214	Th	3290.17	-1.47992	1.62595	14.0575	0.000886025	0.125528
ENSMUSG00000000215	Ins2	0.365148	-2.92038	1.62595	2.04479	0.359733	NA
ENSMUSG00000000216	Scnn1g	0.211595	-2.57427	1.62595	1.52065	0.467514	NA
ENSMUSG00000000223	Drp2	159.273	-1.17013	1.62595	10.4558	0.00536484	0.337035
ENSMUSG00000000244	Tspan32	0.302661	3.3054	1.62595	2.05466	0.357962	NA
ENSMUSG00000000247	Lhx2	0	NA	1.62595	NA	NA	NA
ENSMUSG00000000248	Clec2g	0	NA	1.62595	NA	NA	NA
ENSMUSG00000000253	Gmpr	1338.22	0.209976	1.62595	2.40172	0.300935	0.844752
ENSMUSG00000000263	Glra1	0.133171	-2.22729	1.62595	0.953741	0.620723	NA
ENSMUSG00000000266	Mid2	96.8743	-0.425742	1.62595	1.97392	0.372708	0.872796
ENSMUSG00000000275	Trim25	125.314	-0.721054	1.62595	3.3514	0.187177	0.798456
ENSMUSG00000000276	Dgke	166.607	-0.348994	1.62595	3.99132	0.135924	0.7761
ENSMUSG00000000278	Scpep1	490.389	-0.408737	1.62595	3.59059	0.166079	0.792729
ENSMUSG00000000282	Mnt	167.583	-0.379948	1.62595	2.11643	0.347074	0.861931
ENSMUSG00000000290	Itgb2	0.532685	-3.28194	1.62595	2.35496	0.308054	NA
ENSMUSG00000000295	Hddc2	499.387	-0.685801	1.62595	6.26871	0.0435278	0.656933
ENSMUSG00000000296	Tpd52l1	147.204	-0.514212	1.62595	9.49776	0.00866138	0.437535
ENSMUSG00000000301	Pemt	124.875	-0.192811	1.62595	3.39869	0.182803	0.797188
ENSMUSG00000000303	Cdh1	2874.03	0.826819	1.62595	4.8107	0.0902339	0.733595
ENSMUSG00000000305	Cdh4	243.489	-0.339058	1.62595	1.01668	0.601493	0.928122
ENSMUSG00000000308	Ckmt1	4657.81	-0.0980741	1.62595	3.00363	0.222726	0.81228
ENSMUSG00000000317	Bcl6b	0.26607	-2.86168	1.62595	1.69848	0.427739	NA
ENSMUSG00000000318	Clec10a	0	NA	1.62595	NA	NA	NA
ENSMUSG00000000320	Alox12	2.92428	1.60972	1.62595	1.83439	NA	NA
ENSMUSG00000000325	Arvcf	328.813	-0.135203	1.62595	0.240507	0.886696	0.97881
ENSMUSG00000000326	Comt	1036.1	-0.163848	1.62595	0.611262	0.736658	0.952309
ENSMUSG00000000339	Rtca	1035.09	-0.227097	1.62595	3.05737	0.216821	0.81062
ENSMUSG00000000340	Dbt	168.633	0.114366	1.62595	3.23992	0.197907	0.803305
ENSMUSG00000000346	Dazap2	3003.93	-0.00282158	1.62595	0.0683648	0.966395	0.994934
ENSMUSG00000000355	Mcts1	848.986	-0.576422	1.62595	4.76327	0.0923994	0.738256
ENSMUSG00000000359	Rem1	0	NA	1.62595	NA	NA	NA
ENSMUSG00000000365	Rnf17	2.3694	4.24951	1.62595	3.86604	0.144711	0.781911
ENSMUSG00000000374	Trappc10	116.665	0.539618	1.62595	5.71816	0.0573215	0.682216
ENSMUSG00000000378	Ccm2	453.052	0.165011	1.62595	0.498856	0.779246	0.963466
ENSMUSG00000000381	Wap	0	NA	1.62595	NA	NA	NA
ENSMUSG00000000384	Tbrg4	434.931	0.367992	1.62595	2.14786	0.341663	0.859502
ENSMUSG00000000385	Tmprss2	0	NA	1.62595	NA	NA	NA
ENSMUSG00000000386	Mx1	2.51849	-0.898925	1.62595	3.69558	0.157585	0.789992
ENSMUSG00000000392	Fap	4.76797	-0.853494	1.62595	0.93312	0.627156	0.932131
ENSMUSG00000000394	Gcg	0.62081	3.95756	1.62595	2.95617	0.228074	NA
ENSMUSG00000000399	Ndufa9	3813.56	-0.340106	1.62595	2.96044	0.227588	0.816338
ENSMUSG00000000402	Egfl6	11.6697	-1.84232	1.62595	2.50763	0.285414	0.836769
ENSMUSG00000000409	Lck	60.0636	1.15089	1.62595	3.95795	0.138211	0.777138
ENSMUSG00000000411	Tssk3	0	NA	1.62595	NA	NA	NA
ENSMUSG00000000416	Cttnbp2	56.3222	-0.773163	1.62595	2.4639	0.291723	0.841081
ENSMUSG00000000420	Galnt1	150.948	-0.546194	1.62595	4.88779	0.086822	0.732537
ENSMUSG00000000435	Myf5	1.66367	-0.878461	1.62595	0.179842	0.914003	0.983184
ENSMUSG00000000439	Mkrn2	795.881	0.0917484	1.62595	0.937685	0.625726	0.932
ENSMUSG00000000440	Pparg	7.75769	-0.570509	1.62595	0.489805	0.782781	0.963591
ENSMUSG00000000441	Raf1	748.514	0.199982	1.62595	0.52183	0.770346	0.961533
ENSMUSG00000000486	Sept1	35.0316	0.0419461	1.62595	0.115575	0.943851	0.990415
ENSMUSG00000000489	Pdgfb	11.7107	-0.881054	1.62595	4.3673	0.11263	0.755444
ENSMUSG00000000530	Acvrl1	4.9211	2.76488	1.62595	6.41339	0.0404902	0.648813
ENSMUSG00000000531	Grasp	1.78451	0.252233	1.62595	0.0408742	0.97977	0.996622
ENSMUSG00000000532	Acvr1b	117.242	-0.104143	1.62595	0.728978	0.694551	0.946311
ENSMUSG00000000538	Tom1l2	2856.95	0.111655	1.62595	0.717692	0.698482	0.946654
ENSMUSG00000000544	Gpa33	0	NA	1.62595	NA	NA	NA
ENSMUSG00000000552	Zfp385a	45.3317	-0.0219012	1.62595	0.0172411	0.991417	0.997334
ENSMUSG00000000555	Itga5	0.177377	0.759874	1.62595	0.0263921	0.986891	NA
ENSMUSG00000000560	Gabra2	1231.25	0.0791385	1.62595	0.942304	0.624283	0.931512
ENSMUSG00000000561	Wdr77	373.283	0.0532463	1.62595	1.42694	0.489942	0.900132
ENSMUSG00000000562	Adora3	0	NA	1.62595	NA	NA	NA
ENSMUSG00000000563	Atp5f1	5230.87	-0.217161	1.62595	2.57535	0.275912	0.835991
ENSMUSG00000000567	Sox9	2.47206	-4.33585	1.62595	6.33709	0.0420648	0.651768
ENSMUSG00000000568	Hnrnpd	107.125	-0.437311	1.62595	2.5535	0.278943	0.835991
ENSMUSG00000000579	Dynlt1c	40.8664	-0.483705	1.62595	0.998159	0.607089	0.929439
ENSMUSG00000000581	C1d	1248.02	-0.414891	1.62595	1.88571	0.389515	0.87924
ENSMUSG00000000594	Gm2a	876.638	-0.126363	1.62595	2.86968	0.238154	0.822339
ENSMUSG00000000600	Krit1	297.74	0.243063	1.62595	1.58042	0.45375	0.893134
ENSMUSG00000000605	Clcn4	2770.82	0.0745051	1.62595	0.335416	0.845601	0.970298
ENSMUSG00000000606	Vmn2r88	0	NA	1.62595	NA	NA	NA
ENSMUSG00000000617	Grm6	0	NA	1.62595	NA	NA	NA
ENSMUSG00000000627	Sema4f	516.769	0.0917412	1.62595	0.391718	0.822128	0.967095
ENSMUSG00000000628	Hk2	49.7081	-0.323876	1.62595	0.565651	0.753651	0.957704
ENSMUSG00000000631	Myo18a	860.177	0.150528	1.62595	1.05725	0.589415	0.924514
ENSMUSG00000000632	Sez6	150.62	0.425516	1.62595	0.722542	0.69679	0.946408
ENSMUSG00000000673	Haao	2.06313	-0.970236	1.62595	4.22286	0.121064	0.764257
ENSMUSG00000000682	Cd52	0.17738	-2.55557	1.62595	1.31704	0.517618	NA
ENSMUSG00000000686	Abhd15	56.5112	0.0322663	1.62595	2.08918	0.351837	0.864243
ENSMUSG00000000693	Loxl3	198.51	-0.14073	1.62595	0.507964	0.775706	0.96242
ENSMUSG00000000701	Tcl1b5	0	NA	1.62595	NA	NA	NA
ENSMUSG00000000706	Btn1a1	0	NA	1.62595	NA	NA	NA
ENSMUSG00000000708	Kat2b	105.891	-0.397748	1.62595	1.57097	0.455899	0.894002
ENSMUSG00000000711	Rab5b	1478.07	-0.0360752	1.62595	0.276005	0.871097	0.975871
ENSMUSG00000000724	Cryba1	0.133171	-2.22729	1.62595	0.953741	0.620723	NA
ENSMUSG00000000730	Dnmt3l	2.74187	-0.867513	1.62595	1.89074	0.388535	0.878508
ENSMUSG00000000731	Aire	1.11141	0.969803	1.62595	2.54372	0.28031	0.835991
ENSMUSG00000000732	Icosl	31.8916	-0.132597	1.62595	0.558901	0.756199	0.957912
ENSMUSG00000000738	Spg7	230.17	0.0212484	1.62595	1.14935	0.562888	0.91882
ENSMUSG00000000739	Sult5a1	1.16377	-3.66165	1.62595	3.33277	0.188929	0.799138
ENSMUSG00000000740	Rpl13	2915	0.0388292	1.62595	5.08186	0.0787931	0.723512
ENSMUSG00000000743	Chmp1a	2464.17	0.439034	1.62595	6.36375	0.0415077	0.650034
ENSMUSG00000000751	Rpa1	1808.02	0.416211	1.62595	1.52047	0.467557	0.894005
ENSMUSG00000000753	Serpinf1	1422.49	0.191616	1.62595	0.800535	0.670141	0.94153
ENSMUSG00000000759	Tubgcp3	402.754	-0.0561873	1.62595	2.83648	0.24214	0.824201
ENSMUSG00000000766	Oprm1	77.8979	-0.928554	1.62595	8.34883	0.0153842	0.524673
ENSMUSG00000000776	Polr3d	161.523	0.0622883	1.62595	0.205451	0.902375	0.981071
ENSMUSG00000000782	Tcf7	11.3345	-0.0393653	1.62595	0.298303	NA	NA
ENSMUSG00000000787	Ddx3x	1057.89	-0.255804	1.62595	3.52859	0.171307	0.792729
ENSMUSG00000000791	Il12rb1	1.73494	2.33525	1.62595	1.45086	0.484116	0.898649
ENSMUSG00000000792	Slc5a5	174.893	-0.252751	1.62595	6.16611	0.045819	0.664322
ENSMUSG00000000794	Kcnn3	8.99515	-4.4435	1.62595	11.4703	0.00323034	0.263147
ENSMUSG00000000804	Usp32	580.805	-0.813697	1.62595	9.60067	0.008227	0.418864
ENSMUSG00000000805	Car4	0.532123	3.79005	1.62595	2.76999	0.250325	NA
ENSMUSG00000000811	Txnrd3	63.616	-0.0148554	1.62595	1.1527	0.561947	0.91815
ENSMUSG00000000817	Fasl	0.582551	-4.81739	1.62595	1.66281	0.435436	NA
ENSMUSG00000000823	Zfp512b	660.251	-0.0651194	1.62595	0.379838	0.827026	0.967959
ENSMUSG00000000826	Dnajc5	1879.98	0.0802167	1.62595	0.329551	0.848084	0.970345
ENSMUSG00000000827	Tpd52l2	1909.03	-0.264646	1.62595	2.76952	0.250383	0.827657
ENSMUSG00000000838	Fmr1	229.768	-0.273821	1.62595	0.783266	0.675952	0.94245
ENSMUSG00000000861	Bcl11a	44.2866	-0.575723	1.62595	1.80662	0.405225	0.882663
ENSMUSG00000000869	Il4	87.7687	-0.580672	1.62595	3.87447	0.144102	0.780268
ENSMUSG00000000876	Pxmp4	363.085	-0.0702623	1.62595	4.48624	0.106127	0.754091
ENSMUSG00000000881	Dlg3	19.9597	0.403636	1.62595	1.12222	0.570575	0.920283
ENSMUSG00000000884	Gnb1l	133.925	0.317737	1.62595	0.382596	0.825886	0.967959
ENSMUSG00000000889	Dbh	9.31711	6.939	1.62595	6.33699	0.0420669	0.651768
ENSMUSG00000000901	Mmp11	45.8146	1.42351	1.62595	5.79348	0.0552028	0.682216
ENSMUSG00000000902	Smarcb1	1772.49	0.217372	1.62595	2.39201	0.3024	0.844752
ENSMUSG00000000903	Vpreb3	0	NA	1.62595	NA	NA	NA
ENSMUSG00000000915	Hip1r	195.365	0.58312	1.62595	4.08344	0.129805	0.772486
ENSMUSG00000000916	Nsun5	415.003	-0.088543	1.62595	0.159016	0.923571	0.98523
ENSMUSG00000000934	Top1mt	311.837	0.254128	1.62595	1.31224	0.518861	0.906329
ENSMUSG00000000942	Hoxa4	4.62326	-7.69279	1.62595	10.8911	0.00431547	0.309271
ENSMUSG00000000948	Gm38393	31.6306	-0.362383	1.62595	0.956628	0.619827	0.93068
ENSMUSG00000000957	Mmp14	51.7417	-0.834387	1.62595	1.42078	0.491452	0.900347
ENSMUSG00000000958	Slc7a7	2080.82	0.263659	1.62595	1.90807	0.385185	0.8779
ENSMUSG00000000959	Oxa1l	904.194	-0.212295	1.62595	1.91159	0.384506	0.877746
ENSMUSG00000000976	Heatr6	573.893	-0.0385677	1.62595	0.237368	0.888088	0.979173
ENSMUSG00000000982	Ccl3	1.60161	-0.979662	1.62595	1.39996	0.496595	0.901205
ENSMUSG00000000983	Wfdc18	0.0796805	-1.91345	1.62595	0.706286	0.702477	NA
ENSMUSG00000001014	Icam4	1.98561	-2.07915	1.62595	0.939861	0.625046	0.931804
ENSMUSG00000001016	Ilf2	1200.84	-0.0422554	1.62595	0.060576	0.970166	0.995493
ENSMUSG00000001017	Chtop	311.646	0.00270309	1.62595	1.24292	0.537161	0.912168
ENSMUSG00000001018	Snapin	989.535	-0.445985	1.62595	4.41046	0.110225	0.754091
ENSMUSG00000001020	S100a4	2.53925	-0.0651619	1.62595	0.608525	0.737667	0.952617
ENSMUSG00000001021	S100a3	11.484	0.0652235	1.62595	2.73869	0.254274	0.830864
ENSMUSG00000001023	S100a5	1.65494	0.735842	1.62595	0.273114	0.872357	0.975871
ENSMUSG00000001025	S100a6	6840.02	-0.584288	1.62595	11.0707	0.00394479	0.293184
ENSMUSG00000001027	Scn4a	59.7422	0.0680114	1.62595	0.708894	0.701561	0.947159
ENSMUSG00000001029	Icam2	1.98062	-6.70437	1.62595	4.84087	0.0888827	0.733271
ENSMUSG00000001034	Mapk7	305.903	0.35469	1.62595	1.67179	0.433487	0.889665
ENSMUSG00000001036	Epn2	707.074	-0.0687337	1.62595	1.11751	0.57192	0.920283
ENSMUSG00000001039	B9d1	188.294	-0.400772	1.62595	5.33627	0.0693814	0.70872
ENSMUSG00000001052	Sec24b	202.675	-0.355772	1.62595	1.78389	0.409859	0.882891
ENSMUSG00000001053	N4bp3	11.6991	0.967425	1.62595	1.83868	0.398782	0.880818
ENSMUSG00000001054	Rmnd5b	548.169	0.475752	1.62595	4.25846	0.118929	0.763144
ENSMUSG00000001056	Nhp2	709.766	-0.150759	1.62595	5.87438	0.0530144	0.679243
ENSMUSG00000001062	Vps9d1	275.552	1.10796	1.62595	9.01814	0.0110087	0.474081
ENSMUSG00000001065	Zfp276	72.2472	-0.167382	1.62595	9.93099	0.00697449	0.388768
ENSMUSG00000001076	C1ql4	91.4962	0.982197	1.62595	3.45879	0.177392	0.79474
ENSMUSG00000001082	Mfsd10	323.157	0.708786	1.62595	3.30227	0.191832	0.800315
ENSMUSG00000001089	Luzp1	614.205	-0.273982	1.62595	1.32745	0.51493	0.905297
ENSMUSG00000001095	Slc13a2	0	NA	1.62595	NA	NA	NA
ENSMUSG00000001098	Kctd10	2326.84	0.525861	1.62595	2.56792	0.276939	0.835991
ENSMUSG00000001100	Poldip2	359.557	-0.0468886	1.62595	0.0310988	0.984571	0.996799
ENSMUSG00000001103	Sebox	1.50825	2.76788	1.62595	0.205634	0.902292	0.981036
ENSMUSG00000001105	Ift20	901.021	-0.243848	1.62595	3.38785	0.183797	0.797188
ENSMUSG00000001119	Col6a1	36.8258	-1.91769	1.62595	4.44993	0.108071	0.754091
ENSMUSG00000001120	Pcbp3	6916.03	0.563609	1.62595	3.5073	0.173141	0.792729
ENSMUSG00000001123	Lgals9	3392.49	-0.264876	1.62595	1.67807	0.432127	0.888996
ENSMUSG00000001127	Araf	3515.65	-0.0662873	1.62595	0.178224	0.914743	0.98333
ENSMUSG00000001128	Cfp	8.59789	-0.353678	1.62595	0.12657	0.938676	0.988517
ENSMUSG00000001131	Timp1	5.12544	-2.07003	1.62595	2.09177	0.35138	0.863812
ENSMUSG00000001134	Uxt	153.484	-0.912658	1.62595	5.82724	0.0542788	0.682216
ENSMUSG00000001138	Cnnm3	87.5897	-0.631639	1.62595	2.65258	0.265461	0.833037
ENSMUSG00000001143	Lman2l	558.454	0.68247	1.62595	5.2261	0.0733107	0.718297
ENSMUSG00000001150	Mcm3ap	168.147	0.600497	1.62595	2.14785	0.341665	0.859502
ENSMUSG00000001151	Pcnt	101.283	-0.128267	1.62595	5.84778	0.0537244	0.682216
ENSMUSG00000001155	Ftcd	0.35476	-3.05272	1.62595	1.98511	0.370629	NA
ENSMUSG00000001156	Mxd1	47.9882	0.142722	1.62595	0.418876	0.81104	0.965884
ENSMUSG00000001157	Gmcl1	152.165	-0.392098	1.62595	2.47559	0.290023	0.840393
ENSMUSG00000001158	Snrnp27	614.696	-0.188768	1.62595	3.55449	0.169103	0.792729
ENSMUSG00000001166	Oas1c	140.174	-0.0500071	1.62595	0.751205	0.686875	0.945641
ENSMUSG00000001168	Oas1h	0	NA	1.62595	NA	NA	NA
ENSMUSG00000001173	Ocrl	258.612	-0.585644	1.62595	6.00424	0.0496817	0.677704
ENSMUSG00000001175	Calm1	44026.3	-0.310706	1.62595	4.42412	0.109475	0.754091
ENSMUSG00000001211	Agpat3	365.471	0.0656496	1.62595	0.139801	0.932487	0.986751
ENSMUSG00000001225	Slc26a3	0.0878972	1.86278	1.62595	0.886734	0.641872	NA
ENSMUSG00000001227	Sema6b	2.34185	-0.584309	1.62595	0.84672	0.654843	0.936987
ENSMUSG00000001228	Uhrf1	2.29883	3.35593	1.62595	2.58939	0.273982	0.835991
ENSMUSG00000001229	Dpp9	829.863	0.393223	1.62595	1.39979	0.496639	0.901205
ENSMUSG00000001240	Ramp2	43.4033	-0.485248	1.62595	3.95509	0.138409	0.777317
ENSMUSG00000001247	Lsr	5.73092	0.729984	1.62595	0.389379	0.82309	0.967361
ENSMUSG00000001248	Gramd1a	289.565	0.242851	1.62595	0.843169	0.656006	0.93733
ENSMUSG00000001249	Hpn	7.67538	-1.02695	1.62595	0.707152	0.702173	0.947221
ENSMUSG00000001260	Gabrg1	135.733	0.556146	1.62595	7.10841	0.0286042	0.617243
ENSMUSG00000001270	Ckb	12358.8	0.126272	1.62595	3.00528	0.222542	0.812186
ENSMUSG00000001280	Sp1	54.3357	-0.301671	1.62595	3.67395	0.159299	0.790915
ENSMUSG00000001281	Itgb7	21.2804	1.78237	1.62595	4.90903	0.0859047	0.730023
ENSMUSG00000001285	Myg1	713.332	-0.260845	1.62595	2.28501	0.31902	0.848796
ENSMUSG00000001288	Rarg	131.483	0.891469	1.62595	6.94862	0.0309832	0.617243
ENSMUSG00000001289	Pfdn5	1974.99	-0.343573	1.62595	4.44748	0.108203	0.754091
ENSMUSG00000001300	Efnb2	120.348	-0.260871	1.62595	0.460906	0.794174	0.964134
ENSMUSG00000001305	Rrp15	84.9218	-0.193102	1.62595	0.736198	0.692049	0.945965
ENSMUSG00000001313	Rnd2	182.084	-0.0625292	1.62595	0.935042	0.626554	0.93202
ENSMUSG00000001323	Srr	620.324	0.0641501	1.62595	0.413132	0.813372	0.965884
ENSMUSG00000001333	Sync	148.529	-0.0937529	1.62595	0.0997862	0.951331	0.992041
ENSMUSG00000001334	Fndc5	273.056	0.21308	1.62595	2.92487	0.231671	0.819744
ENSMUSG00000001348	Acp5	3.27106	1.91793	1.62595	1.26572	0.531071	0.911092
ENSMUSG00000001349	Cnn1	5.34111	-0.703778	1.62595	4.39203	0.111246	0.754091
ENSMUSG00000001366	Fbxo9	633.198	0.770305	1.62595	10.2905	0.00582709	0.354353
ENSMUSG00000001376	Vps50	545.897	-0.28464	1.62595	2.17479	0.337093	0.855768
ENSMUSG00000001380	Hars	3044.44	0.00206945	1.62595	0.0200629	0.990019	0.997045
ENSMUSG00000001383	Zmat2	1521.01	-0.250731	1.62595	4.8335	0.0892112	0.733271
ENSMUSG00000001403	Ube2c	5.7171	3.57915	1.62595	1.56431	0.457419	0.894002
ENSMUSG00000001415	Smg5	347.462	0.488309	1.62595	2.84366	0.241273	0.824201
ENSMUSG00000001416	Cct3	3592.83	-0.00695462	1.62595	0.0683218	0.966416	0.994934
ENSMUSG00000001418	Glmp	3193.33	-0.024673	1.62595	0.926764	0.629152	0.932699
ENSMUSG00000001419	Mef2d	339.418	-0.181974	1.62595	1.1164	0.572237	0.920283
ENSMUSG00000001420	Tmem79	3021.3	0.171601	1.62595	0.723913	0.696313	0.946408
ENSMUSG00000001424	Snd1	784.543	0.306024	1.62595	1.70197	0.426994	0.887301
ENSMUSG00000001435	Col18a1	50.8001	-0.958148	1.62595	2.81713	0.244494	0.824201
ENSMUSG00000001436	Slc19a1	796.504	0.123368	1.62595	1.10634	0.575123	0.921074
ENSMUSG00000001440	Kpnb1	680.88	-0.308613	1.62595	2.50274	0.286113	0.836769
ENSMUSG00000001441	Npepps	969.002	-0.103209	1.62595	0.968351	0.616205	0.93068
ENSMUSG00000001444	Tbx21	1.51784	2.37412	1.62595	1.6999	0.427435	0.887729
ENSMUSG00000001445	Mrpl10	1200.02	-0.107259	1.62595	1.00402	0.605312	0.929163
ENSMUSG00000001467	Cyp51	951.851	0.155042	1.62595	0.38512	0.824845	0.967834
ENSMUSG00000001472	Tcf25	5156.43	0.0170586	1.62595	0.150159	0.92767	0.985983
ENSMUSG00000001473	Tubb6	303.334	-0.122808	1.62595	0.411858	0.813891	0.965884
ENSMUSG00000001482	Def8	1503.51	0.363015	1.62595	1.63694	0.441106	0.892294
ENSMUSG00000001493	Meox1	1.01812	4.57097	1.62595	3.45662	0.177584	0.79474
ENSMUSG00000001494	Sost	0	NA	1.62595	NA	NA	NA
ENSMUSG00000001496	Nkx2-1	0	NA	1.62595	NA	NA	NA
ENSMUSG00000001497	Pax9	0	NA	1.62595	NA	NA	NA
ENSMUSG00000001504	Irx2	0	NA	1.62595	NA	NA	NA
ENSMUSG00000001506	Col1a1	42.6231	0.296127	1.62595	0.196721	0.906322	0.98217
ENSMUSG00000001507	Itga3	381.534	-0.324166	1.62595	1.17684	0.555205	0.917532
ENSMUSG00000001508	Sgca	0	NA	1.62595	NA	NA	NA
ENSMUSG00000001510	Dlx3	23.0743	0.294877	1.62595	0.427879	0.807397	0.965884
ENSMUSG00000001517	Foxm1	5.73779	1.17189	1.62595	1.47469	0.478382	0.89651
ENSMUSG00000001518	Itfg2	630.376	0.186137	1.62595	0.474762	0.788691	0.963672
ENSMUSG00000001520	Nrip2	606.963	0.185642	1.62595	1.32779	0.514843	0.905297
ENSMUSG00000001521	Tulp3	143.465	-0.501638	1.62595	6.77868	0.033731	0.627028
ENSMUSG00000001524	Gtf2h4	157.402	0.231153	1.62595	5.82169	0.0544299	0.682216
ENSMUSG00000001525	Tubb5	27222	-0.0343376	1.62595	2.24689	0.325157	0.849817
ENSMUSG00000001542	Ell2	108.208	-0.851631	1.62595	8.47542	0.0144406	0.506747
ENSMUSG00000001552	Jup	3184.27	0.593544	1.62595	3.08888	0.213432	0.808491
ENSMUSG00000001555	Fkbp10	65.4517	0.0870608	1.62595	0.270589	0.873458	0.975871
ENSMUSG00000001558	Klhl10	5.94665	1.93053	1.62595	4.4296	0.109175	0.754091
ENSMUSG00000001566	Mnx1	0	NA	1.62595	NA	NA	NA
ENSMUSG00000001569	Nom1	222.836	0.138918	1.62595	3.75765	0.152769	0.788461
ENSMUSG00000001576	Ergic1	251.463	-0.257944	1.62595	0.538993	0.763764	0.959902
ENSMUSG00000001583	Tnk1	43.2443	-0.555186	1.62595	3.23648	0.198247	0.803857
ENSMUSG00000001588	Acap1	0.816625	3.68668	1.62595	0.922704	0.630431	NA
ENSMUSG00000001604	Tcea3	3.00399	1.53314	1.62595	1.34999	0.50916	0.904459
ENSMUSG00000001622	Csn3	0	NA	1.62595	NA	NA	NA
ENSMUSG00000001627	Ifrd1	92.6104	-0.103378	1.62595	4.05705	0.13153	0.772702
ENSMUSG00000001630	Stk38l	1550.6	0.173635	1.62595	4.34582	0.113846	0.757344
ENSMUSG00000001632	Brpf1	66.7823	1.07425	1.62595	2.29929	0.31675	0.848796
ENSMUSG00000001642	Akr1b3	624.92	0.0268732	1.62595	0.665352	0.717003	0.949701
ENSMUSG00000001655	Hoxc13	0	NA	1.62595	NA	NA	NA
ENSMUSG00000001656	Hoxc11	0.338482	-4.00607	1.62595	1.26816	0.530424	NA
ENSMUSG00000001663	Gstt1	389.262	-0.0592682	1.62595	2.3223	0.313126	0.847684
ENSMUSG00000001665	Gstt3	26.1263	-1.59939	1.62595	5.64727	0.0593896	0.687263
ENSMUSG00000001666	Ddt	75.4991	-0.392844	1.62595	4.29427	0.116819	0.760674
ENSMUSG00000001670	Tat	0.17738	-2.55557	1.62595	1.31704	0.517618	NA
ENSMUSG00000001672	Marveld3	21.6806	0.0304601	1.62595	0.917253	0.632151	0.933653
ENSMUSG00000001674	Ddx18	185.326	0.0815708	1.62595	0.241114	0.886427	0.97881
ENSMUSG00000001687	Ubl3	1841.31	0.0161421	1.62595	0.152085	0.926777	0.985948
ENSMUSG00000001700	Gramd3	12.8931	0.372957	1.62595	0.885775	0.64218	0.936594
ENSMUSG00000001707	Eef1e1	615.994	-0.231585	1.62595	1.34452	0.510553	0.904849
ENSMUSG00000001729	Akt1	822.711	-0.226579	1.62595	0.915382	0.632743	0.933762
ENSMUSG00000001739	Cldn15	1.53758	6.5874	1.62595	5.74043	0.0566867	0.682216
ENSMUSG00000001741	Il16	24.7263	-1.2907	1.62595	5.00406	0.0819187	0.726658
ENSMUSG00000001750	Tcirg1	86.7789	0.643588	1.62595	3.31016	0.191076	0.800194
ENSMUSG00000001751	Naglu	85.6538	0.0294012	1.62595	6.99517	0.0302704	0.617243
ENSMUSG00000001755	Coasy	629.863	0.385485	1.62595	2.47417	0.290229	0.840393
ENSMUSG00000001761	Smo	26.2273	-0.38357	1.62595	0.332406	0.846874	0.970345
ENSMUSG00000001763	Tspan33	4.80805	-1.18754	1.62595	1.62153	0.444518	0.892294
ENSMUSG00000001767	Crnkl1	273.917	-0.156471	1.62595	2.44174	0.294973	0.841472
ENSMUSG00000001768	Rin2	125.596	0.488541	1.62595	4.47481	0.106735	0.754091
ENSMUSG00000001773	Folh1	182.127	0.222466	1.62595	5.40802	0.0669364	0.699309
ENSMUSG00000001774	Chordc1	752.171	0.184143	1.62595	0.721332	0.697212	0.946432
ENSMUSG00000001783	Rtcb	3128.08	0.0439601	1.62595	0.616055	0.734895	0.952183
ENSMUSG00000001785	Pwp1	292.265	0.445276	1.62595	2.21818	0.329858	0.851453
ENSMUSG00000001786	Fbxo7	359.07	0.153226	1.62595	1.08497	0.581301	0.922605
ENSMUSG00000001794	Capns1	4056.03	-0.521545	1.62595	3.88185	0.143571	0.779454
ENSMUSG00000001802	Lrp3	244.555	-0.114181	1.62595	1.94613	0.377922	0.873147
ENSMUSG00000001804	Dsg4	0	NA	1.62595	NA	NA	NA
ENSMUSG00000001815	Evx2	0	NA	1.62595	NA	NA	NA
ENSMUSG00000001819	Hoxd13	0	NA	1.62595	NA	NA	NA
ENSMUSG00000001823	Hoxd12	0	NA	1.62595	NA	NA	NA
ENSMUSG00000001827	Folr1	4.31838	1.32672	1.62595	3.34826	0.187471	0.798456
ENSMUSG00000001829	Clpb	572.284	0.166235	1.62595	0.944973	0.62345	0.931387
ENSMUSG00000001833	Sept7	3259.07	-0.0835527	1.62595	0.610627	0.736892	0.952309
ENSMUSG00000001844	Zdhhc4	723.329	-0.18216	1.62595	3.46551	0.176796	0.79474
ENSMUSG00000001847	Rac1	848.016	-0.616057	1.62595	6.48411	0.0390836	0.641277
ENSMUSG00000001855	Nup214	370.638	-0.184284	1.62595	3.06509	0.215985	0.809757
ENSMUSG00000001864	Aif1l	168.154	0.191076	1.62595	0.240265	0.886803	0.97881
ENSMUSG00000001865	Cpa3	5.04454	-1.59145	1.62595	0.970097	0.615667	0.93068
ENSMUSG00000001870	Ltbp1	3.72177	-7.21822	1.62595	6.94836	0.0309872	0.617243
ENSMUSG00000001891	Ugp2	633.157	-0.325915	1.62595	3.97175	0.13726	0.7761
ENSMUSG00000001901	Kcnh6	1366.21	0.79058	1.62595	3.48603	0.174992	0.793322
ENSMUSG00000001909	Trmt1	411.382	0.304717	1.62595	1.42389	0.49069	0.900152
ENSMUSG00000001910	Nacc1	231.413	-0.222406	1.62595	1.37476	0.502891	0.901662
ENSMUSG00000001911	Nfix	57.6153	-1.07158	1.62595	4.60624	0.0999463	0.74864
ENSMUSG00000001918	Slc1a5	121.928	-0.0710523	1.62595	7.75401	0.0207127	0.57298
ENSMUSG00000001924	Uba1	5100.93	0.150706	1.62595	0.845275	0.655316	0.937171
ENSMUSG00000001930	Vwf	10.5843	-0.988295	1.62595	1.6693	0.434026	0.88998
ENSMUSG00000001942	Siae	285.363	0.0194705	1.62595	1.12076	0.570992	0.920283
ENSMUSG00000001943	Vsig2	5.70822	-3.91802	1.62595	10.1986	NA	NA
ENSMUSG00000001946	Esam	83.6576	-0.289818	1.62595	0.871184	0.646882	0.936987
ENSMUSG00000001948	Spa17	79.9998	-0.205356	1.62595	0.986294	0.610701	0.930235
ENSMUSG00000001962	Fam50a	408.014	-0.27872	1.62595	3.6201	0.163646	0.792729
ENSMUSG00000001964	Emd	90.6561	-0.287043	1.62595	0.688279	0.70883	0.948296
ENSMUSG00000001983	Taco1	121.535	0.237849	1.62595	2.73238	0.255077	0.830864
ENSMUSG00000001985	Grik3	51.2347	-0.183644	1.62595	1.77879	0.410903	0.883122
ENSMUSG00000001986	Gria3	86.3612	0.36466	1.62595	4.9889	0.0825418	0.726658
ENSMUSG00000001988	Npas1	3.23654	0.363509	1.62595	0.160842	0.922728	0.985056
ENSMUSG00000001995	Sipa1l2	30.2016	0.665248	1.62595	0.940816	0.624747	0.931574
ENSMUSG00000001998	Ap4e1	90.7307	-0.164197	1.62595	6.73535	0.0344697	0.628847
ENSMUSG00000001999	Blvra	791.099	0.163199	1.62595	0.928293	0.628672	0.932699
ENSMUSG00000002006	Pdzd4	49.5345	-0.280964	1.62595	2.52485	0.282966	0.835991
ENSMUSG00000002007	Srpk3	22.4736	-0.926719	1.62595	0.984967	0.611107	0.930235
ENSMUSG00000002010	Idh3g	1934.25	-0.205008	1.62595	6.3536	0.041719	0.650034
ENSMUSG00000002012	Pnck	428.793	-0.111657	1.62595	0.216256	0.897513	0.979984
ENSMUSG00000002014	Ssr4	834.921	-0.424302	1.62595	4.24709	0.119607	0.764257
ENSMUSG00000002015	Bcap31	2869.29	-0.330958	1.62595	2.03946	0.360693	0.869266
ENSMUSG00000002017	Fam98a	340.946	-0.00054055	1.62595	0.000257461	0.999871	0.999923
ENSMUSG00000002020	Ltbp2	11.3646	0.564496	1.62595	0.49829	0.779467	0.963473
ENSMUSG00000002028	Kmt2a	362.094	-0.500377	1.62595	7.18554	0.027522	0.617243
ENSMUSG00000002031	Ift46	1928.19	-0.0597123	1.62595	0.35753	0.836303	0.969448
ENSMUSG00000002032	Tmem25	4036.29	0.0692627	1.62595	0.224978	0.893607	0.97972
ENSMUSG00000002033	Cd3g	0	NA	1.62595	NA	NA	NA
ENSMUSG00000002043	Trappc6a	345.255	-0.180077	1.62595	6.06907	0.0480971	0.673637
ENSMUSG00000002052	Supt6	1002.69	-0.283328	1.62595	2.65228	0.2655	0.833037
ENSMUSG00000002055	Spag5	14.0858	0.748673	1.62595	1.12097	0.570933	0.920283
ENSMUSG00000002057	Foxn1	0.760842	-5.32069	1.62595	1.76699	0.413335	NA
ENSMUSG00000002058	Unc119	177.793	-0.146935	1.62595	0.189802	0.909463	0.982827
ENSMUSG00000002059	Rab34	39.7904	-0.139043	1.62595	0.286154	0.866687	0.974157
ENSMUSG00000002064	Sdf2	2162.41	-0.241562	1.62595	5.2128	0.0737996	0.718297
ENSMUSG00000002068	Ccne1	69.8018	0.270531	1.62595	0.45836	0.795185	0.964361
ENSMUSG00000002076	Hsf2bp	7.89596	2.12561	1.62595	4.71029	0.0948796	0.740887
ENSMUSG00000002083	Bbc3	7.5146	-0.418858	1.62595	0.863834	0.649263	0.936987
ENSMUSG00000002100	Mybpc3	0	NA	1.62595	NA	NA	NA
ENSMUSG00000002102	Psmc3	5780.31	-0.223525	1.62595	1.66789	0.434332	0.890045
ENSMUSG00000002103	Acp2	1014.68	0.0929625	1.62595	0.617847	0.734237	0.952183
ENSMUSG00000002104	Rapsn	122.705	-0.354873	1.62595	2.52021	0.283625	0.835991
ENSMUSG00000002105	Slc39a13	304.227	0.113648	1.62595	0.556354	0.757163	0.957912
ENSMUSG00000002107	Celf2	411.593	-0.325459	1.62595	2.77387	0.24984	0.82758
ENSMUSG00000002108	Nr1h3	36.2974	-0.806209	1.62595	2.07791	0.353824	0.865398
ENSMUSG00000002109	Ddb2	292.055	-0.0344934	1.62595	0.891888	0.64022	0.935869
ENSMUSG00000002111	Spi1	0	NA	1.62595	NA	NA	NA
ENSMUSG00000002129	Sf3a1	638.724	0.385715	1.62595	3.53032	0.171159	0.792729
ENSMUSG00000002147	Stat6	1799.09	0.416919	1.62595	2.05219	0.358403	0.868317
ENSMUSG00000002190	Clgn	2025.58	-0.00514709	1.62595	1.96004	0.375303	0.872796
ENSMUSG00000002204	Napsa	7.93926	-0.697391	1.62595	1.227	0.541452	0.912268
ENSMUSG00000002205	Vrk3	580.77	-0.0900518	1.62595	0.668798	0.715768	0.949701
ENSMUSG00000002210	Smg9	270.295	0.203467	1.62595	0.147512	0.928898	0.986141
ENSMUSG00000002221	Paxip1	130.955	-0.551795	1.62595	5.00412	0.0819162	0.726658
ENSMUSG00000002222	Rmnd5a	227.042	-0.20785	1.62595	1.55825	0.458808	0.894005
ENSMUSG00000002227	Mov10	30.5326	0.477963	1.62595	0.76066	0.683636	0.945201
ENSMUSG00000002228	Ppm1j	1803.13	0.630898	1.62595	8.05441	0.0178241	0.548812
ENSMUSG00000002233	Rhoc	433.572	0.0942252	1.62595	2.58313	0.274841	0.835991
ENSMUSG00000002240	Prr27	0	NA	1.62595	NA	NA	NA
ENSMUSG00000002249	Tead3	1.04004	0.689754	1.62595	3.75752	0.15278	0.788461
ENSMUSG00000002250	Ppard	21.5355	-1.35287	1.62595	3.74295	0.153897	0.788583
ENSMUSG00000002257	Def6	153.304	0.555456	1.62595	2.19354	0.333949	0.853368
ENSMUSG00000002265	Peg3	1160.49	0.0823609	1.62595	1.40492	0.495366	0.901205
ENSMUSG00000002266	Zim1	1.22132	-5.31622	1.62595	2.71443	0.257376	0.832304
ENSMUSG00000002274	Metrn	59.7976	-0.158542	1.62595	4.06006	0.131332	0.772486
ENSMUSG00000002279	Lmf1	607.068	0.36315	1.62595	2.65917	0.264587	0.833037
ENSMUSG00000002280	Narfl	1285.43	0.198012	1.62595	2.90441	0.234054	0.820119
ENSMUSG00000002289	Angptl4	212.493	-0.366417	1.62595	1.40432	0.495513	0.901205
ENSMUSG00000002297	Dbf4	1.99433	5.08606	1.62595	4.90951	0.0858841	0.730023
ENSMUSG00000002307	Daxx	249.554	0.238392	1.62595	0.971577	0.615212	0.93068
ENSMUSG00000002308	Cd320	227.558	-0.181018	1.62595	2.04846	0.359073	0.868663
ENSMUSG00000002319	Ipo4	1185.17	0.356321	1.62595	1.52839	0.465709	0.894005
ENSMUSG00000002320	Tm9sf1	317.451	0.361805	1.62595	1.9435	0.37842	0.873775
ENSMUSG00000002324	Rec8	0	NA	1.62595	NA	NA	NA
ENSMUSG00000002325	Irf9	233.854	0.305696	1.62595	2.24198	0.325957	0.849817
ENSMUSG00000002326	Gmpr2	473.658	-0.0326199	1.62595	1.67127	0.433598	0.889764
ENSMUSG00000002329	Mdp1	811.285	-0.0436066	1.62595	0.38005	0.826938	0.967959
ENSMUSG00000002332	Dhrs1	4092.68	-0.307562	1.62595	4.19816	0.122569	0.764257
ENSMUSG00000002341	Ncan	1037.42	-0.4234	1.62595	1.95949	0.375407	0.872796
ENSMUSG00000002342	Tmem161a	731.301	0.302762	1.62595	1.18936	0.551739	0.915929
ENSMUSG00000002343	Armc6	1312.39	0.484545	1.62595	2.56496	0.277349	0.835991
ENSMUSG00000002345	Borcs8	717.145	-0.1475	1.62595	8.03681	0.0179816	0.549394
ENSMUSG00000002346	Slc25a42	162.461	0.437267	1.62595	2.99334	0.223875	0.813005
ENSMUSG00000002365	Snx9	144.38	-0.0612721	1.62595	2.92638	0.231497	0.819744
ENSMUSG00000002372	Ranbp3	628.087	0.5284	1.62595	4.4022	0.110681	0.754091
ENSMUSG00000002379	Ndufa11	4165.96	-0.333475	1.62595	6.38529	0.0410632	0.650034
ENSMUSG00000002384	Bmp8b	202.666	-0.247284	1.62595	0.598507	0.741371	0.953276
ENSMUSG00000002393	Nr2f6	28.3817	-0.741078	1.62595	1.1881	0.552086	0.916269
ENSMUSG00000002395	Use1	1750.31	-0.0582212	1.62595	3.21893	0.199995	0.804009
ENSMUSG00000002396	Ocel1	131.202	-0.279179	1.62595	0.399554	0.818914	0.966443
ENSMUSG00000002409	Dyrk1b	39.4101	0.0706311	1.62595	0.199653	0.904995	0.981663
ENSMUSG00000002413	Braf	869.081	-0.141745	1.62595	5.08415	0.0787031	0.723512
ENSMUSG00000002416	Ndufb2	124.705	-0.28771	1.62595	1.66606	0.434731	0.89058
ENSMUSG00000002428	Hltf	141.682	0.185026	1.62595	0.541971	0.762627	0.95975
ENSMUSG00000002455	Prpf6	842.348	0.296349	1.62595	1.3594	0.50677	0.902909
ENSMUSG00000002458	Rgs19	310.524	-0.0539996	1.62595	1.25924	0.532793	0.91158
ENSMUSG00000002459	Rgs20	33.8513	0.954631	1.62595	2.7394	0.254184	0.830864
ENSMUSG00000002475	Abhd3	312.651	-0.187946	1.62595	0.849685	0.653873	0.936987
ENSMUSG00000002477	Snrpd1	427.826	-0.279975	1.62595	6.49886	0.0387964	0.641277
ENSMUSG00000002486	Tchp	32.1594	-0.392428	1.62595	0.46845	0.791184	0.963746
ENSMUSG00000002489	Tiam1	18.3063	-0.0990216	1.62595	0.0424471	0.979	0.996622
ENSMUSG00000002496	Tsc2	477.428	0.295998	1.62595	1.92607	0.381733	0.875589
ENSMUSG00000002500	Rpl3l	2.42827	2.10415	1.62595	1.94924	0.377335	0.872796
ENSMUSG00000002504	Slc9a3r2	2234.7	0.259493	1.62595	3.56218	0.168454	0.792729
ENSMUSG00000002524	Puf60	2816.28	0.214734	1.62595	1.45279	0.483648	0.898119
ENSMUSG00000002546	Golga2	723.823	-0.201123	1.62595	1.17638	0.555331	0.917566
ENSMUSG00000002550	Uck1	412.288	0.389042	1.62595	1.91959	0.382972	0.876668
ENSMUSG00000002565	Scin	361.035	0.744624	1.62595	4.18447	0.123411	0.766058
ENSMUSG00000002578	Ikzf4	12.7941	-0.0633061	1.62595	1.16604	0.558209	0.918101
ENSMUSG00000002580	Mien1	2227.88	-0.334334	1.62595	4.83559	0.0891177	0.733271
ENSMUSG00000002588	Pon1	0	NA	1.62595	NA	NA	NA
ENSMUSG00000002602	Axl	81.028	0.0542796	1.62595	0.0982345	0.952069	0.992357
ENSMUSG00000002603	Tgfb1	0.458913	4.6309	1.62595	2.12192	0.346123	NA
ENSMUSG00000002608	Ccdc97	588.298	0.729941	1.62595	3.93078	0.140101	0.777876
ENSMUSG00000002617	Zfp40	314.289	-0.132702	1.62595	1.2139	0.54501	0.912725
ENSMUSG00000002625	Akap8l	307.744	0.341298	1.62595	1.30212	0.521493	0.907257
ENSMUSG00000002633	Shh	47.289	-0.451039	1.62595	1.81249	0.404038	0.882108
ENSMUSG00000002635	Pdcd2l	277.637	0.0183306	1.62595	1.8912	0.388446	0.878508
ENSMUSG00000002658	Gtf2f1	1229.32	0.200641	1.62595	1.38244	0.500966	0.901205
ENSMUSG00000002660	Clpp	1101.69	-0.0209222	1.62595	4.81573	0.0900074	0.73345
ENSMUSG00000002661	Alkbh7	237.723	0.0348275	1.62595	2.81412	0.244862	0.824252
ENSMUSG00000002664	Pspn	1.51559	2.33113	1.62595	0.242861	0.885652	0.978706
ENSMUSG00000002668	Dennd1c	0	NA	1.62595	NA	NA	NA
ENSMUSG00000002679	Med6	262.011	-0.222435	1.62595	2.32865	0.312133	0.847529
ENSMUSG00000002688	Prkd1	99.3834	-0.563264	1.62595	6.30299	0.0427882	0.654578
ENSMUSG00000002699	Lcp2	44.119	-0.159614	1.62595	0.148288	NA	NA
ENSMUSG00000002718	Cse1l	577.121	-0.13646	1.62595	2.45539	0.292967	0.841472
ENSMUSG00000002728	Naa20	821.624	-0.180293	1.62595	2.95158	0.228598	0.816338
ENSMUSG00000002731	Prkra	423.842	0.368393	1.62595	1.93148	0.380702	0.874935
ENSMUSG00000002732	Fkbp7	54.2205	-0.0641882	1.62595	0.861193	0.650121	0.936987
ENSMUSG00000002733	Plekha3	100.425	-0.00497056	1.62595	0.657779	0.719723	0.949701
ENSMUSG00000002741	Ykt6	692.272	-0.865592	1.62595	8.72464	0.0127487	0.485825
ENSMUSG00000002748	Baz1b	179.708	-0.252416	1.62595	1.52149	0.467319	0.894005
ENSMUSG00000002763	Pex6	114.997	-0.239498	1.62595	2.9599	0.227649	0.816338
ENSMUSG00000002767	Mrpl2	778.189	-0.0557253	1.62595	3.09913	0.21234	0.807706
ENSMUSG00000002768	Mea1	2324.67	-0.209838	1.62595	4.80211	0.0906221	0.734439
ENSMUSG00000002769	Gnmt	14.7243	0.692188	1.62595	1.96376	0.374606	0.872796
ENSMUSG00000002771	Grin2d	13.9699	-0.760823	1.62595	0.461887	0.793784	0.96406
ENSMUSG00000002778	Kdelr1	137.292	-0.804844	1.62595	7.91971	0.0190659	0.556341
ENSMUSG00000002781	Tmem143	80.2897	0.176648	1.62595	0.497129	0.77992	0.963473
ENSMUSG00000002791	Pdxk-ps	5.0584	-2.23728	1.62595	3.0384	0.218887	0.81161
ENSMUSG00000002797	Ggct	120.504	-0.554058	1.62595	4.70961	0.094912	0.740887
ENSMUSG00000002799	Jag2	91.4293	-0.198317	1.62595	0.407027	0.815859	0.966302
ENSMUSG00000002803	Btbd6	109.495	0.229837	1.62595	0.407413	0.815702	0.966289
ENSMUSG00000002804	Nudt14	327.826	-0.085546	1.62595	4.43798	0.108719	0.754091
ENSMUSG00000002808	Epdr1	2229.82	-0.0807836	1.62595	0.50955	0.775091	0.962377
ENSMUSG00000002812	Flii	1052.68	0.485023	1.62595	2.71104	0.257813	0.832304
ENSMUSG00000002814	Top3a	69.3952	0.43327	1.62595	0.707085	0.702196	0.947221
ENSMUSG00000002820	Atg4d	550.86	0.710266	1.62595	5.38831	0.0675996	0.702355
ENSMUSG00000002825	Qtrt1	257.415	0.286082	1.62595	5.01203	0.0815927	0.726658
ENSMUSG00000002831	Plin4	7.162	-0.811119	1.62595	1.26386	0.531566	0.911216
ENSMUSG00000002833	Hdgfrp2	393.178	0.346896	1.62595	1.99088	0.369561	0.872796
ENSMUSG00000002835	Chaf1a	63.375	0.481497	1.62595	0.977124	0.613508	0.930241
ENSMUSG00000002844	Adprh	2420.18	0.266944	1.62595	1.50338	0.471569	0.894569
ENSMUSG00000002845	Tmem39a	67.5144	0.100163	1.62595	0.0307886	0.984724	0.996799
ENSMUSG00000002846	Timmdc1	360.951	-0.0759203	1.62595	2.73913	0.254217	0.830864
ENSMUSG00000002847	Pla1a	1.34088	2.88655	1.62595	0.898208	0.6382	0.935451
ENSMUSG00000002870	Mcm2	40.6269	0.997084	1.62595	1.84685	0.397156	0.880818
ENSMUSG00000002871	Tpra1	670.926	0.582782	1.62595	3.56148	0.168513	0.792729
ENSMUSG00000002881	Nab1	58.7812	-0.340242	1.62595	1.6023	0.448813	0.892294
ENSMUSG00000002885	Adgre5	80.8424	0.3851	1.62595	2.27802	0.320135	0.848796
ENSMUSG00000002897	Il17ra	8.66304	-0.642103	1.62595	0.374229	0.829349	0.968031
ENSMUSG00000002900	Lamb1	286.093	0.119894	1.62595	3.19893	0.202005	0.804009
ENSMUSG00000002908	Kcnn1	380.003	-0.102286	1.62595	0.108191	0.947342	0.991306
ENSMUSG00000002910	Arrdc2	23.3735	-0.213303	1.62595	8.94911	0.0113953	0.474081
ENSMUSG00000002930	Ppp1r17	0.62081	3.95756	1.62595	2.95617	0.228074	NA
ENSMUSG00000002944	Cd36	6.47789	0.247058	1.62595	0.0396342	0.980378	0.996622
ENSMUSG00000002948	Map2k7	459.576	0.0367663	1.62595	0.152417	0.926623	0.985948
ENSMUSG00000002949	Timm44	608.437	0.209744	1.62595	4.41748	0.109839	0.754091
ENSMUSG00000002957	Ap2a2	2382.85	-0.151278	1.62595	0.450818	0.79819	0.965435
ENSMUSG00000002963	Pnkp	475.068	0.271403	1.62595	1.97909	0.371745	0.872796
ENSMUSG00000002968	Med25	254.402	0.646929	1.62595	0.517737	0.771925	0.961565
ENSMUSG00000002980	Bcam	5182.19	0.855149	1.62595	5.92921	0.0515809	0.678639
ENSMUSG00000002981	Clptm1	775.164	0.666456	1.62595	2.6626	0.264134	0.833037
ENSMUSG00000002983	Relb	29.5039	0.558607	1.62595	0.59598	0.742309	0.953786
ENSMUSG00000002984	Tomm40	79.049	0.0403294	1.62595	0.0138951	0.993077	0.998185
ENSMUSG00000002985	Apoe	32522.5	0.746319	1.62595	3.17961	0.203965	0.804952
ENSMUSG00000002992	Apoc2	1.14061	-5.6679	1.62595	2.20719	0.331676	0.852198
ENSMUSG00000002996	Hbp1	1284.19	0.296448	1.62595	1.56236	0.457865	0.894005
ENSMUSG00000002997	Prkar2b	919.732	-0.419899	1.62595	2.463	0.291854	0.841081
ENSMUSG00000003031	Cdkn1b	254.448	-0.0667032	1.62595	0.0481256	0.976224	0.9964
ENSMUSG00000003032	Klf4	8.35416	-1.61414	1.62595	2.9164	0.232655	0.819744
ENSMUSG00000003033	Ap1m1	3961.36	0.180155	1.62595	0.923774	0.630094	0.933019
ENSMUSG00000003037	Rab8a	801.381	0.157812	1.62595	1.62338	0.444107	0.892294
ENSMUSG00000003038	Hmgn2	108.453	-0.171856	1.62595	0.401556	0.818094	0.966443
ENSMUSG00000003039	Fam32a	2468.34	-0.134348	1.62595	0.917231	0.632158	0.933653
ENSMUSG00000003051	Elf3	2.04352	-0.50989	1.62595	1.03088	0.597238	0.927414
ENSMUSG00000003053	Cyp2c29	0	NA	1.62595	NA	NA	NA
ENSMUSG00000003062	Stard3nl	2130.9	-0.262826	1.62595	1.53529	0.464105	0.894005
ENSMUSG00000003068	Stk11	385.028	-0.391264	1.62595	1.55065	0.460553	0.894005
ENSMUSG00000003070	Efna2	6.23701	-0.0655338	1.62595	0.806203	0.668244	0.94121
ENSMUSG00000003072	Atp5d	5992.9	-0.0466391	1.62595	4.33056	0.114718	0.757344
ENSMUSG00000003099	Ppp5c	946.619	0.495119	1.62595	2.2894	0.318319	0.848796
ENSMUSG00000003119	Cdk12	53.7116	-0.260404	1.62595	0.292576	0.863909	0.973283
ENSMUSG00000003123	Lipe	91.5841	0.399151	1.62595	1.20728	0.546818	0.913859
ENSMUSG00000003131	Pafah1b2	2068.31	0.0498346	1.62595	4.25204	0.119311	0.763721
ENSMUSG00000003134	Tbc1d8	220.477	-0.215873	1.62595	1.74781	0.41732	0.883599
ENSMUSG00000003135	Cnot11	25.7564	-0.151134	1.62595	2.97375	0.226078	0.816204
ENSMUSG00000003153	Slc2a3	1197.47	0.0877505	1.62595	1.48641	0.475586	0.89509
ENSMUSG00000003154	Foxj2	69.3822	0.699321	1.62595	2.74955	0.252897	0.829996
ENSMUSG00000003161	Sri	3184.34	0.00147952	1.62595	0.119941	0.941792	0.989309
ENSMUSG00000003166	Dgcr2	464.801	-0.320937	1.62595	6.30852	0.04267	0.653285
ENSMUSG00000003178		22.2508	0.722529	1.62595	1.08868	0.580225	0.922396
ENSMUSG00000003184	Irf3	256.082	-0.0466533	1.62595	0.31499	0.854281	0.971199
ENSMUSG00000003190	Bcl2l12	52.6555	-0.336976	1.62595	2.35616	0.30787	0.845928
ENSMUSG00000003198	Zfp959	39.1481	-0.159837	1.62595	0.180528	0.91369	0.983184
ENSMUSG00000003199	Mpnd	712.363	-0.160412	1.62595	0.716076	0.699047	0.946654
ENSMUSG00000003200	Sh3gl1	313.05	0.215512	1.62595	1.03095	0.597216	0.927414
ENSMUSG00000003206	Ebi3	5.15853	-0.256204	1.62595	0.0813675	0.960133	0.993386
ENSMUSG00000003208	Ccdc94	137.093	0.472028	1.62595	2.87641	0.237354	0.822339
ENSMUSG00000003226	Ranbp2	180.599	-0.416476	1.62595	1.52957	0.465435	0.894005
ENSMUSG00000003227	Edar	0.200561	0.627177	1.62595	0.0425021	0.978973	NA
ENSMUSG00000003228	Grk5	47.4869	-0.0787045	1.62595	2.35525	0.30801	0.845928
ENSMUSG00000003233	Dvl3	179.766	0.226299	1.62595	1.6892	0.42973	0.888407
ENSMUSG00000003234	Abcf3	1627.74	0.149012	1.62595	0.77014	0.680403	0.943768
ENSMUSG00000003235	Eif2b5	313.32	-0.190507	1.62595	0.90784	0.635134	0.933901
ENSMUSG00000003269	Cyth2	236.554	0.332665	1.62595	5.82496	0.0543409	0.682216
ENSMUSG00000003271	Sult2b1	10.0068	-1.44205	1.62595	2.09462	0.350881	0.863812
ENSMUSG00000003273	Car11	327.742	0.117583	1.62595	2.42179	0.297931	0.843642
ENSMUSG00000003279	Dlgap1	235.987	-0.0197291	1.62595	1.54948	0.460825	0.894005
ENSMUSG00000003282	Plag1	18.4708	-0.968102	1.62595	5.44894	0.065581	0.697716
ENSMUSG00000003283	Hck	1.06813	-0.654738	1.62595	0.491478	0.782126	0.963585
ENSMUSG00000003299	Mrpl4	1272.98	0.000830218	1.62595	3.37911	0.184602	0.797188
ENSMUSG00000003308	Keap1	585.193	0.654645	1.62595	1.78947	0.408715	0.882845
ENSMUSG00000003309	Ap1m2	0.986677	0.114521	1.62595	2.30993	0.315069	NA
ENSMUSG00000003316	Glg1	1673.02	-0.2002	1.62595	1.42605	0.490159	0.900132
ENSMUSG00000003341	Atp8b3	52.8748	0.813833	1.62595	5.97382	0.050443	0.678176
ENSMUSG00000003344	Btbd2	551.767	-0.207298	1.62595	1.96401	0.37456	0.872796
ENSMUSG00000003345	Csnk1g2	208.996	-0.130911	1.62595	6.13611	0.0465116	0.667806
ENSMUSG00000003346	Abhd17a	168.748	-0.344192	1.62595	5.46339	0.0651087	0.696981
ENSMUSG00000003348	Mob3a	567.918	0.415803	1.62595	2.11658	0.347049	0.861931
ENSMUSG00000003352	Cacnb3	2815.86	0.623823	1.62595	6.49313	0.0389076	0.641277
ENSMUSG00000003354	Ccdc65	43.751	-0.654322	1.62595	3.18052	0.203872	0.804952
ENSMUSG00000003355	Fkbp11	18.3109	-0.243008	1.62595	4.82127	0.0897582	0.73345
ENSMUSG00000003360	Ddx23	79.1523	0.259949	1.62595	1.07099	0.58538	0.923763
ENSMUSG00000003363	Pld3	6752.38	0.0241504	1.62595	0.442919	0.801349	0.965435
ENSMUSG00000003378	Grik5	19.1952	1.32028	1.62595	3.86328	0.14491	0.781911
ENSMUSG00000003379	Cd79a	33.8953	-1.15692	1.62595	12.0396	0.0024301	0.220276
ENSMUSG00000003380	Rabac1	5788.91	-0.137238	1.62595	4.95785	0.0838332	0.726658
ENSMUSG00000003382	Etv3	83.3629	0.0495066	1.62595	2.72594	0.255899	0.83162
ENSMUSG00000003402	Prkcsh	554.467	0.340988	1.62595	1.27997	0.527301	0.910398
ENSMUSG00000003410	Elavl3	927.667	-0.401007	1.62595	2.78874	0.24799	0.826689
ENSMUSG00000003411	Rab3b	206.254	-0.349578	1.62595	4.09742	0.128901	0.772486
ENSMUSG00000003418	St8sia6	6.03468	-0.35122	1.62595	0.13468	0.934877	0.987286
ENSMUSG00000003420	Fcgrt	409.51	-0.0937277	1.62595	3.53551	0.170716	0.792729
ENSMUSG00000003421	Nosip	2255.72	0.208088	1.62595	0.883187	0.643011	0.936594
ENSMUSG00000003423	Pih1d1	684.219	-0.270848	1.62595	3.04185	0.218509	0.81161
ENSMUSG00000003429	Rps11	3013.46	-0.360121	1.62595	5.41146	0.0668214	0.699309
ENSMUSG00000003435	Supt5	1928.63	0.299637	1.62595	1.00502	0.605012	0.929048
ENSMUSG00000003436	Dll3	11.9225	0.151011	1.62595	0.498979	0.779198	0.963466
ENSMUSG00000003437	Paf1	349.7	0.309224	1.62595	1.63595	0.441323	0.892294
ENSMUSG00000003438	Timm50	352.383	0.364228	1.62595	1.92994	0.380995	0.874935
ENSMUSG00000003444	Med29	341.979	-0.146263	1.62595	7.73987	0.0208597	0.574006
ENSMUSG00000003452	Bicd1	544.898	-0.0373801	1.62595	0.291567	0.864345	0.973462
ENSMUSG00000003458	Ncstn	1692.52	0.0984717	1.62595	0.548429	0.760169	0.959136
ENSMUSG00000003464	Pex19	1621.87	0.155342	1.62595	0.82309	0.662626	0.939897
ENSMUSG00000003469	Phyhip	87.667	-0.0492227	1.62595	0.0123882	0.993825	0.998282
ENSMUSG00000003476	Crhr2	14.1804	-1.17589	1.62595	3.74146	0.154011	0.788583
ENSMUSG00000003477	Inmt	0.159361	-2.48137	1.62595	1.24746	0.535942	NA
ENSMUSG00000003484	Cyp4f18	0.74428	-5.15815	1.62595	1.80512	0.405529	NA
ENSMUSG00000003500	Impdh1	1235.92	0.0117744	1.62595	0.130661	0.936758	0.98762
ENSMUSG00000003505	Psg18	0	NA	1.62595	NA	NA	NA
ENSMUSG00000003518	Dusp3	8837.13	-0.0316911	1.62595	1.78204	0.410237	0.883122
ENSMUSG00000003526	Prodh	72.6694	0.663307	1.62595	2.10848	0.348457	0.863239
ENSMUSG00000003527	Dgcr14	351.636	0.164151	1.62595	1.17151	0.556684	0.917939
ENSMUSG00000003528	Slc25a1	574.278	-0.00881833	1.62595	0.928948	0.628466	0.932699
ENSMUSG00000003531	Dgcr6	494.237	0.0885241	1.62595	2.69972	0.259277	0.832304
ENSMUSG00000003534	Ddr1	186.413	-0.289457	1.62595	0.897313	0.638485	0.935451
ENSMUSG00000003541	Ier3	563.292	-0.333466	1.62595	5.89888	0.0523691	0.67921
ENSMUSG00000003545	Fosb	23.2363	-2.20792	1.62595	6.4321	0.0401133	0.648813
ENSMUSG00000003546	Klc4	551.128	0.778238	1.62595	3.52812	0.171348	0.792729
ENSMUSG00000003549	Ercc1	402.367	0.0703309	1.62595	3.21961	0.199926	0.804009
ENSMUSG00000003555	Cyp17a1	0	NA	1.62595	NA	NA	NA
ENSMUSG00000003559	As3mt	210.929	0.465159	1.62595	2.81829	0.244352	0.824201
ENSMUSG00000003573	Homer3	300.399	0.511493	1.62595	3.50607	0.173247	0.792729
ENSMUSG00000003575	Crtc1	297.053	0.855547	1.62595	2.43747	0.295604	0.841472
ENSMUSG00000003581	Rnf215	109.284	0.0493972	1.62595	0.172253	0.917478	0.98398
ENSMUSG00000003585	Sec14l2	85.0308	-0.223549	1.62595	0.484239	0.784962	0.963591
ENSMUSG00000003604	Aven	72.2799	-0.733845	1.62595	3.53235	0.170986	0.792729
ENSMUSG00000003617	Cp	102.995	-0.328642	1.62595	1.56662	0.456892	0.894002
ENSMUSG00000003623	Crot	973.539	0.104656	1.62595	0.423074	0.809339	0.965884
ENSMUSG00000003644	Rps6ka1	61.8083	-0.798737	1.62595	2.36733	0.306154	0.845498
ENSMUSG00000003660	Snrnp200	675.591	-0.134034	1.62595	3.88059	0.143662	0.779678
ENSMUSG00000003662	Ciao1	952.581	-0.13772	1.62595	0.69584	0.706155	0.947606
ENSMUSG00000003665	Has1	8.14201	-0.0580688	1.62595	0.479188	0.786947	0.963591
ENSMUSG00000003680	Taf6l	183.643	0.554922	1.62595	3.87813	0.143839	0.780252
ENSMUSG00000003721	Insig2	538.149	0.0661298	1.62595	0.198599	0.905471	0.981794
ENSMUSG00000003731	Kpna6	184.184	0.16908	1.62595	2.14087	0.34286	0.861057
ENSMUSG00000003746	Man1a	20.6808	-0.0166625	1.62595	0.290093	0.864982	0.973603
ENSMUSG00000003752	Itpkc	79.8802	0.308065	1.62595	0.867765	0.647988	0.936987
ENSMUSG00000003762	Coq8b	166.039	0.239695	1.62595	1.0678	0.586314	0.923876
ENSMUSG00000003778	Brd8	809.583	-0.0220434	1.62595	2.15667	0.340162	0.8575
ENSMUSG00000003779	Kif20a	155.837	-0.408669	1.62595	2.81812	0.244373	0.824201
ENSMUSG00000003808	Farsa	1035.48	0.0453822	1.62595	0.0939601	0.954106	0.992357
ENSMUSG00000003809	Gcdh	308.536	0.356094	1.62595	1.89497	0.387714	0.878472
ENSMUSG00000003810	Mast2	495.094	-0.00064376	1.62595	0.919046	0.631585	0.933492
ENSMUSG00000003812	Dnase2a	938.696	-0.012113	1.62595	0.366254	0.832662	0.968942
ENSMUSG00000003813	Rad23a	2430.63	0.175958	1.62595	1.1302	0.568302	0.920117
ENSMUSG00000003814	Calr	2637.98	0.0325634	1.62595	0.834507	0.658854	0.938635
ENSMUSG00000003824	Syce2	5.74421	-0.75776	1.62595	1.03772	0.5952	0.926504
ENSMUSG00000003847	Nfat5	225.246	-0.497673	1.62595	4.95551	0.0839315	0.726658
ENSMUSG00000003848	Nob1	657.784	0.0841182	1.62595	0.405798	0.816361	0.966302
ENSMUSG00000003849	Nqo1	155.303	0.302943	1.62595	1.13221	0.567732	0.920039
ENSMUSG00000003863	Ppfia3	186.375	-0.168699	1.62595	1.22108	0.543059	0.912426
ENSMUSG00000003865	Gys1	960.584	-0.13907	1.62595	0.396295	0.820249	0.966443
ENSMUSG00000003868	Ruvbl2	593.257	0.161243	1.62595	2.59602	0.273074	0.835991
ENSMUSG00000003872	Lin7b	234.373	-0.460615	1.62595	7.89915	0.0192629	0.557847
ENSMUSG00000003873	Bax	833.556	-0.0695982	1.62595	3.07062	0.215389	0.809159
ENSMUSG00000003882	Il7r	0	NA	1.62595	NA	NA	NA
ENSMUSG00000003923	Tfam	128.585	0.624803	1.62595	2.55428	0.278834	0.835991
ENSMUSG00000003929	Zfp81	81.2126	-0.129003	1.62595	4.44775	0.108189	0.754091
ENSMUSG00000003934	Efnb3	3.53128	0.127538	1.62595	0.0753605	0.963021	0.993918
ENSMUSG00000003948	Mmd	35.5978	-0.682162	1.62595	2.20088	0.332724	0.853297
ENSMUSG00000003949	Hlf	3.3532	1.71796	1.62595	1.91261	0.384311	0.877746
ENSMUSG00000003955	Fam162a	409.466	-0.133693	1.62595	1.62711	0.443279	0.892294
ENSMUSG00000003970	Rpl8	3390.64	-0.345918	1.62595	6.58459	0.0371684	0.63972
ENSMUSG00000003974	Grm3	4.37947	1.03603	1.62595	2.87418	0.237618	0.822339
ENSMUSG00000003992	Ssbp2	1415.92	-0.0168015	1.62595	0.27438	0.871805	0.975871
ENSMUSG00000004018	Fancl	49.1893	-0.631755	1.62595	2.4366	0.295732	0.841504
ENSMUSG00000004031	Brinp2	337.895	0.552012	1.62595	5.71392	0.0574431	0.682216
ENSMUSG00000004032	Gstm5	2311.13	-0.506207	1.62595	6.62844	0.0363625	0.638175
ENSMUSG00000004035	Gstm7	85.4416	-0.0327989	1.62595	2.66986	0.263177	0.833037
ENSMUSG00000004038	Gstm3	0.88949	-0.520643	1.62595	2.5705	0.276582	NA
ENSMUSG00000004040	Stat3	3429.64	0.137757	1.62595	2.05854	0.357268	0.867647
ENSMUSG00000004043	Stat5a	43.3192	1.16837	1.62595	3.94434	0.139154	0.777876
ENSMUSG00000004044	Ptrf	2235.25	0.0224375	1.62595	0.684844	0.710048	0.948966
ENSMUSG00000004054	Map3k11	60.6306	0.348895	1.62595	1.09344	0.578845	0.921824
ENSMUSG00000004056	Akt2	445.018	0.384392	1.62595	1.54431	0.462017	0.894005
ENSMUSG00000004069	Dnaja3	731.293	0.490926	1.62595	3.34853	0.187446	0.798456
ENSMUSG00000004070	Hmox2	3097.29	-0.378378	1.62595	4.86033	0.0880222	0.733271
ENSMUSG00000004071	Cdip1	4068.67	0.0354312	1.62595	0.806452	0.668161	0.94121
ENSMUSG00000004085	Zak	180.796	-0.279623	1.62595	4.87291	0.0874705	0.733271
ENSMUSG00000004096	Cwc15	1078.06	-0.315723	1.62595	3.88613	0.143265	0.779454
ENSMUSG00000004098	Col5a3	101.211	-0.549998	1.62595	1.5419	0.462573	0.894005
ENSMUSG00000004099	Dnmt1	247.084	0.601956	1.62595	1.3233	0.516	0.905359
ENSMUSG00000004100	Ppan	120.785	0.396333	1.62595	1.10539	0.575398	0.921074
ENSMUSG00000004105	Angptl2	126.538	0.58305	1.62595	5.44591	0.0656805	0.697738
ENSMUSG00000004110	Cacna1e	36.5246	-0.65781	1.62595	0.838338	0.657593	0.937796
ENSMUSG00000004113	Cacna1b	543.285	-0.05219	1.62595	0.291494	0.864377	0.973462
ENSMUSG00000004127	Trmt10a	223.589	0.310671	1.62595	1.16191	0.559365	0.918101
ENSMUSG00000004151	Etv1	969.847	-0.464813	1.62595	2.58708	0.274298	0.835991
ENSMUSG00000004187	Kifc2	232.776	0.603012	1.62595	3.75707	0.152814	0.788461
ENSMUSG00000004207	Psap	6857.61	0.143337	1.62595	0.452912	0.797354	0.965245
ENSMUSG00000004221	Ikbkg	676.499	-0.18949	1.62595	1.74941	0.416984	0.883599
ENSMUSG00000004231	Pax2	4.50109	0.210443	1.62595	1.047	0.592443	0.925373
ENSMUSG00000004233	Wars2	100.022	0.131221	1.62595	0.265839	0.875535	0.975871
ENSMUSG00000004263	Atn1	226.104	0.538231	1.62595	1.39268	0.498407	0.901205
ENSMUSG00000004264	Phb2	575.931	0.265881	1.62595	2.27874	0.32002	0.848796
ENSMUSG00000004266	Ptpn6	69.6724	1.00105	1.62595	3.70447	0.156886	0.789992
ENSMUSG00000004267	Eno2	14248.9	0.274621	1.62595	1.37759	0.50218	0.901662
ENSMUSG00000004268	Emg1	442.273	0.000145588	1.62595	4.26592	0.118486	0.761814
ENSMUSG00000004270	Lpcat3	565.911	0.166668	1.62595	0.488306	0.783368	0.963591
ENSMUSG00000004285	Atp6v1f	4224.23	-0.219702	1.62595	5.33827	0.0693121	0.708717
ENSMUSG00000004296	Il12b	0	NA	1.62595	NA	NA	NA
ENSMUSG00000004317	Clcn5	279.627	-0.118193	1.62595	1.20871	0.546426	0.913579
ENSMUSG00000004319	Clcn3	918.386	-0.340862	1.62595	2.54735	0.279802	0.835991
ENSMUSG00000004328	Hif3a	1.69912	2.02692	1.62595	0.830942	0.660029	0.938832
ENSMUSG00000004341	Gpx6	0	NA	1.62595	NA	NA	NA
ENSMUSG00000004344	Gpx5	0	NA	1.62595	NA	NA	NA
ENSMUSG00000004347	Pde1c	810.023	0.0833268	1.62595	0.387944	0.823681	0.967559
ENSMUSG00000004356	Utp20	73.3183	-0.0890746	1.62595	3.49839	0.173913	0.792729
ENSMUSG00000004359	Spic	0.354749	3.34681	1.62595	2.29257	0.317815	NA
ENSMUSG00000004360	9330159F19Rik	617.124	-0.237927	1.62595	1.85155	0.396224	0.880818
ENSMUSG00000004364	Cul3	350.683	-0.304318	1.62595	1.39225	0.498514	0.901205
ENSMUSG00000004366	Sst	330.595	-0.879591	1.62595	11.4999	0.00318293	0.26162
ENSMUSG00000004371	Il11	0.451174	4.81074	1.62595	2.01811	0.364563	NA
ENSMUSG00000004383	Large	410.38	-0.412937	1.62595	4.98559	0.0826788	0.726658
ENSMUSG00000004393	Ddx56	1137.57	0.128769	1.62595	0.998773	0.606903	0.929424
ENSMUSG00000004394	Tmed4	1819.5	-0.0117415	1.62595	1.5985	0.449667	0.892294
ENSMUSG00000004415	Col26a1	4.46572	1.16869	1.62595	1.00326	0.605544	0.929304
ENSMUSG00000004446	Bid	843.698	-0.282669	1.62595	4.15172	0.125449	0.769626
ENSMUSG00000004451	Ralb	306.426	0.223914	1.62595	1.37435	0.502995	0.901704
ENSMUSG00000004455	Ppp1cc	35.9256	-0.219775	1.62595	1.02814	0.598056	0.92742
ENSMUSG00000004460	Dnajb11	315.115	-0.0328145	1.62595	0.201037	0.904368	0.981543
ENSMUSG00000004462	Tbccd1	380.686	0.235664	1.62595	0.413912	0.813056	0.965884
ENSMUSG00000004473	Clec11a	7.6973	1.23198	1.62595	2.92042	0.232187	0.819744
ENSMUSG00000004500	Zfp324	77.5617	0.573735	1.62595	1.13297	0.567515	0.920037
ENSMUSG00000004508	Gab2	230.828	0.141038	1.62595	0.66123	0.718482	0.949701
ENSMUSG00000004530	Coro1c	1149.3	0.621022	1.62595	4.03181	0.1332	0.773131
ENSMUSG00000004535	Tax1bp1	3032.78	0.0292495	1.62595	0.209688	0.900465	0.980258
ENSMUSG00000004540	Psg17	0	NA	1.62595	NA	NA	NA
ENSMUSG00000004542	Psg19	0	NA	1.62595	NA	NA	NA
ENSMUSG00000004552	Ctse	0	NA	1.62595	NA	NA	NA
ENSMUSG00000004558	Ndrg2	4185.91	0.193568	1.62595	2.16181	0.339288	0.85658
ENSMUSG00000004561	Mettl17	146.287	0.38559	1.62595	2.31984	0.313512	0.847684
ENSMUSG00000004562	Arhgef40	119.757	0.234554	1.62595	4.14246	0.126031	0.769756
ENSMUSG00000004565	Pnpla6	1318.73	0.368182	1.62595	3.3963	0.183022	0.797188
ENSMUSG00000004567	Mcoln1	363.376	0.629552	1.62595	4.69246	0.0957293	0.743675
ENSMUSG00000004568	Arhgef18	181.908	-0.607752	1.62595	5.56548	0.0618687	0.689539
ENSMUSG00000004591	Pkn2	43.2322	-0.957146	1.62595	6.17808	0.0455456	0.664322
ENSMUSG00000004609	Cd33	0	NA	1.62595	NA	NA	NA
ENSMUSG00000004610	Etfb	1984.17	-0.290518	1.62595	5.69258	0.0580592	0.683083
ENSMUSG00000004612	Nkg7	0.318722	-2.99277	1.62595	1.89431	0.387844	NA
ENSMUSG00000004613	Lim2	0	NA	1.62595	NA	NA	NA
ENSMUSG00000004626	Stxbp2	163.895	-0.515621	1.62595	2.81844	0.244334	0.824201
ENSMUSG00000004630	Pcp2	173.126	-0.312302	1.62595	0.981437	0.612187	0.930235
ENSMUSG00000004631	Sgce	227.558	0.414734	1.62595	1.93423	0.380179	0.874838
ENSMUSG00000004633	Chn2	76.0312	-0.201161	1.62595	2.81641	0.244582	0.824201
ENSMUSG00000004637	Wwox	370.219	-0.151549	1.62595	1.26358	0.531641	0.911255
ENSMUSG00000004642	Slbp	304.445	0.183627	1.62595	1.2127	0.545338	0.913018
ENSMUSG00000004651	Tyr	0	NA	1.62595	NA	NA	NA
ENSMUSG00000004654	Ghrhr	0	NA	1.62595	NA	NA	NA
ENSMUSG00000004655	Aqp1	657.205	0.269006	1.62595	2.53784	0.281134	0.835991
ENSMUSG00000004661	Arid3b	81.693	0.49536	1.62595	4.02025	0.133972	0.773131
ENSMUSG00000004665	Cnn2	75.7218	-0.341287	1.62595	1.08832	0.58033	0.922396
ENSMUSG00000004667	Polr2e	1395.85	-0.0617538	1.62595	4.22904	0.120691	0.764257
ENSMUSG00000004668	Abca13	0.522981	-0.471204	1.62595	1.76723	0.413286	NA
ENSMUSG00000004677	Myo9b	98.1595	-0.496883	1.62595	1.78626	0.409373	0.882845
ENSMUSG00000004698	Hdac9	178.704	0.712781	1.62595	7.72187	0.0210483	0.574951
ENSMUSG00000004707	Ly9	12.6536	-8.98942	1.62595	7.10775	NA	NA
ENSMUSG00000004709	Cd244	0.532412	-3.29211	1.62595	2.38083	0.304094	NA
ENSMUSG00000004730	Adgre1	0.42319	-3.02199	1.62595	2.22467	0.32879	NA
ENSMUSG00000004748	Mtfp1	299.061	0.35251	1.62595	4.07916	0.130084	0.772486
ENSMUSG00000004768	Rab23	86.4892	0.622361	1.62595	1.47092	0.479285	0.896665
ENSMUSG00000004771	Rab11a	1958.54	0.0703477	1.62595	0.0547294	0.973006	0.996004
ENSMUSG00000004788	Eif2b2	792.195	0.0804739	1.62595	0.102453	0.950063	0.991636
ENSMUSG00000004789	Dlst	1718.83	0.302739	1.62595	1.22059	0.543191	0.912506
ENSMUSG00000004791	Pgf	159.128	-0.840287	1.62595	5.93694	0.0513817	0.678639
ENSMUSG00000004798	Ulk2	304.795	-0.159279	1.62595	0.462008	0.793736	0.96406
ENSMUSG00000004814	Ccl24	3.31011	2.27389	1.62595	1.43799	0.487241	0.899218
ENSMUSG00000004815	Dgkq	398.396	0.197046	1.62595	0.406767	0.815965	0.966302
ENSMUSG00000004821	Tmed11	0	NA	1.62595	NA	NA	NA
ENSMUSG00000004837	Grap	6.86703	2.59344	1.62595	1.48302	NA	NA
ENSMUSG00000004842	Pou1f1	0	NA	1.62595	NA	NA	NA
ENSMUSG00000004843	Chmp2b	463.396	-0.10751	1.62595	0.215642	0.897788	0.979984
ENSMUSG00000004846	Plod3	950.645	-0.178634	1.62595	0.736571	0.69192	0.945965
ENSMUSG00000004849	Ap1s1	2835.4	0.102887	1.62595	2.45045	0.293692	0.841472
ENSMUSG00000004864	Mapk13	21.9017	0.0681916	1.62595	2.58847	NA	NA
ENSMUSG00000004865	Srpk1	1997.81	-0.0634878	1.62595	0.730111	0.694158	0.946311
ENSMUSG00000004872	Pax3	0.399514	-3.09931	1.62595	2.04142	0.36034	NA
ENSMUSG00000004880	Lbr	144.301	0.325326	1.62595	0.725233	0.695853	0.946408
ENSMUSG00000004885	Crabp2	26.1485	-0.966715	1.62595	3.90563	0.141874	0.779454
ENSMUSG00000004891	Nes	8.08407	0.300159	1.62595	2.72754	0.255695	0.831342
ENSMUSG00000004892	Bcan	640.509	0.732643	1.62595	2.28528	0.318975	0.848796
ENSMUSG00000004894	Hapln2	0	NA	1.62595	NA	NA	NA
ENSMUSG00000004895	Prcc	54.3238	-0.558564	1.62595	4.50466	0.105154	0.754077
ENSMUSG00000004896	Rrnad1	507.755	-0.093663	1.62595	0.913497	0.63334	0.933762
ENSMUSG00000004897	Hdgf	892.345	0.141473	1.62595	0.675875	0.71324	0.949701
ENSMUSG00000004902	Slc25a18	49.5582	-1.32536	1.62595	5.2573	0.0721759	0.717903
ENSMUSG00000004929	Thop1	391.016	0.191612	1.62595	0.465376	0.792401	0.963759
ENSMUSG00000004931	Apba3	122.999	0.597304	1.62595	1.54268	0.462394	0.894005
ENSMUSG00000004933	Matk	43.371	1.23076	1.62595	4.04589	0.132265	0.773131
ENSMUSG00000004934	Pias4	213.496	0.237386	1.62595	2.34967	0.308869	0.845928
ENSMUSG00000004936	Map2k1	1120.23	0.0713498	1.62595	0.0729205	0.964196	0.994303
ENSMUSG00000004937	Sgta	2056.04	0.419804	1.62595	3.18515	0.203401	0.804952
ENSMUSG00000004939	Nmrk2	1.22051	-2.04145	1.62595	2.09292	0.351179	0.863812
ENSMUSG00000004945	Tmem242	1323.47	-0.191281	1.62595	8.5923	0.0136209	0.493867
ENSMUSG00000004947	Dtx2	165.509	0.577781	1.62595	1.64201	0.43999	0.892294
ENSMUSG00000004948	Zp3	5.98646	1.50914	1.62595	6.23352	0.0443005	0.659109
ENSMUSG00000004951	Hspb1	292.47	0.227496	1.62595	0.314728	0.854393	0.971199
ENSMUSG00000004952	Rasa4	336.802	0.608578	1.62595	1.44015	0.486716	0.899218
ENSMUSG00000004961	Syt5	1801.67	0.0838191	1.62595	0.872518	0.64645	0.936987
ENSMUSG00000004980	Hnrnpa2b1	2464.44	0.0449942	1.62595	0.306546	0.857896	0.972057
ENSMUSG00000004988	Fxyd4	33.624	-0.653326	1.62595	11.4061	0.00333574	0.267383
ENSMUSG00000004994	Ccdc130	300.118	0.185355	1.62595	1.07023	0.585602	0.923763
ENSMUSG00000004996	Mri1	32.0646	0.738766	1.62595	1.53072	0.465167	0.894005
ENSMUSG00000005034	Prkacb	1736.68	0.11317	1.62595	1.61891	0.445101	0.892294
ENSMUSG00000005043	Sgsh	152.98	-0.0239058	1.62595	0.543998	0.761855	0.95975
ENSMUSG00000005045	Chd5	327.362	0.425413	1.62595	1.44156	0.486372	0.899218
ENSMUSG00000005054	Cstb	703.204	-0.404624	1.62595	4.9804	0.0828934	0.726658
ENSMUSG00000005057	Sh2b2	10.5899	1.06344	1.62595	2.05232	0.35838	0.868317
ENSMUSG00000005069	Pex5	249.864	0.157701	1.62595	0.389066	0.823219	0.967382
ENSMUSG00000005078	Jkamp	1307.02	-0.0807654	1.62595	2.50683	0.285528	0.836769
ENSMUSG00000005087	Cd44	3343.21	-0.0727518	1.62595	1.55593	0.459339	0.894005
ENSMUSG00000005089	Slc1a2	84.5309	0.328709	1.62595	0.482566	0.785619	0.963591
ENSMUSG00000005102	Eif2ak4	90.3283	-0.200075	1.62595	4.08383	0.12978	0.772486
ENSMUSG00000005103	Wdr1	4988.7	0.301207	1.62595	1.01925	0.600721	0.928122
ENSMUSG00000005107	Slc2a9	11.8933	-0.155747	1.62595	0.0411	0.97966	0.996622
ENSMUSG00000005124	Wisp1	33.4687	-0.752619	1.62595	2.21984	0.329586	0.851453
ENSMUSG00000005125	Ndrg1	813.029	0.11629	1.62595	0.248943	0.882963	0.977984
ENSMUSG00000005131	4930550C14Rik	1.48562	0.210772	1.62595	0.0627196	0.969127	0.995374
ENSMUSG00000005142	Man2b1	422.369	-0.0459008	1.62595	0.275864	0.871158	0.975871
ENSMUSG00000005148	Klf5	141.732	-0.330345	1.62595	1.79964	0.406642	0.882845
ENSMUSG00000005150	Wdr83	1317.8	-0.312575	1.62595	3.33938	0.188306	0.798492
ENSMUSG00000005161	Prdx2	9434.83	-0.39014	1.62595	5.06777	0.07935	0.723986
ENSMUSG00000005198	Polr2a	354.114	-0.289224	1.62595	1.41864	0.491979	0.900347
ENSMUSG00000005202	Shbg	0.226996	2.99987	1.62595	1.74931	0.417007	NA
ENSMUSG00000005204	Senp3	212.258	-0.15314	1.62595	0.316886	0.853472	0.971061
ENSMUSG00000005220	Corin	0.777939	0.13103	1.62595	2.21687	0.330075	NA
ENSMUSG00000005225	Plekha8	54.1787	-0.737016	1.62595	5.74691	0.0565035	0.682216
ENSMUSG00000005232	G6pc2	0	NA	1.62595	NA	NA	NA
ENSMUSG00000005233	Spc25	4.28947	-0.598108	1.62595	1.72175	0.422792	0.885959
ENSMUSG00000005237	Dnah2	12.224	-0.0291504	1.62595	4.47512	0.106718	0.754091
ENSMUSG00000005251	Ripk4	33.1218	0.198938	1.62595	0.130424	0.936869	0.987684
ENSMUSG00000005262	Ufd1l	1676.43	-0.00897662	1.62595	1.37503	0.502823	0.901662
ENSMUSG00000005267	Zfp287	92.3505	0.0359361	1.62595	0.848935	0.654118	0.936987
ENSMUSG00000005299	Letm1	439.433	0.0906769	1.62595	0.106562	0.948114	0.991456
ENSMUSG00000005312	Ubqln1	522.5	-0.488848	1.62595	2.51311	0.284633	0.836276
ENSMUSG00000005320	Fgfr4	0.17738	-2.55557	1.62595	1.31704	0.517618	NA
ENSMUSG00000005338	Cadm3	819.223	-0.736506	1.62595	5.89253	0.0525356	0.67921
ENSMUSG00000005339	Fcer1a	0	NA	1.62595	NA	NA	NA
ENSMUSG00000005354	Txn2	2880.21	-0.140688	1.62595	4.42639	0.109351	0.754091
ENSMUSG00000005355	Casp14	0	NA	1.62595	NA	NA	NA
ENSMUSG00000005357	Slc1a6	65.4818	-0.989589	1.62595	4.75301	0.0928747	0.738256
ENSMUSG00000005360	Slc1a3	216.938	0.23328	1.62595	5.20288	0.0741669	0.718758
ENSMUSG00000005362	Crbn	3681.3	-0.0646223	1.62595	1.04129	0.594137	0.926307
ENSMUSG00000005364	Il5ra	0	NA	1.62595	NA	NA	NA
ENSMUSG00000005370	Msh6	85.1496	-0.503199	1.62595	1.77487	0.41171	0.883122
ENSMUSG00000005371	Fbxo11	338.936	-0.278509	1.62595	1.07471	0.584293	0.923244
ENSMUSG00000005373	Mlxipl	2.53065	-1.24148	1.62595	1.2511	0.534967	0.911628
ENSMUSG00000005374	Tbl2	156.872	0.0366981	1.62595	0.80659	0.668115	0.94121
ENSMUSG00000005378	Wbscr22	941.589	0.0882339	1.62595	1.70278	0.426821	0.887213
ENSMUSG00000005397	Nid1	182.439	-0.0989898	1.62595	0.920372	0.631166	0.933492
ENSMUSG00000005410	Mcm5	68.0158	0.563173	1.62595	3.19328	0.202576	0.804952
ENSMUSG00000005413	Hmox1	418.528	-0.00594454	1.62595	1.16552	0.558354	0.918101
ENSMUSG00000005417	Mprip	1265.93	-0.195832	1.62595	2.98413	0.224907	0.813643
ENSMUSG00000005442	Cic	197.459	-0.429671	1.62595	1.54837	0.461079	0.894005
ENSMUSG00000005447	Pafah1b3	639.289	-0.0820749	1.62595	3.46073	0.17722	0.79474
ENSMUSG00000005465	Il27ra	8.20123	-1.49673	1.62595	6.96367	0.030751	0.617243
ENSMUSG00000005469	Prkaca	559.981	-0.331312	1.62595	2.9649	0.22708	0.816338
ENSMUSG00000005470	Asf1b	21.9163	-1.59823	1.62595	8.32889	0.0155383	0.524673
ENSMUSG00000005474	Myl10	0	NA	1.62595	NA	NA	NA
ENSMUSG00000005481	Ddx39	265.823	-0.336219	1.62595	1.9604	0.375236	0.872796
ENSMUSG00000005483	Dnajb1	1108.19	0.12628	1.62595	0.342499	0.842611	0.969752
ENSMUSG00000005493	Msh4	3.15316	-0.219245	1.62595	0.124039	0.939864	0.988984
ENSMUSG00000005501	Usp40	154.484	-0.212078	1.62595	2.78417	0.248557	0.826874
ENSMUSG00000005503	Evx1	0	NA	1.62595	NA	NA	NA
ENSMUSG00000005505	Kbtbd4	428.791	0.0722053	1.62595	0.851624	0.653239	0.936987
ENSMUSG00000005506	Celf1	220.751	0.132569	1.62595	0.257106	0.879367	0.976758
ENSMUSG00000005510	Ndufs3	1123.89	-0.214988	1.62595	4.03999	0.132656	0.773131
ENSMUSG00000005514	Por	815.128	0.422802	1.62595	1.84704	0.397118	0.880818
ENSMUSG00000005533	Igf1r	114.648	0.600708	1.62595	1.92082	0.382735	0.876642
ENSMUSG00000005534	Insr	54.1167	-0.784784	1.62595	3.4566	0.177586	0.79474
ENSMUSG00000005540	Fcer2a	0.98638	4.11573	1.62595	1.99324	0.369126	NA
ENSMUSG00000005547	Cyp2a5	0	NA	1.62595	NA	NA	NA
ENSMUSG00000005553	Atp4a	8.78227	-0.13087	1.62595	0.242667	0.885739	0.978706
ENSMUSG00000005566	Trim28	255.481	-0.558249	1.62595	5.0914	0.0784183	0.723512
ENSMUSG00000005575	Ube2m	368.052	-0.589686	1.62595	5.55338	0.0622442	0.689927
ENSMUSG00000005580	Adcy9	134.994	-0.0897234	1.62595	1.64364	0.43963	0.892294
ENSMUSG00000005583	Mef2c	507.438	0.300179	1.62595	0.952183	0.621207	0.93068
ENSMUSG00000005609	Ctr9	723.385	0.109799	1.62595	1.0883	0.580336	0.922396
ENSMUSG00000005610	Eif4g2	9364.18	0.143212	1.62595	2.5876	0.274227	0.835991
ENSMUSG00000005611	Mrvi1	10.6931	0.417746	1.62595	0.0591874	0.97084	0.995493
ENSMUSG00000005615	Pcyt1a	507.956	0.178011	1.62595	0.658243	0.719556	0.949701
ENSMUSG00000005621	Zfp592	140.658	-0.0879206	1.62595	1.2002	0.548756	0.914632
ENSMUSG00000005625	Psmd4	3087.15	0.0292591	1.62595	2.40302	0.300739	0.844752
ENSMUSG00000005628	Tmod4	3.94002	2.44708	1.62595	0.765387	0.682022	0.944252
ENSMUSG00000005640	Insrr	65.2184	-0.0192822	1.62595	0.00114698	0.999427	0.999839
ENSMUSG00000005649	Cabp5	0.793614	3.85254	1.62595	1.68128	0.431435	NA
ENSMUSG00000005656	Snx6	2226.12	0.0648983	1.62595	0.123285	0.940219	0.989102
ENSMUSG00000005667	Mthfd2	648.575	-0.259652	1.62595	1.62137	0.444552	0.892294
ENSMUSG00000005672	Kit	862.559	-0.917229	1.62595	6.77744	0.0337518	0.627028
ENSMUSG00000005674	Tomm40l	1071.42	-0.0839138	1.62595	0.334485	0.845994	0.970298
ENSMUSG00000005677	Nr1i3	997.085	-0.197196	1.62595	0.577377	0.749246	0.956553
ENSMUSG00000005681	Apoa2	0	NA	1.62595	NA	NA	NA
ENSMUSG00000005682	Pan2	187.633	0.68077	1.62595	5.0077	0.0817695	0.726658
ENSMUSG00000005683	Cs	4101.31	0.146146	1.62595	0.491753	0.782019	0.963585
ENSMUSG00000005686	Ampd3	402.071	-0.0202329	1.62595	0.290135	0.864964	0.973603
ENSMUSG00000005687	Bcas2	730.206	-0.247814	1.62595	2.9848	0.224833	0.813524
ENSMUSG00000005696	Sh2d1a	54.5101	-1.27502	1.62595	7.93288	0.0189407	0.556341
ENSMUSG00000005698	Ctcf	178.281	-0.573902	1.62595	1.89056	0.388571	0.878508
ENSMUSG00000005699	Pard6a	439.764	0.113275	1.62595	3.24618	0.197288	0.801969
ENSMUSG00000005705	Agrp	24.0429	-0.802006	1.62595	3.60254	0.165089	0.792729
ENSMUSG00000005716	Pvalb	720.732	-1.65214	1.62595	18.4282	NA	NA
ENSMUSG00000005718	Tfap4	18.9439	0.672346	1.62595	0.659439	0.719125	0.949701
ENSMUSG00000005732	Ranbp1	747.28	-0.0291651	1.62595	1.01138	0.603089	0.928122
ENSMUSG00000005763	Cd247	13.2466	-0.32831	1.62595	0.223357	0.894332	0.97972
ENSMUSG00000005774	Rfx5	24.8827	-0.109331	1.62595	6.63554	0.0362335	0.637076
ENSMUSG00000005779	Psmb4	1279.99	-0.323152	1.62595	4.40043	0.110779	0.754091
ENSMUSG00000005800	Mmp8	1.1959	2.62438	1.62595	1.86204	0.394151	0.880568
ENSMUSG00000005802	Slc30a4	47.634	-0.000898894	1.62595	0.462143	0.793683	0.96406
ENSMUSG00000005803	Sqrdl	54.8776	-0.75782	1.62595	10.392	0.00553863	0.344354
ENSMUSG00000005804	Bloc1s6	555.731	0.239318	1.62595	2.75645	0.252026	0.829088
ENSMUSG00000005813	Metap1	578.342	-0.0475712	1.62595	0.121909	0.940866	0.989102
ENSMUSG00000005823	Gpr108	1452.59	0.308208	1.62595	2.61518	0.270471	0.835991
ENSMUSG00000005824	Tnfsf14	0	NA	1.62595	NA	NA	NA
ENSMUSG00000005836	Gata6	0.0796805	-1.91345	1.62595	0.706286	0.702477	NA
ENSMUSG00000005846	Rsl1d1	669.825	-0.0911839	1.62595	0.14938	0.928031	0.985983
ENSMUSG00000005864	Cnga2	0.0886899	-1.97754	1.62595	0.7495	0.687461	NA
ENSMUSG00000005871	Apc	971.132	-0.215515	1.62595	3.00579	0.222485	0.812186
ENSMUSG00000005873	Reep5	12795.2	0.00692988	1.62595	0.173611	0.916856	0.983602
ENSMUSG00000005881	Ergic3	1938.82	-0.0790038	1.62595	3.31248	0.190855	0.800136
ENSMUSG00000005882	Uqcc1	957.322	-0.0262454	1.62595	0.0798214	0.960875	0.993386
ENSMUSG00000005883	Spo11	0	NA	1.62595	NA	NA	NA
ENSMUSG00000005886	Ncoa2	263.404	-0.251622	1.62595	1.4083	0.494528	0.900992
ENSMUSG00000005891	Prl4a1	0	NA	1.62595	NA	NA	NA
ENSMUSG00000005892	Trh	0.96658	-3.66714	1.62595	3.11177	0.211003	NA
ENSMUSG00000005893	Nr2c2	363.512	-0.663354	1.62595	4.81304	0.0901284	0.73345
ENSMUSG00000005897	Nr2c1	116.527	-0.25876	1.62595	1.42701	0.489925	0.900132
ENSMUSG00000005899	Smpd4	258.398	0.218578	1.62595	2.36411	0.306649	0.845872
ENSMUSG00000005907	Pex1	161.434	0.438525	1.62595	4.22646	0.120847	0.764257
ENSMUSG00000005917	Otx1	0	NA	1.62595	NA	NA	NA
ENSMUSG00000005936	Kctd20	1049.98	0.140066	1.62595	1.28962	0.524763	0.908964
ENSMUSG00000005947	Itgae	4.84737	-0.229477	1.62595	0.470135	0.790517	0.963746
ENSMUSG00000005949	Ctns	358.821	-0.17471	1.62595	0.623053	0.732328	0.952037
ENSMUSG00000005950	P2rx5	76.3355	-0.284763	1.62595	0.684099	0.710313	0.948966
ENSMUSG00000005951	Shpk	61.7853	0.0352012	1.62595	0.00792061	0.996048	0.999212
ENSMUSG00000005952	Trpv1	2964.73	-0.699015	1.62595	4.3398	0.114189	0.757344
ENSMUSG00000005958	Ephb3	34.6501	-1.17288	1.62595	2.31193	0.314754	0.847684
ENSMUSG00000005968	Tuft1	115.514	0.455781	1.62595	1.42758	0.489786	0.900132
ENSMUSG00000005973	Rcn1	85.885	0.205081	1.62595	0.248096	0.883337	0.978262
ENSMUSG00000005980	Dnase1	89.3465	0.196739	1.62595	0.479568	0.786798	0.963591
ENSMUSG00000005981	Trap1	1754.72	0.196436	1.62595	0.847764	0.654501	0.936987
ENSMUSG00000005982	Naa60	1036.82	0.366828	1.62595	2.14968	0.341352	0.859495
ENSMUSG00000005983	1700037C18Rik	529.212	0.207595	1.62595	1.68202	0.431275	0.888851
ENSMUSG00000005986	Ankrd13d	1107.66	0.45311	1.62595	4.10184	0.128617	0.772486
ENSMUSG00000005994	Tyrp1	243.155	-0.360345	1.62595	1.28988	0.524693	0.908964
ENSMUSG00000006005	Tpr	848.021	0.0934909	1.62595	0.921531	0.630801	0.933407
ENSMUSG00000006007	Pdc	0.450564	-4.4225	1.62595	1.45708	0.482613	NA
ENSMUSG00000006010	BC003331	995.663	0.10572	1.62595	1.60552	0.448091	0.892294
ENSMUSG00000006014	Prg4	54.7138	-0.420069	1.62595	1.412	0.493614	0.900534
ENSMUSG00000006019	Dhx34	75.5819	0.420982	1.62595	2.56904	0.276784	0.835991
ENSMUSG00000006021	Kptn	250.586	0.331063	1.62595	0.649629	0.722661	0.950145
ENSMUSG00000006024	Napa	13443.6	0.0668727	1.62595	1.7059	0.426155	0.887213
ENSMUSG00000006050	Sra1	1615.56	-0.150914	1.62595	1.21153	0.545658	0.91318
ENSMUSG00000006056	Calcoco2	0.665584	-3.42714	1.62595	2.62023	0.269789	NA
ENSMUSG00000006057	Atp5g1	4673.88	-0.318318	1.62595	7.26692	0.0264246	0.611048
ENSMUSG00000006058	Snf8	323.523	0.174949	1.62595	2.19392	0.333885	0.853368
ENSMUSG00000006095	Tbcb	3852.43	-0.0587281	1.62595	3.15787	0.206195	0.805693
ENSMUSG00000006127	Inpp5k	1585.95	0.0745943	1.62595	0.379044	0.827355	0.967959
ENSMUSG00000006134	Crkl	166.618	-0.411498	1.62595	7.03516	0.0296712	0.617243
ENSMUSG00000006143	Upk3bl	14.1081	0.311228	1.62595	1.23603	NA	NA
ENSMUSG00000006154	Eps8l1	11.2625	-1.41947	1.62595	5.68354	0.0583223	0.683083
ENSMUSG00000006169	Clint1	165.044	-0.430889	1.62595	3.60296	0.165055	0.792729
ENSMUSG00000006179	Prss16	0.536702	5.02048	1.62595	2.22005	0.329551	NA
ENSMUSG00000006191	Cdkal1	93.2824	0.699021	1.62595	6.47789	0.0392053	0.641277
ENSMUSG00000006200	Rhox6	0	NA	1.62595	NA	NA	NA
ENSMUSG00000006204	5430419D17Rik	0	NA	1.62595	NA	NA	NA
ENSMUSG00000006205	Htra1	296.849	-0.42194	1.62595	5.6835	0.0583234	0.683083
ENSMUSG00000006215	Zbtb17	353.523	0.764654	1.62595	5.74158	0.0566541	0.682216
ENSMUSG00000006216	Clcnkb	0	NA	1.62595	NA	NA	NA
ENSMUSG00000006218	Fam131c	1.1826	-2.20472	1.62595	0.631073	0.729398	0.951673
ENSMUSG00000006219	Fblim1	15.0135	0.123845	1.62595	0.0482201	0.976178	0.9964
ENSMUSG00000006221	Hspb7	8.17901	-3.39291	1.62595	2.04005	0.360586	0.869117
ENSMUSG00000006235	Epor	3.69676	2.71395	1.62595	2.28805	0.318534	0.848796
ENSMUSG00000006241	Ccdc159	152.564	-0.0110526	1.62595	0.322989	0.850871	0.970468
ENSMUSG00000006262	Mob1b	62.2078	-0.387681	1.62595	4.64862	0.097851	0.748084
ENSMUSG00000006269	Atp6v1b1	0	NA	1.62595	NA	NA	NA
ENSMUSG00000006270	Vax1	0.0886872	1.86921	1.62595	0.89128	0.640414	NA
ENSMUSG00000006273	Atp6v1b2	5529.3	0.167168	1.62595	1.40839	0.494506	0.900992
ENSMUSG00000006276	Eps15l1	935.245	0.362206	1.62595	2.08737	0.352155	0.864351
ENSMUSG00000006281	Tep1	239.766	-0.117931	1.62595	1.99917	0.368032	0.872748
ENSMUSG00000006288	Ttc5	1217.45	-0.00533759	1.62595	0.0395079	0.98044	0.996622
ENSMUSG00000006289	Osgep	264.87	0.117341	1.62595	2.98689	0.224598	0.813281
ENSMUSG00000006299	Aamp	3118.87	0.318843	1.62595	3.51763	0.172249	0.792729
ENSMUSG00000006301	Tmbim1	806.987	0.137379	1.62595	0.418075	0.811365	0.965884
ENSMUSG00000006304	Arpc2	1529.73	0.255415	1.62595	1.24077	0.537737	0.912168
ENSMUSG00000006307	Kmt2b	58.5073	0.889506	1.62595	8.61188	0.0134882	0.493608
ENSMUSG00000006310	Zbtb32	9.63969	-0.821565	1.62595	1.72527	0.422048	0.885422
ENSMUSG00000006311	Etv2	0	NA	1.62595	NA	NA	NA
ENSMUSG00000006313	Upk1a	6.37164	0.881225	1.62595	1.42022	0.49159	0.900347
ENSMUSG00000006315	Tmem147	1221.43	-0.312093	1.62595	4.23423	0.120379	0.764257
ENSMUSG00000006333	Rps9	5642.04	-0.318276	1.62595	6.37418	0.0412918	0.650034
ENSMUSG00000006335	Tfpt	172.05	-0.0123681	1.62595	3.28554	0.193443	0.801284
ENSMUSG00000006342	Susd2	5584.06	0.204983	1.62595	0.443329	0.801184	0.965435
ENSMUSG00000006344	Ggt5	48.0348	-2.38175	1.62595	13.3953	0.00123381	0.154638
ENSMUSG00000006345	Ggt1	16.9275	0.236484	1.62595	0.624734	0.731713	0.952027
ENSMUSG00000006356	Crip2	21628.5	-0.105563	1.62595	2.89899	0.234688	0.821452
ENSMUSG00000006360	Crip1	937.662	-0.764422	1.62595	7.08941	0.0288772	0.617243
ENSMUSG00000006362	Cbfa2t3	37.5586	-0.740117	1.62595	1.63344	0.441879	0.892294
ENSMUSG00000006369	Fbln1	0.386357	0.546088	1.62595	1.54944	0.460833	NA
ENSMUSG00000006373	Pgrmc1	1714.17	-0.0796677	1.62595	0.658889	0.719323	0.949701
ENSMUSG00000006378	Gcat	378.403	0.0207318	1.62595	1.97532	0.372448	0.872796
ENSMUSG00000006386	Tek	4.25222	-2.50598	1.62595	1.63024	0.442585	0.892294
ENSMUSG00000006389	Mpl	0.133171	-2.22729	1.62595	0.953741	0.620723	NA
ENSMUSG00000006390	Elovl1	1407.82	-0.196638	1.62595	2.95866	0.22779	0.816338
ENSMUSG00000006392	Med8	587.064	-0.252408	1.62595	1.87713	0.391189	0.879318
ENSMUSG00000006395	Hyi	77.5469	0.0078717	1.62595	0.0724683	0.964414	0.994303
ENSMUSG00000006398	Cdc20	4.58233	-0.417765	1.62595	0.334456	0.846007	0.970298
ENSMUSG00000006403	Adamts4	3.87924	0.437273	1.62595	6.23529	0.0442613	0.659109
ENSMUSG00000006411	Nectin4	411.314	0.0455363	1.62595	2.88823	0.235955	0.822339
ENSMUSG00000006412	Pfdn2	817.57	-0.201853	1.62595	4.86758	0.0877039	0.733271
ENSMUSG00000006418	Rnf114	1293.01	0.129784	1.62595	0.537705	0.764256	0.959902
ENSMUSG00000006423	C330007P06Rik	374.783	0.0791437	1.62595	1.18226	0.553703	0.917148
ENSMUSG00000006435	Neurl1a	300.841	-0.0902758	1.62595	0.141096	0.931883	0.98661
ENSMUSG00000006442	Srm	113.734	-0.846343	1.62595	7.2073	0.0272242	0.617243
ENSMUSG00000006445	Epha2	5.27922	4.42715	1.62595	3.32668	0.189505	0.799738
ENSMUSG00000006456	Rbm14	150.218	0.631847	1.62595	1.17924	0.554539	0.91728
ENSMUSG00000006457	Actn3	11.0871	-1.23405	1.62595	1.64019	0.44039	0.892294
ENSMUSG00000006462	A530013C23Rik	0.575308	1.02054	1.62595	0.14533	0.929912	NA
ENSMUSG00000006463	Zdhhc24	275.908	0.363734	1.62595	1.95752	0.375777	0.872796
ENSMUSG00000006464	Bbs1	47.5872	0.058572	1.62595	0.0137626	0.993142	0.998185
ENSMUSG00000006469	Slc34a3	0	NA	1.62595	NA	NA	NA
ENSMUSG00000006471	Ndor1	275.871	0.521627	1.62595	2.32008	0.313474	0.847684
ENSMUSG00000006476	Nsmf	319.838	0.227225	1.62595	0.65957	0.719078	0.949701
ENSMUSG00000006488	Prl7a1	0	NA	1.62595	NA	NA	NA
ENSMUSG00000006490	Prl8a9	0	NA	1.62595	NA	NA	NA
ENSMUSG00000006494	Pdk1	114.542	-0.0697651	1.62595	4.59389	0.100565	0.74974
ENSMUSG00000006498	Ptbp1	99.0451	0.838493	1.62595	1.67216	0.433407	0.889665
ENSMUSG00000006517	Mvd	1455.92	-0.0316533	1.62595	5.01722	0.0813815	0.726658
ENSMUSG00000006519	Cyba	20.6878	-0.420056	1.62595	1.20108	0.548515	0.914632
ENSMUSG00000006522	Itih3	13.2137	0.22093	1.62595	0.0732518	0.964037	0.994303
ENSMUSG00000006526	Tmem110	70.4257	-0.0992553	1.62595	4.13749	0.126344	0.7707
ENSMUSG00000006527	Sfmbt1	106.607	-0.0972702	1.62595	0.123138	0.940288	0.989102
ENSMUSG00000006529	Itih1	0	NA	1.62595	NA	NA	NA
ENSMUSG00000006538	Ihh	1.0193	-1.52111	1.62595	0.405808	0.816357	0.966302
ENSMUSG00000006542	Prkag3	0.576621	-3.34627	1.62595	2.48099	0.289241	NA
ENSMUSG00000006546	Cryba2	32.7547	-1.34449	1.62595	5.51739	0.0633745	0.690426
ENSMUSG00000006567	Atp7b	9.04767	-0.671918	1.62595	0.801404	0.66985	0.94153
ENSMUSG00000006570	Defb2	0	NA	1.62595	NA	NA	NA
ENSMUSG00000006574	Slc4a1	1.06425	4.54065	1.62595	3.62052	0.163612	0.792729
ENSMUSG00000006575	Rundc3a	561.866	0.0699225	1.62595	0.507776	0.775779	0.96242
ENSMUSG00000006576	Slc4a3	133.857	-0.70241	1.62595	5.76129	0.0560987	0.682216
ENSMUSG00000006585	Cdt1	6.72191	1.19325	1.62595	0.963282	0.617769	0.93068
ENSMUSG00000006586	Runx1t1	773.629	-0.192881	1.62595	0.493159	0.781469	0.963585
ENSMUSG00000006587	Snai3	0.532685	-3.28194	1.62595	2.35496	0.308054	NA
ENSMUSG00000006589	Aprt	1505.31	-0.291034	1.62595	5.00455	0.0818984	0.726658
ENSMUSG00000006599	Gtf2h1	272.44	0.192204	1.62595	0.648135	0.723201	0.950223
ENSMUSG00000006611	Hfe	50.5515	-0.205023	1.62595	0.0700845	0.965565	0.994426
ENSMUSG00000006638	Abhd1	309.995	-0.132364	1.62595	2.35417	0.308177	0.845928
ENSMUSG00000006641	Slc5a6	491.327	0.0206039	1.62595	1.76656	0.413425	0.883599
ENSMUSG00000006642	Tcf23	0.177374	2.58278	1.62595	1.53748	0.463597	NA
ENSMUSG00000006649	Nphs1	0	NA	1.62595	NA	NA	NA
ENSMUSG00000006651	Aplp1	726.537	-0.220927	1.62595	1.09997	0.57696	0.921824
ENSMUSG00000006673	Qrich1	562.186	0.172099	1.62595	2.35194	0.30852	0.845928
ENSMUSG00000006675	P4htm	1309.07	0.257713	1.62595	1.92297	0.382325	0.876221
ENSMUSG00000006676	Usp19	371.571	0.112618	1.62595	0.17481	0.916306	0.983602
ENSMUSG00000006678	Pola1	22.5385	-0.962034	1.62595	2.31229	0.314697	0.847684
ENSMUSG00000006699	Cdc42	6087.91	-0.24422	1.62595	3.06998	0.215457	0.809159
ENSMUSG00000006705	Pknox1	97.8792	0.454091	1.62595	0.439939	0.802543	0.965884
ENSMUSG00000006711	D130043K22Rik	742.505	-0.15383	1.62595	1.05449	0.59023	0.924715
ENSMUSG00000006715	Gmnn	74.0969	-0.577672	1.62595	2.82022	0.244117	0.824201
ENSMUSG00000006717	Acot13	788.366	-0.223778	1.62595	3.76684	0.152069	0.787295
ENSMUSG00000006720	Zfp184	4.34531	3.78545	1.62595	2.71607	0.257165	0.832304
ENSMUSG00000006724	Cyp27b1	0	NA	1.62595	NA	NA	NA
ENSMUSG00000006728	Cdk4	2786.99	-0.176636	1.62595	1.07231	0.584994	0.923531
ENSMUSG00000006731	B4galnt1	168.922	0.850022	1.62595	7.36189	0.0251991	0.604218
ENSMUSG00000006732	Mettl1	1061.13	-0.0328083	1.62595	2.33292	0.311467	0.84739
ENSMUSG00000006736	Tspan31	3821.9	-0.195625	1.62595	1.4001	0.496559	0.901205
ENSMUSG00000006740	Kif5b	4349.57	-0.0823643	1.62595	1.10491	0.575535	0.921217
ENSMUSG00000006763	Saal1	113.176	0.0780714	1.62595	0.0855776	0.958114	0.992739
ENSMUSG00000006764	Tph2	38.2204	-0.216165	1.62595	0.173976	0.916688	0.983602
ENSMUSG00000006777	Krt23	0	NA	1.62595	NA	NA	NA
ENSMUSG00000006782	Cnp	2024.63	0.243939	1.62595	1.19524	0.550119	0.915146
ENSMUSG00000006784	Ttc25	22.7405	-0.0295157	1.62595	0.446521	0.799907	0.965435
ENSMUSG00000006800	Sulf2	250.571	0.285952	1.62595	1.31296	0.518673	0.906171
ENSMUSG00000006818	Sod2	1658.76	-0.210953	1.62595	2.465	0.291563	0.841081
ENSMUSG00000006850	Tmco6	127.341	-0.117083	1.62595	0.773266	0.67934	0.943398
ENSMUSG00000006906	Stambp	824.337	-0.10783	1.62595	0.83485	0.658741	0.938542
ENSMUSG00000006920	Ezh1	1398.97	0.105979	1.62595	1.1548	0.561356	0.918101
ENSMUSG00000006930	Hap1	36.1163	0.289276	1.62595	1.17073	0.556903	0.917939
ENSMUSG00000006931	P3h4	27.9771	0.563694	1.62595	0.938231	0.625555	0.931991
ENSMUSG00000006932	Ctnnb1	1472.9	-0.180074	1.62595	3.78487	0.150704	0.786061
ENSMUSG00000006941	Eif1b	1996.74	0.0116065	1.62595	5.20542	0.0740725	0.718758
ENSMUSG00000006948	Klk4	5.38804	-0.168206	1.62595	0.101337	0.950594	0.99175
ENSMUSG00000006958	Chrd	1.64905	-4.49607	1.62595	8.00105	0.018306	0.54969
ENSMUSG00000006998	Psmd2	5644.92	0.267555	1.62595	1.27975	0.527358	0.910398
ENSMUSG00000007021	Syngr3	9698.48	0.255777	1.62595	1.33388	0.513276	0.905025
ENSMUSG00000007029	Vars	214.677	0.373341	1.62595	1.06522	0.58707	0.923876
ENSMUSG00000007030	Vwa7	1050.09	-0.491263	1.62595	2.2288	0.328112	0.851068
ENSMUSG00000007033	Hspa1l	30.7495	-0.553921	1.62595	6.97868	0.030521	0.617243
ENSMUSG00000007034	Slc44a4	0.44345	-3.19038	1.62595	2.21483	0.330413	NA
ENSMUSG00000007035	Msh5	37.965	-0.752471	1.62595	2.70747	0.258274	0.832304
ENSMUSG00000007036	Abhd16a	1723.62	0.16969	1.62595	0.650292	0.722422	0.950145
ENSMUSG00000007038	Neu1	437.771	0.353128	1.62595	5.20042	0.074258	0.718836
ENSMUSG00000007039	Ddah2	470.911	0.0598098	1.62595	1.81033	0.404475	0.882497
ENSMUSG00000007041	Clic1	3181.47	-0.149976	1.62595	4.75095	0.0929702	0.738256
ENSMUSG00000007050	Lsm2	52.7992	0.372176	1.62595	0.323666	0.850583	0.970468
ENSMUSG00000007080	Pole	36.7505	-0.16408	1.62595	3.34113	0.18814	0.798492
ENSMUSG00000007097	Atp1a2	1107.18	-0.0313866	1.62595	0.0268901	0.986645	0.996799
ENSMUSG00000007107	Atp1a4	1.55998	-3.84152	1.62595	1.27581	0.528397	0.910843
ENSMUSG00000007122	Casq1	2.96012	2.8142	1.62595	1.46573	0.48053	0.896787
ENSMUSG00000007207	Stx1a	1626.41	-0.0921398	1.62595	0.279065	0.869765	0.975553
ENSMUSG00000007209	Ceacam9	0.105798	-1.99164	1.62595	0.900663	0.637417	NA
ENSMUSG00000007216	Zfp775	87.2	0.626863	1.62595	1.13033	0.568266	0.920117
ENSMUSG00000007279	Scube2	28.0465	0.0273387	1.62595	0.141375	0.931753	0.98658
ENSMUSG00000007338	Mrpl49	793.023	-0.157753	1.62595	1.67446	0.432909	0.889384
ENSMUSG00000007379	Dennd2c	2.70218	0.21715	1.62595	6.50804	0.0386186	0.641277
ENSMUSG00000007411	Mark3	216.58	-0.675554	1.62595	3.7225	0.155478	0.789619
ENSMUSG00000007415	Gatad1	1770.42	-0.315611	1.62595	2.80015	0.246578	0.825446
ENSMUSG00000007440	Pcdha11	89.7276	0.159786	1.62595	2.36934	0.305848	0.845494
ENSMUSG00000007457	2310003L06Rik	0	NA	1.62595	NA	NA	NA
ENSMUSG00000007458	M6pr	1148.44	0.0893027	1.62595	0.325462	0.84982	0.970468
ENSMUSG00000007476	Lrrc8a	4518.78	-0.100694	1.62595	1.00722	0.604346	0.928784
ENSMUSG00000007480	Mc5r	0.583735	-4.92121	1.62595	1.55109	0.460452	NA
ENSMUSG00000007564	Ppp2r1a	12312.1	-0.0980044	1.62595	0.305876	0.858183	0.972057
ENSMUSG00000007570	Fance	23.7556	-0.115274	1.62595	0.266582	0.87521	0.975871
ENSMUSG00000007589	Tinf2	106.96	0.270224	1.62595	1.29607	0.523072	0.908294
ENSMUSG00000007591	Tssk4	1.90551	-1.22759	1.62595	6.38204	0.0411299	0.650034
ENSMUSG00000007594	Hapln4	152.261	0.115984	1.62595	0.453012	0.797315	0.965245
ENSMUSG00000007603	Dus3l	508.077	0.840977	1.62595	7.04626	0.0295069	0.617243
ENSMUSG00000007610	Gtpbp3	179.767	1.09913	1.62595	2.74666	0.253263	0.829996
ENSMUSG00000007613	Tgfbr1	35.9072	0.270716	1.62595	0.486346	0.784136	0.963591
ENSMUSG00000007617	Homer1	62.0034	-0.68718	1.62595	5.40429	0.0670614	0.699761
ENSMUSG00000007646	Rad51c	40.541	-0.434538	1.62595	0.967538	0.616456	0.93068
ENSMUSG00000007653	Gabrb2	48.1904	1.30286	1.62595	3.82812	0.14748	0.785103
ENSMUSG00000007655	Cav1	302.428	-0.106768	1.62595	0.788964	0.674029	0.94245
ENSMUSG00000007656	Arpp19	1602.15	-0.127586	1.62595	1.48998	0.47474	0.894865
ENSMUSG00000007659	Bcl2l1	1402.74	0.399402	1.62595	2.25949	0.323115	0.849718
ENSMUSG00000007670	Khsrp	223.806	-0.117109	1.62595	1.3178	0.517419	0.905934
ENSMUSG00000007682	Dio2	1.53572	3.22813	1.62595	1.665	0.434961	0.890732
ENSMUSG00000007721	Ccdc124	2030.98	0.0382231	1.62595	2.27609	0.320444	0.848796
ENSMUSG00000007739	Cct4	1607.65	0.119719	1.62595	0.647776	0.723331	0.950223
ENSMUSG00000007777	0610009B22Rik	690.551	-0.237355	1.62595	1.54271	0.462386	0.894005
ENSMUSG00000007783	Cpt1c	1611.55	0.35577	1.62595	1.25447	0.534067	0.91158
ENSMUSG00000007805	Twist2	0	NA	1.62595	NA	NA	NA
ENSMUSG00000007812	Zfp655	478.373	-0.245505	1.62595	1.82842	0.400832	0.880818
ENSMUSG00000007815	Rhoa	2289.13	0.103846	1.62595	4.17058	0.124271	0.767882
ENSMUSG00000007817	Zmiz1	423.122	0.0166233	1.62595	1.50036	0.472281	0.894569
ENSMUSG00000007827	Ankrd26	233.59	0.204739	1.62595	2.08065	0.353341	0.864762
ENSMUSG00000007833	Aldh16a1	321.998	-0.0544689	1.62595	0.061245	0.969842	0.995493
ENSMUSG00000007836	Hnrnpa0	247.583	0.012325	1.62595	1.12584	0.569544	0.920135
ENSMUSG00000007837	Prrg2	627.67	-0.131969	1.62595	0.215129	0.898018	0.98006
ENSMUSG00000007850	Hnrnph1	455.108	0.0241646	1.62595	0.00982576	0.995099	0.998806
ENSMUSG00000007867	Ift43	193.401	0.110676	1.62595	2.86336	0.238907	0.822512
ENSMUSG00000007872	Id3	3103.58	-0.188127	1.62595	4.67342	0.0966451	0.745304
ENSMUSG00000007877	Tcap	0	NA	1.62595	NA	NA	NA
ENSMUSG00000007880	Arid1a	603.893	-0.219167	1.62595	1.42818	0.489638	0.900132
ENSMUSG00000007888	Crlf1	12.8996	-0.773122	1.62595	6.75718	0.0340956	0.628847
ENSMUSG00000007891	Ctsd	16864.4	-0.15424	1.62595	1.71265	0.42472	0.886529
ENSMUSG00000007892	Rplp1	2599.02	-0.240392	1.62595	7.06434	0.0292413	0.617243
ENSMUSG00000007907	Cabs1	0	NA	1.62595	NA	NA	NA
ENSMUSG00000007908	Hmgcll1	123.123	0.388222	1.62595	2.50234	0.28617	0.836769
ENSMUSG00000007944	Ttc9b	119.776	0.413	1.62595	0.831236	0.659932	0.938832
ENSMUSG00000007946	Phox2a	4.02943	-1.69033	1.62595	2.75061	0.252762	0.829996
ENSMUSG00000007950	Abhd8	504.102	0.839714	1.62595	2.75802	0.251828	0.829088
ENSMUSG00000007987	Ift22	860.023	-0.118899	1.62595	4.21417	0.121592	0.764257
ENSMUSG00000007989	Fzd3	55.8409	-0.437965	1.62595	3.80045	0.149535	0.785423
ENSMUSG00000008028	1700008O03Rik	17.6026	-0.679117	1.62595	3.18248	0.203673	0.804952
ENSMUSG00000008035	Mid1ip1	2354.36	0.133018	1.62595	1.02406	0.599278	0.92769
ENSMUSG00000008036	Ap2s1	2121.63	-0.310347	1.62595	7.08755	0.0289041	0.617243
ENSMUSG00000008090	Fgfrl1	11.9474	-1.40678	1.62595	1.70321	0.426728	0.887213
ENSMUSG00000008129	4930432K21Rik	50.258	0.652447	1.62595	1.70306	0.426761	0.887213
ENSMUSG00000008136	Fhl2	18.5242	-0.534516	1.62595	0.435783	0.804213	0.965884
ENSMUSG00000008140	Emc10	1296.33	0.144347	1.62595	1.14537	0.56401	0.919242
ENSMUSG00000008153	Clstn3	1111.05	0.470185	1.62595	1.67553	0.432677	0.889096
ENSMUSG00000008167	Fbxw9	461.4	-0.114645	1.62595	2.01577	0.364991	0.871764
ENSMUSG00000008193	Spib	0	NA	1.62595	NA	NA	NA
ENSMUSG00000008206	Cers4	2615.28	0.0051676	1.62595	0.0394535	0.980467	0.996622
ENSMUSG00000008226	Scrn3	543.251	0.0544548	1.62595	1.56667	0.45688	0.894002
ENSMUSG00000008301	Phax	983.943	-0.117549	1.62595	2.24531	0.325415	0.849817
ENSMUSG00000008305	Tle1	487.735	-0.427615	1.62595	3.54598	0.169824	0.792729
ENSMUSG00000008307	1700109H08Rik	18.4904	0.514346	1.62595	1.12855	0.568772	0.920135
ENSMUSG00000008318	Relt	53.7506	0.272027	1.62595	3.94717	0.138958	0.777876
ENSMUSG00000008333	Snrpb2	485.908	-0.330044	1.62595	5.60668	0.0606072	0.687922
ENSMUSG00000008348	Ubc	917.912	0.251827	1.62595	10.0237	0.0066587	0.38328
ENSMUSG00000008373	Prpf31	1006.85	0.113304	1.62595	1.22321	0.542479	0.912268
ENSMUSG00000008384	Sertad1	178.095	0.00680496	1.62595	2.46498	0.291566	0.841081
ENSMUSG00000008393	Carhsp1	3437.33	0.497859	1.62595	2.93612	0.230372	0.818914
ENSMUSG00000008398	Elk3	26.5077	0.109422	1.62595	0.162815	0.921818	0.984905
ENSMUSG00000008429	Herpud2	65.662	-1.02721	1.62595	9.93864	0.00694788	0.388768
ENSMUSG00000008435	Rdh13	1111.19	0.286088	1.62595	1.84875	0.39678	0.880818
ENSMUSG00000008438	Adam21	2.07525	1.08301	1.62595	0.223141	0.894428	0.97972
ENSMUSG00000008450	Nutf2	832.993	-0.0529692	1.62595	2.50555	0.285711	0.836769
ENSMUSG00000008461	Fut1	1.20323	4.75434	1.62595	3.66319	0.160158	0.791427
ENSMUSG00000008475	Arpc5	2562.38	0.146489	1.62595	0.772056	0.679752	0.943685
ENSMUSG00000008482	Rnf151	11.1206	3.05711	1.62595	4.76312	0.0924061	0.738256
ENSMUSG00000008489	Elavl2	1462.65	-0.453755	1.62595	4.7903	0.0911592	0.736487
ENSMUSG00000008496	Pou2f2	37.779	-0.299529	1.62595	1.21646	0.544315	0.912537
ENSMUSG00000008540	Mgst1	223.738	-0.490965	1.62595	1.88096	0.390441	0.87924
ENSMUSG00000008575	Nfib	254.672	-0.832982	1.62595	7.10473	0.0286567	0.617243
ENSMUSG00000008590	Htr3b	324.256	-0.636189	1.62595	2.80374	0.246136	0.825446
ENSMUSG00000008601	Rab25	0.7095	3.00336	1.62595	0.989181	0.609821	NA
ENSMUSG00000008604	Ubqln4	224.135	-0.121969	1.62595	0.356963	0.83654	0.969448
ENSMUSG00000008658	Rbfox1	4623.47	0.093641	1.62595	1.1355	0.5668	0.919977
ENSMUSG00000008668	Rps18	1031.28	-0.478337	1.62595	6.09031	0.0475889	0.671243
ENSMUSG00000008682	Rpl10	3053.8	-0.34544	1.62595	5.0517	0.0799902	0.724382
ENSMUSG00000008683	Rps15a	618.463	-0.274965	1.62595	4.04586	0.132268	0.773131
ENSMUSG00000008690	Ncaph2	2005.44	0.148795	1.62595	0.809492	0.667146	0.94121
ENSMUSG00000008730	Hipk1	379.123	-0.633027	1.62595	6.03121	0.0490163	0.675995
ENSMUSG00000008734	Gprc5b	164.843	-0.564872	1.62595	3.03563	0.219191	0.81161
ENSMUSG00000008763	Man1a2	496.147	-0.945313	1.62595	8.26925	0.0160086	0.529924
ENSMUSG00000008789	Ceacam5	0	NA	1.62595	NA	NA	NA
ENSMUSG00000008813	Tppp2	0.398448	0.160222	1.62595	0.258411	0.878794	NA
ENSMUSG00000008822	Acyp1	370.242	-0.0776161	1.62595	3.0204	0.220866	0.811693
ENSMUSG00000008843	Cldn13	0	NA	1.62595	NA	NA	NA
ENSMUSG00000008845	Cd163	0.351589	3.33769	1.62595	2.28374	0.319221	NA
ENSMUSG00000008855	Hdac5	172.539	0.521348	1.62595	2.95766	0.227904	0.816338
ENSMUSG00000008859	Rala	272.054	-0.360248	1.62595	1.97178	0.373107	0.872796
ENSMUSG00000008874	Clec3a	0	NA	1.62595	NA	NA	NA
ENSMUSG00000008892	Vdac3	3352.68	-0.238723	1.62595	2.78124	0.24892	0.826898
ENSMUSG00000008932	Slc1a7	4.31713	-3.07787	1.62595	7.78115	0.0204336	0.569498
ENSMUSG00000008958	Vps72	408.032	-0.104035	1.62595	1.46199	0.481429	0.896923
ENSMUSG00000008976	Gabpa	557.196	-0.0538122	1.62595	0.0823036	0.959683	0.993151
ENSMUSG00000008999	Bmp7	19.6819	-0.0748611	1.62595	0.148823	0.92829	0.985983
ENSMUSG00000009013	Dynll1	6517.32	-0.362087	1.62595	6.06719	0.0481423	0.673783
ENSMUSG00000009030	Pdcl	521.176	-0.0151474	1.62595	1.23894	0.538229	0.912168
ENSMUSG00000009035	Tmem184b	549.604	0.463366	1.62595	1.6976	0.427928	0.88786
ENSMUSG00000009047	Gm5965	0	NA	1.62595	NA	NA	NA
ENSMUSG00000009070	Rsph14	2.76292	-0.221778	1.62595	1.08951	0.579984	0.92234
ENSMUSG00000009073	Nf2	355.844	-0.00942728	1.62595	0.0415395	0.979444	0.996622
ENSMUSG00000009075	Cabp7	346.877	-0.264557	1.62595	3.7241	0.155354	0.789619
ENSMUSG00000009076	Zmat5	475.122	-0.0277888	1.62595	3.31576	0.190542	0.800136
ENSMUSG00000009079	Ewsr1	437.316	0.614984	1.62595	6.16976	0.0457354	0.664322
ENSMUSG00000009090	Ap1b1	2499.17	-0.0143592	1.62595	2.33468	0.311194	0.84739
ENSMUSG00000009092	Derl3	4.50706	2.05219	1.62595	1.95314	0.376601	0.872796
ENSMUSG00000009093	Gstt4	0	NA	1.62595	NA	NA	NA
ENSMUSG00000009097	Tbx1	0	NA	1.62595	NA	NA	NA
ENSMUSG00000009108	Gnat2	0.634259	0.703746	1.62595	1.98861	0.369981	NA
ENSMUSG00000009112	Bcl2l13	508.192	0.0809219	1.62595	1.55178	0.460295	0.894005
ENSMUSG00000009114	2610028H24Rik	4.82471	1.48258	1.62595	1.24388	0.536903	0.912168
ENSMUSG00000009115	Spatc1l	0	NA	1.62595	NA	NA	NA
ENSMUSG00000009145	Dqx1	157.551	0.188981	1.62595	0.84175	0.656472	0.937353
ENSMUSG00000009185	Ccl8	1.76482	-2.77089	1.62595	3.05271	0.217327	0.810859
ENSMUSG00000009207	Lnpk1	682.594	-0.295971	1.62595	3.67321	0.159357	0.790915
ENSMUSG00000009210	Prr29	0.370226	3.49645	1.62595	2.24648	0.325224	NA
ENSMUSG00000009214	Tmem8c	6.74918	-0.554622	1.62595	0.133622	0.935372	0.987286
ENSMUSG00000009216	Fam163b	39.0164	-0.321557	1.62595	1.05931	0.588808	0.924096
ENSMUSG00000009246	Trpm5	63.5929	0.748919	1.62595	1.26694	0.530748	0.911092
ENSMUSG00000009248	Ascl2	2.99756	3.68954	1.62595	1.55203	0.460236	0.894005
ENSMUSG00000009281	Rarres2	393.268	-0.641699	1.62595	3.85136	0.145777	0.7831
ENSMUSG00000009291	Pttg1ip	1214.53	0.0577941	1.62595	0.358692	0.835817	0.969448
ENSMUSG00000009292	Trpm2	189.773	-0.429957	1.62595	2.68526	0.261158	0.832727
ENSMUSG00000009293	Ube2g2	1225.48	0.142709	1.62595	0.596601	0.742078	0.953616
ENSMUSG00000009350	Mpo	0.221861	-2.69408	1.62595	1.46741	0.480127	NA
ENSMUSG00000009356	Lpo	1.68735	0.752778	1.62595	0.13172	0.936262	0.987535
ENSMUSG00000009376	Met	1.00915	-1.74293	1.62595	0.428261	0.807243	0.965884
ENSMUSG00000009378	Slc16a12	288.19	-0.141177	1.62595	1.88005	0.390617	0.87924
ENSMUSG00000009394	Syn2	625.487	-0.801689	1.62595	10.2187	0.00603992	0.361436
ENSMUSG00000009406	Elk1	45.2467	0.889854	1.62595	2.43121	0.296531	0.842383
ENSMUSG00000009418	Nav1	2092.75	-0.0611343	1.62595	1.77419	0.41185	0.883122
ENSMUSG00000009470	Tnpo1	160.119	-0.208687	1.62595	1.05309	0.590642	0.924719
ENSMUSG00000009471	Myod1	0	NA	1.62595	NA	NA	NA
ENSMUSG00000009487	Otog	0	NA	1.62595	NA	NA	NA
ENSMUSG00000009535	Rnmt	660.375	-0.357107	1.62595	1.96597	0.374192	0.872796
ENSMUSG00000009545	Kcnq1	6.23273	1.30817	1.62595	2.18937	0.334645	0.854136
ENSMUSG00000009549	Srp14	4361.42	-0.419566	1.62595	4.08435	0.129746	0.772486
ENSMUSG00000009551	6330409D20Rik	64.9634	-0.355904	1.62595	1.76001	0.41478	0.883599
ENSMUSG00000009555	Cdk9	193.589	0.0253217	1.62595	0.34787	0.840351	0.969648
ENSMUSG00000009563	Tor2a	94.3229	0.709831	1.62595	1.40944	0.494248	0.900992
ENSMUSG00000009566	Fpgs	84.0313	0.453157	1.62595	0.782524	0.676203	0.94245
ENSMUSG00000009569	Mkl2	453.046	-0.361292	1.62595	3.6993	0.157292	0.789992
ENSMUSG00000009575	Cbx5	928.221	-0.296057	1.62595	2.24137	0.326057	0.849817
ENSMUSG00000009580	Odam	0	NA	1.62595	NA	NA	NA
ENSMUSG00000009585	Apobec3	97.5194	-0.307949	1.62595	3.3457	0.187712	0.798492
ENSMUSG00000009588	St6galnac1	0	NA	1.62595	NA	NA	NA
ENSMUSG00000009596	Taf7l	0.336741	-3.02336	1.62595	1.94017	0.379052	NA
ENSMUSG00000009614	Sardh	28.1443	0.415616	1.62595	0.315956	0.853869	0.971199
ENSMUSG00000009621	Vav2	265.705	-0.0728741	1.62595	1.4167	0.492455	0.900347
ENSMUSG00000009628	Tex15	0.315686	1.07508	1.62595	1.47423	0.478493	NA
ENSMUSG00000009630	Ppp2cb	241.039	-0.638935	1.62595	6.62351	0.0364521	0.638175
ENSMUSG00000009633	G0s2	105.656	-0.640015	1.62595	2.73225	0.255093	0.830864
ENSMUSG00000009640	Dmap1	400.544	0.21114	1.62595	2.8481	0.240737	0.824201
ENSMUSG00000009646	Pla2g12b	7.35173	1.24475	1.62595	3.3338	0.188831	0.799072
ENSMUSG00000009647	Mcu	1120.89	-0.208588	1.62595	2.38059	0.304132	0.844833
ENSMUSG00000009654	Oit3	9.32634	-8.59112	1.62595	11.0697	NA	NA
ENSMUSG00000009670	Tex11	0	NA	1.62595	NA	NA	NA
ENSMUSG00000009681	Bcr	469.401	-0.387716	1.62595	5.52559	0.0631151	0.690426
ENSMUSG00000009687	Fxyd5	122.041	-0.837545	1.62595	4.93209	0.0849203	0.728131
ENSMUSG00000009731	Kcnd1	4666.76	0.396855	1.62595	2.53503	0.281531	0.835991
ENSMUSG00000009733	Tfcp2	170.702	0.188886	1.62595	0.579471	0.748462	0.956462
ENSMUSG00000009734	Pou6f2	37.3289	0.0942341	1.62595	0.168652	0.919132	0.984501
ENSMUSG00000009739	Pou6f1	132.698	-0.468772	1.62595	3.93091	0.140092	0.777876
ENSMUSG00000009741	Ubp1	178.562	-0.234037	1.62595	0.732577	0.693303	0.946091
ENSMUSG00000009772	Nuak2	6.5013	3.29129	1.62595	9.20021	0.0100508	0.469907
ENSMUSG00000009828	Ick	141.553	-0.0194109	1.62595	0.0555502	0.972607	0.996004
ENSMUSG00000009863	Sdhb	5185.28	-0.158128	1.62595	3.34008	0.188239	0.798492
ENSMUSG00000009876	Cox4i2	21.7399	0.0180882	1.62595	2.32171	0.313219	0.847684
ENSMUSG00000009894	Snap47	5010.42	0.225832	1.62595	1.45266	0.483682	0.898119
ENSMUSG00000009900	Wnt3a	7.54471	5.24163	1.62595	1.13899	NA	NA
ENSMUSG00000009905	Kdsr	969.64	-0.337265	1.62595	3.52583	0.171544	0.792729
ENSMUSG00000009907	Vps4b	1370.41	-0.103018	1.62595	1.39817	0.497039	0.901205
ENSMUSG00000009927	Rps25	1564.29	-0.340993	1.62595	2.76501	0.250949	0.828016
ENSMUSG00000009941	Nxf2	0.488204	-3.23123	1.62595	2.26931	0.321533	NA
ENSMUSG00000009995	Taz	210.944	0.33383	1.62595	1.5306	0.465194	0.894005
ENSMUSG00000010021	Kif19a	6.86488	-0.725097	1.62595	0.271246	0.873172	0.975871
ENSMUSG00000010025	Aldh3a2	949.221	0.0644598	1.62595	0.76882	0.680852	0.943768
ENSMUSG00000010044	Zmynd10	10.9142	0.422929	1.62595	0.133191	0.935574	0.987397
ENSMUSG00000010045	Tmem115	408.333	0.251987	1.62595	1.7081	0.425688	0.88714
ENSMUSG00000010047	Hyal2	279.624	0.385648	1.62595	2.82386	0.243673	0.824201
ENSMUSG00000010048	Ifrd2	57.3325	1.02333	1.62595	2.59211	0.273609	0.835991
ENSMUSG00000010051	Hyal1	18.9695	0.0515675	1.62595	0.0587811	0.971037	0.995493
ENSMUSG00000010054	Tusc2	388.906	-0.344172	1.62595	0.945741	0.623211	0.931387
ENSMUSG00000010057	Nprl2	1039.8	-0.0862914	1.62595	2.46312	0.291837	0.841081
ENSMUSG00000010064	Slc38a3	0.528988	-3.16201	1.62595	2.46361	0.291765	NA
ENSMUSG00000010066	Cacna2d2	158.222	-0.241733	1.62595	1.08538	0.581182	0.922605
ENSMUSG00000010067	Rassf1	387.541	0.206999	1.62595	1.72368	0.422385	0.885776
ENSMUSG00000010080	Epn3	92.8412	0.183448	1.62595	2.16266	0.339144	0.856491
ENSMUSG00000010086	Rnf112	892.262	0.903534	1.62595	5.15827	0.0758395	0.719685
ENSMUSG00000010095	Slc3a2	1537.34	0.0500896	1.62595	0.0590087	0.970927	0.995493
ENSMUSG00000010097	Nxf1	1330.12	0.183831	1.62595	1.69655	0.428152	0.88786
ENSMUSG00000010110	Stx5a	697.92	0.0727006	1.62595	0.306203	0.858043	0.972057
ENSMUSG00000010122	Slc47a1	0.532139	-3.30181	1.62595	2.40692	0.300154	NA
ENSMUSG00000010136	Pifo	15.6236	-2.52199	1.62595	5.95838	0.0508341	0.678639
ENSMUSG00000010142	Tnfrsf13b	0.765444	4.2656	1.62595	3.11357	0.210812	NA
ENSMUSG00000010154	Spire2	279.752	-0.00135105	1.62595	1.66417	0.435142	0.890764
ENSMUSG00000010175	Prox1	0	NA	1.62595	NA	NA	NA
ENSMUSG00000010205	Raver1	135.012	0.0439927	1.62595	0.803831	0.669037	0.941402
ENSMUSG00000010277	2610507B11Rik	860.777	-0.324156	1.62595	1.9604	0.375237	0.872796
ENSMUSG00000010290	AI597479	241.925	0.270566	1.62595	2.24257	0.325861	0.849817
ENSMUSG00000010307	Tmem86a	272.239	0.436124	1.62595	1.85593	0.395357	0.880818
ENSMUSG00000010311	Optc	0.557764	-3.33428	1.62595	2.46813	0.291106	NA
ENSMUSG00000010342	Tex14	9.38861	2.005	1.62595	1.48542	NA	NA
ENSMUSG00000010358	Ifi35	714.949	-0.185169	1.62595	2.8183	0.244351	0.824201
ENSMUSG00000010362	Rdm1	120.461	-0.104135	1.62595	0.197598	0.905925	0.981848
ENSMUSG00000010376	Nedd8	3366.38	-0.324691	1.62595	6.69724	0.0351328	0.632781
ENSMUSG00000010392	Gosr1	473.828	-0.113698	1.62595	1.3259	0.515328	0.905297
ENSMUSG00000010406	Mrpl52	305.013	-0.373027	1.62595	4.529	0.103882	0.752212
ENSMUSG00000010435	Spaca7	0	NA	1.62595	NA	NA	NA
ENSMUSG00000010453	Kansl3	1177.35	0.237744	1.62595	2.99211	0.224012	0.813005
ENSMUSG00000010461	Eya4	0.35476	-3.05272	1.62595	1.98511	0.370629	NA
ENSMUSG00000010476	Ebf3	247.069	-0.420286	1.62595	2.7773	0.249412	0.827024
ENSMUSG00000010492	Uckl1os	264.615	0.0860857	1.62595	1.7904	0.408526	0.882845
ENSMUSG00000010505	Myt1	525.166	-0.172894	1.62595	0.9158	0.632611	0.933762
ENSMUSG00000010517	Faf1	216.215	-0.437581	1.62595	2.63207	0.268197	0.835114
ENSMUSG00000010529	Gm266	0	NA	1.62595	NA	NA	NA
ENSMUSG00000010538	Tsacc	10.6127	-0.634436	1.62595	2.51678	0.28411	0.835991
ENSMUSG00000010554	Mettl16	287.426	0.322351	1.62595	1.30015	0.522007	0.907663
ENSMUSG00000010592	Dazl	1.3705	6.28681	1.62595	4.96503	0.083533	0.726658
ENSMUSG00000010601	Apol7a	0.211595	-2.57427	1.62595	1.52065	0.467514	NA
ENSMUSG00000010607	Pigyl	430.65	-0.14253	1.62595	5.91518	0.0519439	0.67921
ENSMUSG00000010608	Rbm25	1118.47	-0.252204	1.62595	1.6002	0.449284	0.892294
ENSMUSG00000010609	Psen2	786.571	0.0172951	1.62595	1.29342	0.523767	0.908964
ENSMUSG00000010651	Acaa1b	6.71039	0.285756	1.62595	1.7676	0.41321	0.883599
ENSMUSG00000010660	Plcd1	100.876	0.18428	1.62595	1.21591	0.544464	0.912599
ENSMUSG00000010663	Fads1	1045.4	0.11933	1.62595	1.01474	0.602076	0.928122
ENSMUSG00000010721	Lmbr1	238.763	-0.239163	1.62595	1.84272	0.397978	0.880818
ENSMUSG00000010751	Tnfrsf22	23.7117	-0.719789	1.62595	1.09675	0.577888	0.921824
ENSMUSG00000010755	Cars	463.8	0.473852	1.62595	3.39561	0.183085	0.797188
ENSMUSG00000010760	Phlda2	38.7098	-0.247834	1.62595	1.31782	0.517414	0.905934
ENSMUSG00000010796	Asz1	0	NA	1.62595	NA	NA	NA
ENSMUSG00000010797	Wnt2	0.950359	-1.29017	1.62595	2.39293	0.302261	NA
ENSMUSG00000010803	Gabra1	946.64	0.939443	1.62595	6.67136	0.0355905	0.635226
ENSMUSG00000010825	Grid2ip	9.2316	-0.240493	1.62595	0.590821	0.744226	0.955174
ENSMUSG00000010830	Kdelr3	21.1205	-0.187687	1.62595	3.46929	0.176463	0.79474
ENSMUSG00000010841	1700006E09Rik	0	NA	1.62595	NA	NA	NA
ENSMUSG00000010911	Apip	431.321	0.0983421	1.62595	2.76214	0.251309	0.82836
ENSMUSG00000010914	Pdhx	711.508	0.250885	1.62595	1.44463	0.485626	0.899218
ENSMUSG00000010936	Vac14	117.659	0.0737298	1.62595	1.096	0.578104	0.921824
ENSMUSG00000011008	Mcoln2	12.1296	-0.553947	1.62595	1.1757	0.55552	0.917729
ENSMUSG00000011034	Slc5a1	4.58982	1.31114	1.62595	1.62024	0.444804	0.892294
ENSMUSG00000011052	1700049J03Rik	0.292532	-2.9191	1.62595	1.76537	0.41367	NA
ENSMUSG00000011096	Akt1s1	125.807	0.448803	1.62595	0.578958	0.748653	0.956462
ENSMUSG00000011114	Tbrg1	1810.68	-0.073263	1.62595	0.407605	0.815623	0.966289
ENSMUSG00000011118	Panx3	3.12755	1.16571	1.62595	0.807918	0.667671	0.94121
ENSMUSG00000011148	Adssl1	29.8108	-0.700914	1.62595	4.03796	0.132791	0.773131
ENSMUSG00000011154	Cfap161	1.25723	2.01243	1.62595	1.47209	0.479006	0.89655
ENSMUSG00000011158	Brf1	78.2618	-0.438603	1.62595	2.28795	0.31855	0.848796
ENSMUSG00000011171	Vipr2	7.04122	1.66926	1.62595	1.04723	0.592374	0.925373
ENSMUSG00000011179	Odc1	51.2142	-0.668325	1.62595	1.83007	0.400502	0.880818
ENSMUSG00000011254	Thg1l	194.316	0.0220479	1.62595	0.0540884	0.973318	0.996004
ENSMUSG00000011256	Adam19	453.834	-0.214937	1.62595	3.7121	0.156289	0.789992
ENSMUSG00000011257	Pabpc4	56.9039	0.325991	1.62595	1.80987	0.404568	0.882497
ENSMUSG00000011263	Exoc3l2	1.30029	-3.39309	1.62595	1.2413	0.537594	0.912168
ENSMUSG00000011267	Zfp296	34.6219	0.714167	1.62595	1.15119	0.562369	0.918348
ENSMUSG00000011305	Plin5	3.95074	0.761286	1.62595	0.289323	0.865315	0.973705
ENSMUSG00000011306	Sugp1	823.115	0.393227	1.62595	1.89861	0.38701	0.878472
ENSMUSG00000011349	Dmrtc2	0	NA	1.62595	NA	NA	NA
ENSMUSG00000011350	Gm5893	0	NA	1.62595	NA	NA	NA
ENSMUSG00000011382	Dhdh	257.928	0.104154	1.62595	1.84674	0.397179	0.880818
ENSMUSG00000011427	Zfp790	182.647	0.164164	1.62595	3.10121	0.21212	0.807499
ENSMUSG00000011463	Cpb1	261.731	-0.578055	1.62595	2.20885	0.331401	0.852136
ENSMUSG00000011486	Slc25a41	0	NA	1.62595	NA	NA	NA
ENSMUSG00000011589	Fsd1	2408.01	0.266916	1.62595	3.43118	0.179858	0.79675
ENSMUSG00000011632	Pinlyp	0.399514	-3.09931	1.62595	2.04142	0.36034	NA
ENSMUSG00000011658	Fuz	399.865	-0.119344	1.62595	0.871381	0.646818	0.936987
ENSMUSG00000011751	Sptbn4	23.4084	-0.0116325	1.62595	0.347475	0.840518	0.969648
ENSMUSG00000011752	Pgam1	1141.23	0.0887025	1.62595	2.08518	0.35254	0.864351
ENSMUSG00000011831	Evi5	754.716	-0.204058	1.62595	0.849437	0.653954	0.936987
ENSMUSG00000011832	Evi5l	574.492	0.321925	1.62595	1.2351	0.539263	0.912268
ENSMUSG00000011837	Snapc2	314.25	-0.303786	1.62595	2.245	0.325464	0.849817
ENSMUSG00000011877	Git1	268.493	0.051755	1.62595	2.7799	0.249088	0.826898
ENSMUSG00000011884	Gltp	237.65	0.635574	1.62595	1.6898	0.4296	0.888407
ENSMUSG00000011958	Bnip2	189.113	0.217458	1.62595	0.507549	0.775867	0.96242
ENSMUSG00000011960	Ccnt1	420.409	0.371842	1.62595	1.49985	0.472402	0.894569
ENSMUSG00000012017	Scarf2	0.355033	-3.03113	1.62595	1.93288	0.380436	NA
ENSMUSG00000012042	4930579F01Rik	0.86589	0.836908	1.62595	2.58304	0.274852	NA
ENSMUSG00000012076	Brms1l	711.401	0.166591	1.62595	0.456361	0.79598	0.964665
ENSMUSG00000012114	Med15	608.082	0.636112	1.62595	3.81043	0.14879	0.785423
ENSMUSG00000012117	Dhdds	718.922	0.162509	1.62595	0.17358	0.91687	0.983602
ENSMUSG00000012123	Aim1l	0.358626	-0.76704	1.62595	1.47669	0.477905	NA
ENSMUSG00000012126	Ubxn11	4903.84	-0.631908	1.62595	8.03428	0.0180044	0.549394
ENSMUSG00000012187	Mogat1	13.6986	-0.938976	1.62595	3.27281	0.194679	0.801526
ENSMUSG00000012211	Tex22	0.0796805	-1.91345	1.62595	0.706286	0.702477	NA
ENSMUSG00000012282	Wnt8a	0	NA	1.62595	NA	NA	NA
ENSMUSG00000012296	Tjap1	91.5255	0.962974	1.62595	8.91568	0.0115874	0.477222
ENSMUSG00000012350	Ehf	8.46579	0.364539	1.62595	1.3811	0.5013	0.901559
ENSMUSG00000012396	Nanog	3.45166	-0.417234	1.62595	1.22498	0.541998	0.912268
ENSMUSG00000012405	Rpl15	2914.76	-0.342809	1.62595	3.02995	0.219814	0.81161
ENSMUSG00000012422	Tmem167	1287.42	-0.285216	1.62595	2.31062	0.31496	0.847834
ENSMUSG00000012428	Steap4	1.09533	-0.395392	1.62595	2.54222	0.28052	0.835991
ENSMUSG00000012429	Mplkip	20.4434	0.338514	1.62595	1.59513	0.450425	0.892294
ENSMUSG00000012443	Kif11	8.2155	-0.425591	1.62595	0.183919	0.912142	0.983184
ENSMUSG00000012483	Rpa3	148.215	-0.219761	1.62595	2.00591	0.366794	0.872597
ENSMUSG00000012519	Mlkl	42.1982	-0.217502	1.62595	0.570799	0.751714	0.957562
ENSMUSG00000012520	Phox2b	0.878972	4.34012	1.62595	3.38389	0.184161	NA
ENSMUSG00000012535	Tnpo3	699.215	0.372578	1.62595	1.44054	0.486621	0.899218
ENSMUSG00000012609	Ttll5	860.58	0.137109	1.62595	0.471516	0.789972	0.963746
ENSMUSG00000012640	Zfp715	133.946	-0.0282834	1.62595	3.5706	0.167747	0.792729
ENSMUSG00000012705	Retn	0	NA	1.62595	NA	NA	NA
ENSMUSG00000012777	Acpt	45.0215	-0.420063	1.62595	1.38722	0.499768	0.901205
ENSMUSG00000012819	Cdh23	1.84698	-0.623313	1.62595	0.295802	0.862517	0.972892
ENSMUSG00000012848	Rps5	3376.09	-0.265508	1.62595	5.16139	0.0757213	0.719685
ENSMUSG00000012889	Podnl1	1.86613	1.84893	1.62595	0.492401	0.781766	0.963585
ENSMUSG00000013033	Adgrl1	638.338	0.0265372	1.62595	0.425019	0.808553	0.965884
ENSMUSG00000013076	Amotl1	905.407	-0.00889127	1.62595	0.0877657	0.957066	0.992717
ENSMUSG00000013083	2200002J24Rik	0.121716	-2.07662	1.62595	0.975182	0.614104	NA
ENSMUSG00000013089	Etv5	1040.38	0.525822	1.62595	3.31221	0.190881	0.800136
ENSMUSG00000013091	Tmem190	0	NA	1.62595	NA	NA	NA
ENSMUSG00000013150	Gfod2	698.24	0.489823	1.62595	4.81244	0.0901556	0.73345
ENSMUSG00000013155	Enkd1	23.5709	0.564143	1.62595	1.12674	0.569288	0.920135
ENSMUSG00000013158	4933405L10Rik	0.665857	-3.42064	1.62595	2.6029	0.272137	NA
ENSMUSG00000013160	Atp6v0d1	3219.69	-0.0652784	1.62595	1.77843	0.410978	0.883122
ENSMUSG00000013236	Ptprs	1737.69	-0.138197	1.62595	0.442789	0.8014	0.965435
ENSMUSG00000013275	Slc41a1	89.3716	0.754053	1.62595	3.74537	0.15371	0.788583
ENSMUSG00000013338	Fer1l4	0	NA	1.62595	NA	NA	NA
ENSMUSG00000013353	4931406B18Rik	0.884001	1.93482	1.62595	0.134353	0.93503	NA
ENSMUSG00000013367	Iglon5	15.3552	0.0178124	1.62595	3.77635	0.151348	0.78726
ENSMUSG00000013415	Igf2bp1	0	NA	1.62595	NA	NA	NA
ENSMUSG00000013418	B4galnt2	0.99507	-0.538699	1.62595	0.115461	0.943904	NA
ENSMUSG00000013419	Zfp651	68.022	0.632971	1.62595	2.88577	0.236245	0.822339
ENSMUSG00000013465	Nelfb	796.925	0.286398	1.62595	1.63199	0.4422	0.892294
ENSMUSG00000013483	Card14	114.371	0.557182	1.62595	2.50574	0.285684	0.836769
ENSMUSG00000013495	Tmem175	1328.02	0.000906784	1.62595	0.517305	0.772091	0.961565
ENSMUSG00000013523	Bcas1	34.0835	0.306575	1.62595	2.04185	0.360262	0.869107
ENSMUSG00000013539	Tango2	2672.9	-0.20442	1.62595	1.8192	0.402685	0.881583
ENSMUSG00000013562	4833413E03Rik	0.175794	2.57432	1.62595	1.53065	0.465183	NA
ENSMUSG00000013584	Aldh1a2	2.57803	7.29402	1.62595	6.34249	0.0419513	0.651768
ENSMUSG00000013593	Ndufs2	2454.53	0.0774361	1.62595	2.58151	0.275063	0.835991
ENSMUSG00000013611	Snx31	24.7518	-0.209462	1.62595	0.165386	0.920634	0.984593
ENSMUSG00000013622	Atraid	450.173	-0.142398	1.62595	2.54588	0.280007	0.835991
ENSMUSG00000013629	Cad	125.463	-0.55762	1.62595	1.5253	0.466428	0.894005
ENSMUSG00000013643	Lypd8	0	NA	1.62595	NA	NA	NA
ENSMUSG00000013646	Sh3bp5l	776.776	0.396948	1.62595	1.76283	0.414196	0.883599
ENSMUSG00000013653	1810065E05Rik	0.487931	-3.24308	1.62595	2.29957	0.316705	NA
ENSMUSG00000013662	Atad1	1036.13	0.236455	1.62595	1.11971	0.571293	0.920283
ENSMUSG00000013663	Pten	768.908	-0.253696	1.62595	3.50297	0.173516	0.792729
ENSMUSG00000013668	4933402N03Rik	0	NA	1.62595	NA	NA	NA
ENSMUSG00000013698	Pea15a	10301.2	0.0216976	1.62595	0.034996	0.982654	0.996799
ENSMUSG00000013701	Timm23	508.432	-0.0700826	1.62595	2.74785	0.253111	0.829996
ENSMUSG00000013707	Tnfaip8l2	5.90864	1.53664	1.62595	1.13044	0.568236	0.920117
ENSMUSG00000013736	Trnt1	1495.02	-0.0463092	1.62595	1.79007	0.408593	0.882845
ENSMUSG00000013766	Ly6g6e	1.45693	3.07912	1.62595	0.230296	0.891234	0.979426
ENSMUSG00000013787	Ehmt2	159.666	0.276077	1.62595	6.53252	0.0381489	0.641277
ENSMUSG00000013822	Elof1	667.795	-0.110108	1.62595	2.55587	0.278612	0.835991
ENSMUSG00000013833	Med16	226.813	0.616672	1.62595	1.90383	0.386	0.878472
ENSMUSG00000013846	St3gal1	51.2724	-0.102622	1.62595	0.45105	0.798097	0.965435
ENSMUSG00000013858	Tmem259	36.4725	0.285169	1.62595	0.1512	0.927187	0.985983
ENSMUSG00000013878	Rnf170	131.569	0.149353	1.62595	0.142289	0.931327	0.986565
ENSMUSG00000013921	Clip3	4374.1	0.219868	1.62595	0.727383	0.695105	0.946352
ENSMUSG00000013928	Thap8	2.97116	1.11128	1.62595	0.629517	0.729965	0.951721
ENSMUSG00000013936	Myl2	5.07518	-2.59363	1.62595	4.10443	0.12845	0.772486
ENSMUSG00000013973	Dedd	491.999	0.210173	1.62595	1.9822	0.371169	0.872796
ENSMUSG00000013974	Mcemp1	0.266061	3.02923	1.62595	1.96797	0.373819	NA
ENSMUSG00000013997	Nit1	929.447	0.100228	1.62595	0.522706	0.770009	0.961513
ENSMUSG00000014030	Pax5	0.353169	3.34226	1.62595	2.28816	0.318517	NA
ENSMUSG00000014039	Prdm15	62.7289	0.0574751	1.62595	1.01499	0.602002	0.928122
ENSMUSG00000014074	Rnf168	135.849	0.190316	1.62595	0.548688	0.760071	0.959074
ENSMUSG00000014075	Tctex1d2	314.519	-0.75365	1.62595	5.9513	0.0510142	0.678639
ENSMUSG00000014077	Chp1	4415.59	0.0418567	1.62595	0.735728	0.692211	0.945965
ENSMUSG00000014104	Sval2	0	NA	1.62595	NA	NA	NA
ENSMUSG00000014158	Trpv4	12.1751	-0.391126	1.62595	0.431118	0.806091	0.965884
ENSMUSG00000014164	Klhl3	20.1706	-0.262296	1.62595	0.0917343	0.955169	0.992405
ENSMUSG00000014177	Tvp23b	410.37	-0.523241	1.62595	7.21761	0.0270841	0.61642
ENSMUSG00000014195	Dnajc7	2387.94	0.165324	1.62595	2.35047	0.308747	0.845928
ENSMUSG00000014198	Zfp385c	23.5471	0.040441	1.62595	1.87567	0.391475	0.879318
ENSMUSG00000014226	Cacybp	1812.73	-0.26102	1.62595	1.1289	0.568673	0.920135
ENSMUSG00000014232	Cluap1	112.262	-0.144003	1.62595	0.242463	0.885829	0.978706
ENSMUSG00000014243	Zswim7	217.551	-0.588322	1.62595	9.9447	0.00692685	0.388768
ENSMUSG00000014245	Pigl	82.1367	0.222698	1.62595	0.764654	0.682272	0.944317
ENSMUSG00000014294	Ndufa2	1322.93	-0.339386	1.62595	7.94724	0.0188052	0.556072
ENSMUSG00000014301	Pam16	364.329	-0.19675	1.62595	5.38981	0.0675489	0.702355
ENSMUSG00000014303	Glis2	249.405	-0.200431	1.62595	1.79925	0.406723	0.882845
ENSMUSG00000014313	Cox6c	2124.5	-0.457482	1.62595	6.27613	0.0433667	0.656933
ENSMUSG00000014329	Bicc1	23.2818	1.29622	1.62595	7.59784	0.022395	0.58245
ENSMUSG00000014349	Ube2z	533.401	-0.383392	1.62595	2.51677	0.284112	0.835991
ENSMUSG00000014351	Gip	0	NA	1.62595	NA	NA	NA
ENSMUSG00000014353	Tmem87b	465.42	0.115044	1.62595	0.840894	0.656753	0.937363
ENSMUSG00000014355	Anapc1	289.049	-0.604529	1.62595	3.65918	0.160479	0.791838
ENSMUSG00000014361	Mertk	47.6487	-0.453498	1.62595	2.944	0.229466	0.818087
ENSMUSG00000014402	Tsg101	1819.19	0.095026	1.62595	3.70854	0.156567	0.789992
ENSMUSG00000014418	Hps5	272.055	-0.0891835	1.62595	1.20107	0.548518	0.914632
ENSMUSG00000014426	Map3k4	145.659	0.106286	1.62595	0.181085	0.913436	0.983184
ENSMUSG00000014444	Piezo1	36.761	-1.51469	1.62595	9.12407	0.0104408	0.469907
ENSMUSG00000014453	Blk	1.51903	2.89995	1.62595	0.542601	0.762387	0.95975
ENSMUSG00000014470	Rnf166	36.29	0.230462	1.62595	3.39909	0.182766	0.797188
ENSMUSG00000014496	Ankrd28	37.2036	-0.636878	1.62595	9.08053	0.0106706	0.474081
ENSMUSG00000014498	Ankrd52	311.464	-0.375757	1.62595	1.95494	0.376262	0.872796
ENSMUSG00000014503	Pkd2l2	214.518	-0.553604	1.62595	5.35583	0.0687062	0.708222
ENSMUSG00000014504	Srp19	809.372	-0.367424	1.62595	4.08646	0.129609	0.772486
ENSMUSG00000014529	Tmbim7	0	NA	1.62595	NA	NA	NA
ENSMUSG00000014542	Clec4f	0	NA	1.62595	NA	NA	NA
ENSMUSG00000014543	Klra17	0	NA	1.62595	NA	NA	NA
ENSMUSG00000014547	Wdfy2	41.2585	-0.708231	1.62595	3.71304	0.156215	0.789992
ENSMUSG00000014550	Rbsn	400.355	-0.0177673	1.62595	1.41416	0.493082	0.900497
ENSMUSG00000014551	Mrps25	1410.7	-0.177113	1.62595	2.77016	0.250304	0.82758
ENSMUSG00000014554	Dguok	415.492	-0.0629614	1.62595	2.7313	0.255215	0.830864
ENSMUSG00000014592	Camta1	1910.06	0.0965037	1.62595	3.75512	0.152963	0.788461
ENSMUSG00000014599	Csf1	64.867	-0.106363	1.62595	0.520918	0.770698	0.961565
ENSMUSG00000014601	Strip1	367.835	0.42168	1.62595	1.04128	0.594139	0.926307
ENSMUSG00000014602	Kif1a	8416.1	-0.158176	1.62595	1.58494	0.452725	0.892294
ENSMUSG00000014603	Alx3	3.33505	-1.7103	1.62595	0.809162	0.667256	0.94121
ENSMUSG00000014606	Slc25a11	1784.62	0.212966	1.62595	3.64789	0.161388	0.792729
ENSMUSG00000014609	Chrne	7.28216	3.56936	1.62595	1.91199	NA	NA
ENSMUSG00000014633	Cmc2	281.418	-0.389173	1.62595	6.47008	0.0393586	0.641277
ENSMUSG00000014668	Chfr	212.249	0.389661	1.62595	1.74828	0.41722	0.883599
ENSMUSG00000014686	Ceacam16	88.9297	0.312204	1.62595	4.5781	0.101363	0.750045
ENSMUSG00000014704	Hoxa2	0.121716	-2.07662	1.62595	0.975182	0.614104	NA
ENSMUSG00000014725	Adam28	0	NA	1.62595	NA	NA	NA
ENSMUSG00000014747	Ankrd53	0.503223	2.54816	1.62595	0.482555	0.785623	NA
ENSMUSG00000014748	Tex261	1505.82	0.0509933	1.62595	0.0793506	0.961101	0.993386
ENSMUSG00000014763	Fam120b	935.467	0.315432	1.62595	0.823307	0.662554	0.939897
ENSMUSG00000014767	Tbp	282.18	-0.290813	1.62595	1.38246	0.500958	0.901205
ENSMUSG00000014769	Psmb1	6313.44	-0.433713	1.62595	3.81891	0.148161	0.785423
ENSMUSG00000014771	Pdcd2	54.7629	-0.274039	1.62595	2.24436	0.325569	0.849817
ENSMUSG00000014773	Dll1	3.50517	0.882037	1.62595	1.5173	0.468299	0.894405
ENSMUSG00000014776	Nol3	2470.74	0.0548817	1.62595	2.67694	0.262246	0.832851
ENSMUSG00000014778	Fhod1	23.0195	0.218141	1.62595	1.84751	0.397024	0.880818
ENSMUSG00000014782	Plekhg4	9.78122	2.05685	1.62595	4.07342	0.130457	0.772486
ENSMUSG00000014786	Slc9a5	48.6335	0.569466	1.62595	4.29914	0.116534	0.760511
ENSMUSG00000014791	Elmo3	15.3606	0.553915	1.62595	0.925816	0.629451	0.932699
ENSMUSG00000014813	Stc1	7.21529	2.81242	1.62595	4.81316	0.0901231	0.73345
ENSMUSG00000014837	4931428F04Rik	1130.88	-0.00530587	1.62595	0.622214	0.732636	0.952037
ENSMUSG00000014846	Tppp3	45101.1	0.13101	1.62595	5.47648	0.0646842	0.696015
ENSMUSG00000014850	Msh3	173.963	-0.0695199	1.62595	4.56576	0.10199	0.750315
ENSMUSG00000014852	Adamts13	14.2157	-2.00936	1.62595	6.47375	0.0392865	0.641277
ENSMUSG00000014856	Tmem208	1083.55	-0.250361	1.62595	4.0839	0.129775	0.772486
ENSMUSG00000014859	E2f4	194.714	0.648119	1.62595	3.93651	0.139701	0.777876
ENSMUSG00000014867	Surf4	1818.74	0.00469331	1.62595	0.00684198	0.996585	0.999212
ENSMUSG00000014873	Surf2	556.668	-0.365277	1.62595	3.23054	0.198837	0.804009
ENSMUSG00000014905	Dnajb9	193.21	-0.492859	1.62595	3.1365	0.20841	0.805818
ENSMUSG00000014907	Naf1	7.44889	-0.734915	1.62595	0.499851	0.778859	0.963232
ENSMUSG00000014932	Yes1	25.536	-0.94084	1.62595	5.03686	0.0805861	0.725205
ENSMUSG00000014956	Ppp1cb	624.245	-0.452122	1.62595	3.50824	0.173059	0.792729
ENSMUSG00000014959	Gorasp2	1044.64	0.179948	1.62595	0.784901	0.6754	0.94245
ENSMUSG00000014980	Tsen15	327.143	0.100677	1.62595	3.53564	0.170704	0.792729
ENSMUSG00000015001	Oc90	4.30107	-1.20806	1.62595	0.777898	0.677769	0.942801
ENSMUSG00000015002	Efr3a	644.191	0.756246	1.62595	6.09505	0.0474763	0.671243
ENSMUSG00000015013	Trappc2l	931.149	-0.418019	1.62595	6.46754	0.0394087	0.641277
ENSMUSG00000015016	Acsf3	299.857	0.273118	1.62595	2.30519	0.315816	0.848738
ENSMUSG00000015023	Ddx19a	70.5998	-0.102802	1.62595	0.65775	0.719733	0.949701
ENSMUSG00000015027	Galns	48.2415	-0.958432	1.62595	1.49628	0.473245	0.894773
ENSMUSG00000015053	Gata2	1.42567	5.69887	1.62595	6.37135	0.0413503	0.650034
ENSMUSG00000015083	C8g	62.2105	0.00733775	1.62595	0.936419	0.626122	0.932
ENSMUSG00000015085	Entpd2	145.165	-0.527999	1.62595	5.75335	0.0563218	0.682216
ENSMUSG00000015087	Rabl6	383.457	-0.0262282	1.62595	0.0938258	0.954171	0.992357
ENSMUSG00000015090	Ptgds	48.385	0.162568	1.62595	1.2843	0.526161	0.90983
ENSMUSG00000015092	Edf1	1986.75	0.0805638	1.62595	3.53943	0.170381	0.792729
ENSMUSG00000015093	Clic3	20.4662	0.898549	1.62595	1.62223	0.444361	0.892294
ENSMUSG00000015094	Npdc1	6109.71	0.594164	1.62595	2.76575	0.250856	0.827972
ENSMUSG00000015095	Fbxw5	1946.21	0.142046	1.62595	0.764778	0.682229	0.944317
ENSMUSG00000015112	Slc25a13	32.7617	0.645305	1.62595	1.38496	0.500333	0.901205
ENSMUSG00000015120	Ube2i	466.542	0.129622	1.62595	0.894515	0.639379	0.935605
ENSMUSG00000015126	Tsr3	615.867	0.0687439	1.62595	2.29225	0.317866	0.848796
ENSMUSG00000015127	Unkl	132.119	0.127989	1.62595	0.344429	0.841799	0.969648
ENSMUSG00000015133	Lrrk1	88.7787	-0.281809	1.62595	4.20729	0.122011	0.764257
ENSMUSG00000015134	Aldh1a3	46.5366	2.33842	1.62595	14.0563	0.000886554	0.125528
ENSMUSG00000015143	Actn1	302.116	0.00719435	1.62595	0.193028	0.907997	0.982558
ENSMUSG00000015149	Sirt2	2352.85	0.135706	1.62595	1.42454	0.490529	0.900132
ENSMUSG00000015165	Hnrnpl	271.229	-0.0730234	1.62595	0.269078	0.874119	0.975871
ENSMUSG00000015176	Nolc1	597.614	0.214935	1.62595	0.737099	0.691737	0.94596
ENSMUSG00000015189	Casd1	149.018	0.101299	1.62595	0.199036	0.905274	0.981794
ENSMUSG00000015202	Cnksr3	11.9819	-0.137434	1.62595	0.378068	0.827758	0.967959
ENSMUSG00000015214	Mtmr1	63.559	0.109605	1.62595	2.05604	0.357715	0.86772
ENSMUSG00000015217	Hmgb3	393.719	0.424144	1.62595	3.93971	0.139477	0.777876
ENSMUSG00000015222	Map2	725.391	-0.53849	1.62595	4.09748	0.128897	0.772486
ENSMUSG00000015224	Cyp2j9	363.448	-0.23217	1.62595	0.81703	0.664636	0.940117
ENSMUSG00000015242	Nipsnap3a	0	NA	1.62595	NA	NA	NA
ENSMUSG00000015243	Abca1	229.384	-0.503488	1.62595	5.5886	0.0611576	0.689539
ENSMUSG00000015247	Nipsnap3b	863.431	-0.22829	1.62595	0.729411	0.694401	0.946311
ENSMUSG00000015289	Lage3	203.347	-0.164045	1.62595	3.21716	0.200172	0.804009
ENSMUSG00000015290	Ubl4a	2403.92	-0.0892097	1.62595	0.557092	0.756883	0.957912
ENSMUSG00000015291	Gdi1	17938.7	0.208856	1.62595	1.22187	0.542842	0.912325
ENSMUSG00000015305	Sash1	16.9652	0.156422	1.62595	0.211206	0.899782	0.980167
ENSMUSG00000015312	Gadd45b	70.4357	-0.146074	1.62595	5.09652	0.0782176	0.723512
ENSMUSG00000015314	Slamf6	0	NA	1.62595	NA	NA	NA
ENSMUSG00000015316	Slamf1	0	NA	1.62595	NA	NA	NA
ENSMUSG00000015335	Zdhhc12	525.005	-0.0566473	1.62595	3.56083	0.168569	0.792729
ENSMUSG00000015337	Endog	289.556	0.0348432	1.62595	0.680497	0.711594	0.949411
ENSMUSG00000015340	Cybb	2.83879	2.07352	1.62595	1.17942	0.554487	0.91728
ENSMUSG00000015341	Golga7	789.114	-0.17427	1.62595	0.885186	0.642369	0.936594
ENSMUSG00000015342	Xk	74.4149	-0.663818	1.62595	10.5888	0.00501961	0.332322
ENSMUSG00000015354	Pcolce2	342.685	-0.00659506	1.62595	0.323663	0.850584	0.970468
ENSMUSG00000015355	Cd48	0	NA	1.62595	NA	NA	NA
ENSMUSG00000015357	Clpx	327.032	0.470627	1.62595	2.3959	0.301812	0.844752
ENSMUSG00000015363	Trabd	359.996	0.239827	1.62595	0.661087	0.718533	0.949701
ENSMUSG00000015365	Mov10l1	8.7059	0.436838	1.62595	0.208547	0.900979	0.980542
ENSMUSG00000015377	Dennd6b	293.239	0.272582	1.62595	1.85114	0.396306	0.880818
ENSMUSG00000015396	Cd83	23.9024	-0.962688	1.62595	1.81454	0.403625	0.881614
ENSMUSG00000015401	Tmem27	3.82572	2.6665	1.62595	2.21724	0.330014	0.851453
ENSMUSG00000015405	Ace2	0.0796805	-1.91345	1.62595	0.706286	0.702477	NA
ENSMUSG00000015437	Gzmb	1.11068	4.66622	1.62595	3.56409	0.168294	0.792729
ENSMUSG00000015441	Gzmf	0	NA	1.62595	NA	NA	NA
ENSMUSG00000015443	Gzmn	0	NA	1.62595	NA	NA	NA
ENSMUSG00000015451	C4a	4.29362	1.86393	1.62595	3.68985	0.158037	0.789992
ENSMUSG00000015452	Ager	15.7838	-1.3799	1.62595	2.74455	0.253529	0.830158
ENSMUSG00000015461	Atf6b	398.49	0.599731	1.62595	3.18535	0.20338	0.804952
ENSMUSG00000015467	Egfl8	226.099	-0.299078	1.62595	5.43009	0.066202	0.699309
ENSMUSG00000015468	Notch4	2.05106	1.24292	1.62595	5.68625	0.0582432	0.683083
ENSMUSG00000015474	Ppt2	222.085	0.0844489	1.62595	0.284116	0.867571	0.974531
ENSMUSG00000015476	Prrt1	32.329	-1.27316	1.62595	6.51519	0.0384808	0.641277
ENSMUSG00000015478	Rnf5	1449.86	-0.204037	1.62595	2.39845	0.301427	0.844752
ENSMUSG00000015484	Fam163a	4.90099	2.02686	1.62595	1.32606	0.515288	0.905297
ENSMUSG00000015488	Cacfd1	429.806	0.394729	1.62595	1.98464	0.370716	0.872796
ENSMUSG00000015501	Hivep2	233.72	0.349359	1.62595	1.06875	0.586034	0.923876
ENSMUSG00000015519	2310057J18Rik	1.34893	-3.73468	1.62595	1.08762	0.580532	0.922396
ENSMUSG00000015522	Arnt	93.4683	0.0266545	1.62595	1.15779	0.560516	0.918101
ENSMUSG00000015533	Itga2	12.1373	-0.768142	1.62595	1.09664	0.57792	0.921824
ENSMUSG00000015536	Mocs2	1228.63	-0.339106	1.62595	2.05244	0.358359	0.868317
ENSMUSG00000015542	Nat9	552.531	-0.104665	1.62595	3.77677	0.151316	0.78726
ENSMUSG00000015568	Lpl	18.0296	-1.59149	1.62595	5.81823	0.054524	0.682216
ENSMUSG00000015575	Atp6v0e	687.665	-0.392484	1.62595	3.38883	0.183707	0.797188
ENSMUSG00000015579	Nkx2-5	0	NA	1.62595	NA	NA	NA
ENSMUSG00000015597	Zfp318	153.231	-0.542821	1.62595	2.77107	0.25019	0.82758
ENSMUSG00000015599	Ttbk1	126.232	-0.519038	1.62595	3.82681	0.147577	0.785103
ENSMUSG00000015605	Srf	32.6454	-0.708369	1.62595	1.5999	0.449351	0.892294
ENSMUSG00000015627	Gata5	0	NA	1.62595	NA	NA	NA
ENSMUSG00000015647	Lama5	9.47814	-3.79184	1.62595	6.64175	0.0361213	0.637076
ENSMUSG00000015652	Steap1	27.0564	-1.30482	1.62595	5.878	0.0529185	0.67921
ENSMUSG00000015653	Steap2	90.9501	-0.0729761	1.62595	5.72025	0.0572617	0.682216
ENSMUSG00000015656	Hspa8	40268.8	0.154263	1.62595	1.08007	0.582728	0.923185
ENSMUSG00000015659	Serac1	75.2744	0.0507638	1.62595	0.0855969	0.958104	0.992739
ENSMUSG00000015665	Awat1	0	NA	1.62595	NA	NA	NA
ENSMUSG00000015668	Pdzd11	1300.07	-0.329834	1.62595	4.21181	0.121735	0.764257
ENSMUSG00000015671	Psma2	2734.88	-0.43044	1.62595	5.54715	0.0624383	0.690426
ENSMUSG00000015672	Mrpl32	358.596	-0.519737	1.62595	3.49098	0.17456	0.792729
ENSMUSG00000015697	Setdb1	178.294	-0.103899	1.62595	0.370329	0.830968	0.968697
ENSMUSG00000015702	Anxa9	44.9338	-0.331958	1.62595	1.42951	0.489312	0.900132
ENSMUSG00000015709	Arnt2	227.411	-0.308211	1.62595	7.16962	0.0277419	0.617243
ENSMUSG00000015711	Prune	775.126	0.318573	1.62595	1.26466	0.531353	0.911092
ENSMUSG00000015714	Cers2	1212.78	0.130093	1.62595	0.66214	0.718155	0.949701
ENSMUSG00000015721	Nlrp5	0	NA	1.62595	NA	NA	NA
ENSMUSG00000015733	Capza2	3169.94	-0.113731	1.62595	1.354	0.508139	0.903967
ENSMUSG00000015745	Plekho1	117.815	0.266265	1.62595	2.18274	0.335757	0.855134
ENSMUSG00000015747	Vps45	516.989	0.384217	1.62595	5.1837	0.0748814	0.719685
ENSMUSG00000015748	Prpf3	191.942	0.641361	1.62595	5.57282	0.0616421	0.689539
ENSMUSG00000015749	Anp32e	561.134	-0.232819	1.62595	2.04586	0.359539	0.868752
ENSMUSG00000015750	Aph1a	68.6392	-0.096301	1.62595	1.1657	0.558304	0.918101
ENSMUSG00000015755	Tab2	229.28	-0.157206	1.62595	0.471511	0.789974	0.963746
ENSMUSG00000015757	Ppil4	221.929	0.0649534	1.62595	0.537242	0.764433	0.959902
ENSMUSG00000015759	Cnih1	2891.56	-0.257485	1.62595	1.79669	0.407243	0.882845
ENSMUSG00000015766	Eps8	31.751	-0.0894227	1.62595	1.69527	0.428426	0.887986
ENSMUSG00000015776	Med22	517.387	-0.203207	1.62595	0.784142	0.675656	0.94245
ENSMUSG00000015787	Abo	4.54961	-2.25244	1.62595	2.05607	0.357709	0.86772
ENSMUSG00000015790	Surf1	1336.07	-0.360167	1.62595	4.9542	0.0839865	0.726658
ENSMUSG00000015804	Med28	1485.46	-0.0900081	1.62595	2.61828	0.270052	0.835991
ENSMUSG00000015806	Qdpr	1682.78	-0.337221	1.62595	4.08416	0.129758	0.772486
ENSMUSG00000015812	Gnrh1	0.620623	-1.52308	1.62595	0.818516	0.664143	NA
ENSMUSG00000015829	Tnr	185.615	0.094375	1.62595	0.645537	0.724141	0.950223
ENSMUSG00000015837	Sqstm1	5014.9	-0.162425	1.62595	2.56422	0.277451	0.835991
ENSMUSG00000015839	Nfe2l2	849.015	0.043995	1.62595	0.556086	0.757264	0.957912
ENSMUSG00000015843	Rxrg	276.272	0.315402	1.62595	1.41983	0.491685	0.900347
ENSMUSG00000015846	Rxra	85.0269	0.0484251	1.62595	0.365	0.833185	0.969023
ENSMUSG00000015850	Adamtsl4	28.638	0.476832	1.62595	0.634266	0.728234	0.951201
ENSMUSG00000015852	Fcrls	0.621375	-3.38057	1.62595	2.53242	0.281898	NA
ENSMUSG00000015854	Cd5l	0	NA	1.62595	NA	NA	NA
ENSMUSG00000015869	Prpsap1	344.967	0.270229	1.62595	2.79806	0.246836	0.825446
ENSMUSG00000015879	Fam184b	93.6425	0.771636	1.62595	2.47421	0.290223	0.840393
ENSMUSG00000015880	Ncapg	37.3436	0.0900404	1.62595	3.53065	0.171131	0.792729
ENSMUSG00000015882	Lcorl	272.135	-0.692272	1.62595	5.92641	0.0516531	0.678639
ENSMUSG00000015889	Lta4h	781.009	0.17074	1.62595	0.833255	0.659267	0.93874
ENSMUSG00000015890	Amdhd1	0.0878972	1.86278	1.62595	0.886734	0.641872	NA
ENSMUSG00000015932	Dstn	3026.8	0.0860119	1.62595	0.331942	0.847071	0.970345
ENSMUSG00000015937	H2afy	336.097	-0.047102	1.62595	0.397098	0.81992	0.966443
ENSMUSG00000015942	Gtf2ird2	76.7984	0.263907	1.62595	0.952067	0.621243	0.93068
ENSMUSG00000015943	Bola1	409.879	-0.124943	1.62595	3.33831	0.188406	0.798492
ENSMUSG00000015944	Gatsl2	529.147	0.0374892	1.62595	2.61473	0.270531	0.835991
ENSMUSG00000015947	Fcgr1	2.87301	-0.0331199	1.62595	0.951955	0.621277	0.93068
ENSMUSG00000015950	Ncf1	10.9046	0.744347	1.62595	0.272179	0.872765	0.975871
ENSMUSG00000015957	Wnt11	51.7309	0.490566	1.62595	0.922729	0.630423	0.933132
ENSMUSG00000015961	Adss	373.287	0.133459	1.62595	1.59258	0.450999	0.892294
ENSMUSG00000015962	1700016C15Rik	0.449447	-4.43254	1.62595	1.48825	0.475149	NA
ENSMUSG00000015966	Il17rb	10.3215	-0.49794	1.62595	0.354892	0.837406	0.969648
ENSMUSG00000015968	Cacna1d	29.5674	0.0748692	1.62595	0.0192176	0.990437	0.997045
ENSMUSG00000015970	Chdh	14.1556	-0.965425	1.62595	1.84551	0.397422	0.880818
ENSMUSG00000015971	Actr8	679.553	-0.105105	1.62595	1.03613	0.595671	0.926623
ENSMUSG00000015980	Lrrc27	213.496	0.372869	1.62595	1.5719	0.455687	0.894002
ENSMUSG00000015981	Stk32c	30.546	-0.3577	1.62595	0.348312	0.840166	0.969648
ENSMUSG00000015994	Fnta	381.64	0.332018	1.62595	2.90599	0.233869	0.820119
ENSMUSG00000016018	Skiv2l2	891.953	0.098862	1.62595	0.947271	0.622734	0.931387
ENSMUSG00000016024	Lbp	38.4562	-0.636662	1.62595	2.96393	0.227191	0.816338
ENSMUSG00000016028	Celsr1	33.3855	0.289083	1.62595	0.817693	0.664416	0.940117
ENSMUSG00000016087	Fli1	59.6089	0.978261	1.62595	1.85335	0.395867	0.880818
ENSMUSG00000016128	Stard13	446.474	-0.467815	1.62595	5.20721	0.0740062	0.718758
ENSMUSG00000016150	Tenm1	102.535	-0.489739	1.62595	2.83451	0.242378	0.824201
ENSMUSG00000016179	Camk1g	1183.45	0.266042	1.62595	1.08356	0.581712	0.922772
ENSMUSG00000016181	Diexf	58.0214	0.373251	1.62595	3.39877	0.182796	0.797188
ENSMUSG00000016194	Hsd11b1	5.00477	-2.04641	1.62595	7.56229	0.0227966	0.584336
ENSMUSG00000016200	Syt14	100.878	0.0702407	1.62595	0.0970367	0.95264	0.992357
ENSMUSG00000016206	H2-M3	205.155	0.0785726	1.62595	0.278528	0.869998	0.975561
ENSMUSG00000016239	Lonrf3	0.266343	-2.81616	1.62595	1.61501	0.445969	NA
ENSMUSG00000016252	Atp5e	1209.95	-0.242996	1.62595	4.18629	0.123299	0.766058
ENSMUSG00000016253	Nelfcd	1360.96	0.258955	1.62595	1.77633	0.411411	0.883122
ENSMUSG00000016255	Tubb1	2.23258	-3.27963	1.62595	4.18919	0.12312	0.766058
ENSMUSG00000016256	Ctsz	1704.93	-0.0304565	1.62595	3.2648	0.19546	0.801969
ENSMUSG00000016257	Slmo2	735.035	0.0320746	1.62595	0.67317	0.714205	0.949701
ENSMUSG00000016262	Sertad4	113.617	0.55831	1.62595	3.03996	0.218716	0.81161
ENSMUSG00000016283	H2-M2	0	NA	1.62595	NA	NA	NA
ENSMUSG00000016308	Ube2a	1613.99	-0.415251	1.62595	5.11323	0.0775669	0.72135
ENSMUSG00000016319	Slc25a5	11070	-0.107887	1.62595	2.65725	0.264842	0.833037
ENSMUSG00000016327	Atp1b4	0.17738	-2.55557	1.62595	1.31704	0.517618	NA
ENSMUSG00000016344	Ppdpf	757.707	-0.0606524	1.62595	3.43696	0.179338	0.79675
ENSMUSG00000016346	Kcnq2	464.964	-0.266905	1.62595	2.58839	0.274118	0.835991
ENSMUSG00000016349	Eef1a2	257.304	0.112195	1.62595	4.26595	0.118484	0.761814
ENSMUSG00000016356	Col20a1	0.963698	-3.22249	1.62595	1.10735	0.574833	NA
ENSMUSG00000016382	Pls3	2929.35	-0.115402	1.62595	1.6696	0.433962	0.88998
ENSMUSG00000016386	Mpped2	165.765	-0.224062	1.62595	0.983577	0.611532	0.930235
ENSMUSG00000016409	Nkap	280.751	-0.354852	1.62595	2.42955	0.296777	0.842388
ENSMUSG00000016427	Ndufa1	856.079	-0.413809	1.62595	4.44607	0.10828	0.754091
ENSMUSG00000016458	Wt1	1.94369	5.21792	1.62595	4.96159	0.0836766	0.726658
ENSMUSG00000016477	E2f3	50.2902	-0.324073	1.62595	1.46059	0.481767	0.897061
ENSMUSG00000016481	Cr1l	371.615	-0.161874	1.62595	1.20993	0.546093	0.913524
ENSMUSG00000016487	Ppfibp1	166.982	-0.303771	1.62595	2.05502	0.357896	0.868027
ENSMUSG00000016493	Cd46	22.0852	0.565357	1.62595	0.805916	0.66834	0.941227
ENSMUSG00000016494	Cd34	1384.88	0.672993	1.62595	4.53252	0.103699	0.752212
ENSMUSG00000016495	Plgrkt	178.834	-0.174892	1.62595	2.3166	0.314019	0.847684
ENSMUSG00000016496	Cd274	110.114	-0.246297	1.62595	0.91771	0.632007	0.933572
ENSMUSG00000016498	Pdcd1lg2	0.17738	-2.55557	1.62595	1.31704	0.517618	NA
ENSMUSG00000016503	Gtf3a	382.766	0.0775425	1.62595	0.0659995	0.967539	0.995114
ENSMUSG00000016510	Mtif3	65.9383	0.19919	1.62595	0.661856	0.718257	0.949701
ENSMUSG00000016520	Lnx2	55.3303	-0.806398	1.62595	1.266	0.530995	0.911092
ENSMUSG00000016524	Il19	0	NA	1.62595	NA	NA	NA
ENSMUSG00000016526	Dyrk3	19.6938	1.72567	1.62595	3.7683	0.151958	0.787295
ENSMUSG00000016528	Mapkapk2	31.8936	-0.22205	1.62595	3.29082	0.192933	0.800672
ENSMUSG00000016529	Il10	0	NA	1.62595	NA	NA	NA
ENSMUSG00000016534	Lamp2	3908.91	-0.321379	1.62595	2.95748	0.227925	0.816338
ENSMUSG00000016541	Atxn10	5403.03	-0.0303901	1.62595	0.96099	0.618477	0.93068
ENSMUSG00000016552	Foxred2	23.6804	0.359241	1.62595	0.584765	0.746483	0.955637
ENSMUSG00000016554	Eif3d	1961.5	-0.125701	1.62595	0.972511	0.614925	0.93068
ENSMUSG00000016559	H3f3b	2660.04	-0.169261	1.62595	1.66264	0.435474	0.890879
ENSMUSG00000016619	Nup50	272.161	0.330659	1.62595	1.54006	0.462999	0.894005
ENSMUSG00000016624	Phf21b	1.5831	0.970964	1.62595	0.139208	0.932763	0.986842
ENSMUSG00000016626	Nlrp14	0	NA	1.62595	NA	NA	NA
ENSMUSG00000016637	Ift27	401.602	-0.379737	1.62595	4.20571	0.122107	0.764257
ENSMUSG00000016664	Pacsin2	747.985	0.216846	1.62595	0.72522	0.695858	0.946408
ENSMUSG00000016756	Cmah	6.37928	1.13918	1.62595	3.84123	0.146517	0.783382
ENSMUSG00000016757	Ttll12	250.545	0.254095	1.62595	0.641778	0.725504	0.950427
ENSMUSG00000016758	Bik	25.9165	0.536545	1.62595	1.1019	0.576401	0.921386
ENSMUSG00000016763	Scube1	17.3437	0.741719	1.62595	0.543981	NA	NA
ENSMUSG00000016831	Tox4	989.59	0.0573881	1.62595	0.178847	0.914458	0.983196
ENSMUSG00000016833	Mrps18c	266.625	-0.210509	1.62595	4.46814	0.107091	0.754091
ENSMUSG00000016918	Sulf1	117.634	-0.139568	1.62595	1.46863	0.479835	0.896787
ENSMUSG00000016921	Srsf6	161.945	0.0648388	1.62595	1.60057	0.4492	0.892294
ENSMUSG00000016933	Plcg1	170.323	-0.10093	1.62595	3.29967	0.192082	0.800315
ENSMUSG00000016940	Kctd2	213.204	-0.74016	1.62595	5.73199	0.0569265	0.682216
ENSMUSG00000016942	Tmprss6	4.11748	2.13369	1.62595	2.12203	0.346104	0.861931
ENSMUSG00000016946	Kctd5	224.842	0.0957705	1.62595	0.341799	0.842906	0.969752
ENSMUSG00000016982	Pom121l2	0	NA	1.62595	NA	NA	NA
ENSMUSG00000016984	Etaa1	33.9872	-0.488814	1.62595	1.35157	NA	NA
ENSMUSG00000016995	Matn4	57.3898	0.247319	1.62595	3.06132	0.216393	0.810425
ENSMUSG00000016998	Svs4	0	NA	1.62595	NA	NA	NA
ENSMUSG00000017000	Svs6	0	NA	1.62595	NA	NA	NA
ENSMUSG00000017002	Slpi	9.11735	0.426978	1.62595	0.540931	0.763024	0.959902
ENSMUSG00000017003	Svs3a	0.175794	2.57432	1.62595	1.53065	0.465183	NA
ENSMUSG00000017004	Svs5	0	NA	1.62595	NA	NA	NA
ENSMUSG00000017007	Rbpjl	15.2918	0.934872	1.62595	2.50782	0.285386	0.836769
ENSMUSG00000017009	Sdc4	1003.38	-0.248112	1.62595	3.05051	0.217566	0.810859
ENSMUSG00000017049	Ccdc70	0	NA	1.62595	NA	NA	NA
ENSMUSG00000017057	Il13ra1	36.0005	0.227499	1.62595	0.396779	0.82005	0.966443
ENSMUSG00000017064	Prl5a1	0.266343	-2.81616	1.62595	1.61501	0.445969	NA
ENSMUSG00000017119	Nbr1	1080.86	0.0542298	1.62595	2.24197	0.325958	0.849817
ENSMUSG00000017132	Cyth1	280.371	-0.0799717	1.62595	2.82267	0.243817	0.824201
ENSMUSG00000017144	Rnd3	443.657	0.447387	1.62595	2.44506	0.294484	0.841472
ENSMUSG00000017146	Brca1	19.3222	0.0104012	1.62595	0.0604146	0.970244	0.995493
ENSMUSG00000017165	Gast	0.266343	-2.81616	1.62595	1.61501	0.445969	NA
ENSMUSG00000017167	Cntnap1	348.478	-0.166615	1.62595	0.652716	0.721547	0.950021
ENSMUSG00000017176	Nt5c3b	703.205	0.265317	1.62595	3.28688	0.193314	0.801241
ENSMUSG00000017188	Coa3	3005.47	-0.170741	1.62595	2.62732	0.268835	0.835991
ENSMUSG00000017195	Zpbp2	0.816117	4.33198	1.62595	3.18657	0.203257	NA
ENSMUSG00000017204	Gsdma	17.2384	0.425365	1.62595	1.34093	0.511471	0.905025
ENSMUSG00000017210	Med24	678.773	0.236819	1.62595	2.29618	0.317242	0.848796
ENSMUSG00000017211	Gsdma2	0	NA	1.62595	NA	NA	NA
ENSMUSG00000017221	Psmd3	703.624	0.44007	1.62595	0.988469	0.610038	0.930175
ENSMUSG00000017264	Exosc10	287.296	0.743773	1.62595	2.87176	0.237906	0.822339
ENSMUSG00000017286	Glod4	943.813	-0.0990624	1.62595	0.75514	0.685525	0.945641
ENSMUSG00000017288	Vps53	961.749	0.147191	1.62595	0.436648	0.803865	0.965884
ENSMUSG00000017291	Taok1	1355.38	-0.356561	1.62595	2.58217	0.274973	0.835991
ENSMUSG00000017299	Dnttip1	67.3327	-0.444314	1.62595	0.940327	0.6249	0.931659
ENSMUSG00000017300	Tnnc2	0.378327	3.53393	1.62595	2.30116	0.316454	NA
ENSMUSG00000017307	Acot8	361.648	0.138725	1.62595	1.32469	0.51564	0.905358
ENSMUSG00000017309	Cd300lg	0.25706	-2.83877	1.62595	1.67096	0.433667	NA
ENSMUSG00000017310	Spint4	0	NA	1.62595	NA	NA	NA
ENSMUSG00000017311	Pyy	0	NA	1.62595	NA	NA	NA
ENSMUSG00000017314	Mpp2	175.11	-0.290815	1.62595	0.905584	0.635851	0.934233
ENSMUSG00000017316	Ppy	0	NA	1.62595	NA	NA	NA
ENSMUSG00000017344	Vtn	1.42124	0.0651284	1.62595	3.70333	0.156976	0.789992
ENSMUSG00000017376	Nlk	254.674	-0.407881	1.62595	2.51925	0.28376	0.835991
ENSMUSG00000017386	Traf4	11.5551	-0.230369	1.62595	0.0479375	0.976316	0.9964
ENSMUSG00000017390	Aldoc	4114.52	-0.520902	1.62595	5.45943	0.0652379	0.696981
ENSMUSG00000017400	Stac2	928.683	0.421879	1.62595	4.23204	0.120511	0.764257
ENSMUSG00000017404	Rpl19	1803.31	-0.27643	1.62595	7.4575	0.0240228	0.591363
ENSMUSG00000017405	Nek8	92.9327	0.589855	1.62595	2.54816	0.279688	0.835991
ENSMUSG00000017412	Cacnb4	1195.29	0.105622	1.62595	0.894702	0.63932	0.935605
ENSMUSG00000017417	Plxdc1	16.7586	1.08068	1.62595	2.56476	0.277376	0.835991
ENSMUSG00000017418	Arl5b	53.5799	-0.502908	1.62595	2.92678	0.231451	0.819744
ENSMUSG00000017421	Zfp207	1029.98	0.162626	1.62595	1.47772	0.477659	0.896041
ENSMUSG00000017428	Psmd11	1587.72	-0.135271	1.62595	2.35563	0.307951	0.845928
ENSMUSG00000017446	C1qtnf1	705.288	-0.168139	1.62595	0.814603	0.665444	0.940356
ENSMUSG00000017453	Pipox	35.8305	-0.50695	1.62595	0.619865	0.733496	0.952183
ENSMUSG00000017466	Timp2	2520.69	-0.667878	1.62595	5.34186	0.069188	0.708236
ENSMUSG00000017478	Zc3h18	69.6874	0.183679	1.62595	0.321551	0.851483	0.970468
ENSMUSG00000017485	Top2b	177.644	-0.245085	1.62595	1.43374	0.488277	0.89958
ENSMUSG00000017491	Rarb	20.8684	0.286377	1.62595	0.189223	0.909726	0.982949
ENSMUSG00000017493	Igfbp4	129.807	-0.126184	1.62595	2.09618	0.350607	0.863812
ENSMUSG00000017499	Cdc6	1.4052	0.415953	1.62595	3.85312	0.145648	0.783062
ENSMUSG00000017548	Suz12	94.5045	-0.585619	1.62595	1.78556	0.409516	0.882845
ENSMUSG00000017550	Atad5	15.8547	-0.0598329	1.62595	1.62152	0.444519	0.892294
ENSMUSG00000017561	Crlf3	152.828	-0.279349	1.62595	1.21247	0.5454	0.913018
ENSMUSG00000017588	Krt27	111.948	0.539803	1.62595	0.915689	0.632646	0.933762
ENSMUSG00000017607	Tns4	0.16837	-2.51904	1.62595	1.28215	0.526726	NA
ENSMUSG00000017615	Tnfaip1	1426.73	0.322718	1.62595	1.98437	0.370766	0.872796
ENSMUSG00000017631	Abr	1018.76	-0.183586	1.62595	2.4421	0.29492	0.841472
ENSMUSG00000017639	Rab11fip4	420.965	-0.145511	1.62595	0.325318	0.849881	0.970468
ENSMUSG00000017652	Cd40	0.263692	3.02037	1.62595	1.95989	0.375331	NA
ENSMUSG00000017664	Slc35c2	1068.06	0.519147	1.62595	4.84552	0.0886767	0.733271
ENSMUSG00000017667	Zfp334	232.412	0.341229	1.62595	0.832573	0.659491	0.938784
ENSMUSG00000017670	Elmo2	1839.17	0.675805	1.62595	2.82394	0.243663	0.824201
ENSMUSG00000017677	Wsb1	208.081	-0.353837	1.62595	7.26659	0.026429	0.611048
ENSMUSG00000017679	Ttpal	233.123	0.0928182	1.62595	0.756092	0.685199	0.945641
ENSMUSG00000017686	Rhot1	296.028	0.631133	1.62595	3.72024	0.155654	0.789619
ENSMUSG00000017688	Hnf4g	3.40689	1.41057	1.62595	0.621386	0.732939	0.952037
ENSMUSG00000017692	Rhbdl3	46.7918	-1.53399	1.62595	9.12652	0.010428	0.469907
ENSMUSG00000017697	Ada	171.665	-0.951014	1.62595	4.47196	0.106887	0.754091
ENSMUSG00000017707	Serinc3	1450.81	0.127918	1.62595	1.82441	0.401637	0.880935
ENSMUSG00000017713	Tha1	41.3685	0.839284	1.62595	2.72962	0.255429	0.831066
ENSMUSG00000017715	Pgs1	622.663	0.57172	1.62595	3.62484	0.163258	0.792729
ENSMUSG00000017716	Birc5	35.4537	-0.942436	1.62595	2.70776	0.258237	0.832304
ENSMUSG00000017718	Afmid	36.0554	-0.161995	1.62595	0.848603	0.654227	0.936987
ENSMUSG00000017720	Trp53tg5	3.6584	2.68808	1.62595	6.37418	0.0412918	0.650034
ENSMUSG00000017721	Pigt	197.562	0.197726	1.62595	1.18149	0.553914	0.917159
ENSMUSG00000017723	Wfdc2	176.023	0.634257	1.62595	3.40747	0.182002	0.797188
ENSMUSG00000017724	Etv4	7.89533	1.43786	1.62595	1.73854	0.419257	0.883643
ENSMUSG00000017733	Eppin	9.73909	-1.46774	1.62595	4.91437	0.0856757	0.72988
ENSMUSG00000017734	Dbndd2	25.672	-0.0169267	1.62595	0.503628	0.777389	0.96295
ENSMUSG00000017737	Mmp9	0	NA	1.62595	NA	NA	NA
ENSMUSG00000017740	Slc12a5	2.29807	-2.03577	1.62595	1.91186	0.384455	0.877746
ENSMUSG00000017747	Ghdc	93.4421	0.642265	1.62595	3.79549	0.149907	0.785423
ENSMUSG00000017754	Pltp	240.87	0.245885	1.62595	1.08668	0.580804	0.92242
ENSMUSG00000017756	Slc12a7	345.721	0.785778	1.62595	7.48361	0.0237112	0.590437
ENSMUSG00000017760	Ctsa	2865.5	0.00900076	1.62595	0.0275884	0.986301	0.996799
ENSMUSG00000017764	Zswim1	606.24	0.28718	1.62595	0.924038	0.63001	0.933009
ENSMUSG00000017765	Slc12a4	125.384	0.180986	1.62595	0.295893	0.862477	0.972892
ENSMUSG00000017767	Spata25	104.057	0.204647	1.62595	0.304572	0.858743	0.972099
ENSMUSG00000017774	Myo1c	203.724	0.46768	1.62595	2.87191	0.237888	0.822339
ENSMUSG00000017776	Crk	366.562	-0.457566	1.62595	2.11303	0.347665	0.862624
ENSMUSG00000017778	Cox7c	1602.9	-0.495846	1.62595	6.13558	0.0465238	0.667806
ENSMUSG00000017781	Pitpna	1214.86	-0.43324	1.62595	1.88254	0.390133	0.87924
ENSMUSG00000017801	Mlx	412.986	-0.0532164	1.62595	3.2543	0.196489	0.801969
ENSMUSG00000017802	Fam134c	79.0359	-0.131297	1.62595	0.152464	0.926601	0.985948
ENSMUSG00000017817	Jph2	11.9243	0.850451	1.62595	1.53625	0.463881	0.894005
ENSMUSG00000017830	Dhx58	43.6187	-0.380642	1.62595	1.0577	0.589281	0.924399
ENSMUSG00000017831	Rab5a	157.383	-0.21644	1.62595	1.93111	0.380772	0.874935
ENSMUSG00000017832	Hspb9	0.105798	-1.99164	1.62595	0.900663	0.637417	NA
ENSMUSG00000017837	Nkiras2	1607.73	0.210335	1.62595	1.26776	0.530528	0.911092
ENSMUSG00000017843	Ppp2r5c	1467.33	-0.273432	1.62595	3.39127	0.183483	0.797188
ENSMUSG00000017858	Ift52	698.62	0.120757	1.62595	1.19759	0.549474	0.914849
ENSMUSG00000017861	Mybl2	0.26607	-2.86168	1.62595	1.69848	0.427739	NA
ENSMUSG00000017868	Sgk2	1.77825	3.98741	1.62595	2.61911	0.26994	0.835991
ENSMUSG00000017897	Eya2	19.0137	-3.45165	1.62595	1.67171	0.433504	0.889665
ENSMUSG00000017922	Prl3c1	0	NA	1.62595	NA	NA	NA
ENSMUSG00000017929	B4galt5	753.276	0.407632	1.62595	1.46319	0.481142	0.896787
ENSMUSG00000017943	Gdap1l1	1696.6	0.420906	1.62595	2.4727	0.290442	0.840393
ENSMUSG00000017950	Hnf4a	0	NA	1.62595	NA	NA	NA
ENSMUSG00000017969	Ptgis	82.7325	0.162615	1.62595	0.269444	0.873959	0.975871
ENSMUSG00000017978	Cadps2	171.248	0.111022	1.62595	2.32402	0.312856	0.847684
ENSMUSG00000017999	Ddx27	248.859	0.23749	1.62595	0.77132	0.680002	0.943706
ENSMUSG00000018001	Cyth3	400.976	0.224574	1.62595	0.661012	0.71856	0.949701
ENSMUSG00000018008	Cyth4	1.32349	3.01443	1.62595	0.272739	0.87252	0.975871
ENSMUSG00000018012	Rac3	114.138	0.613373	1.62595	0.770864	0.680157	0.943768
ENSMUSG00000018040	Rrp7a	1238.13	0.119995	1.62595	0.437686	0.803448	0.965884
ENSMUSG00000018042	Cyb5r3	6214.57	-0.0296419	1.62595	0.668349	0.715929	0.949701
ENSMUSG00000018068	Ints2	98.177	-0.594612	1.62595	3.41423	0.181388	0.797188
ENSMUSG00000018076	Med13l	154.762	0.115624	1.62595	3.48595	0.174999	0.793322
ENSMUSG00000018102	Hist1h2bc	500.228	-0.5753	1.62595	6.77828	0.0337377	0.627028
ENSMUSG00000018126	Baiap2l2	2.76579	-4.62395	1.62595	3.8412	0.146519	0.783382
ENSMUSG00000018143	Mafk	95.1554	0.862056	1.62595	4.91053	0.0858406	0.730023
ENSMUSG00000018160	Med1	630.89	0.473213	1.62595	1.87858	0.390906	0.87924
ENSMUSG00000018166	Erbb3	153.075	-0.513587	1.62595	4.98603	0.0826605	0.726658
ENSMUSG00000018167	Stard3	721.07	0.120783	1.62595	0.490984	0.78232	0.963585
ENSMUSG00000018168	Ikzf3	34.393	-0.152254	1.62595	2.4185	0.298421	0.843642
ENSMUSG00000018169	Mfng	2.44277	-1.29541	1.62595	0.507476	0.775895	0.96242
ENSMUSG00000018171	Vmp1	1405.69	-0.0264654	1.62595	1.81556	0.403418	0.881614
ENSMUSG00000018189	Uchl5	560.627	-0.0370643	1.62595	1.1147	0.572724	0.920283
ENSMUSG00000018196	Glrx2	315.112	-0.119171	1.62595	0.40392	0.817128	0.966443
ENSMUSG00000018199	Trove2	448.104	0.217939	1.62595	0.701502	0.704159	0.947606
ENSMUSG00000018209	Stk4	242.152	-0.153476	1.62595	1.08368	0.581676	0.922772
ENSMUSG00000018211	Wfdc15b	0.652338	2.37036	1.62595	0.295329	0.86272	NA
ENSMUSG00000018217	Pmp22	21024.9	0.127394	1.62595	0.400803	0.818402	0.966443
ENSMUSG00000018238	Gdf9	1.52907	-6.28418	1.62595	3.24704	0.197203	0.801969
ENSMUSG00000018239	Zcchc10	168.196	0.0271183	1.62595	0.348613	0.840039	0.969648
ENSMUSG00000018259	Prl8a2	0.0878972	1.86278	1.62595	0.886734	0.641872	NA
ENSMUSG00000018263	Tbx5	0	NA	1.62595	NA	NA	NA
ENSMUSG00000018286	Psmb6	6495.55	-0.390995	1.62595	4.48373	0.10626	0.754091
ENSMUSG00000018287	Spag7	2391.55	-0.13613	1.62595	2.00488	0.366983	0.872597
ENSMUSG00000018293	Pfn1	3538.55	0.327518	1.62595	1.75236	0.41637	0.883599
ENSMUSG00000018322	Tomm34	2496.15	0.115627	1.62595	1.87266	0.392064	0.87933
ENSMUSG00000018326	Ywhab	4960.61	-0.11998	1.62595	0.444815	0.800589	0.965435
ENSMUSG00000018334	Ksr1	52.761	-0.785382	1.62595	2.2531	0.32415	0.849718
ENSMUSG00000018339	Gpx3	4390.75	-0.480419	1.62595	4.6429	0.0981312	0.748084
[truncated: 44,079 more rows]

## Sheet: cufflinks_w_expression_cutoff
EnsemblID	gene_short_name	gene_short_name	expressed?	sum_EGFP	sum_TRI	avg EGFP	avg TRI	male avg	female avg	gene_id	egfp male	egfp female	tri male	tri female	gene_id	S209_EGFP_M	S218_EGFP_1_M	S231_EGFP_2_M	S222_EGFP_F	S213_EGFP_3_F	S229_EGFP_4_F	S226_TRI_1_M	S210_TRI_2_M	S214_TRI_3_F	S230_TRI_4_F
ENSMUSG00000023064		Sncg	yes	6	4	14414.9	13629.6	15907	12294.6	ENSMUSG00000023064	16563.1	12266.7	14922.8	12336.4	ENSMUSG00000023064	12359.8	10777.6	26552	12620.4	11691	12488.6	14685.1	15160.5	11102.1	13570.7
ENSMUSG00000072235		Tuba1a	yes	6	4	5313.39	4999.1	5496.66	4878.69	ENSMUSG00000072235	5518.89	5107.89	5463.32	4534.89	ENSMUSG00000072235	4780.57	5242.5	6533.59	3758.75	5305.71	6259.21	6309.46	4617.18	4292.69	4777.09
ENSMUSG00000059412		Fxyd2	yes	6	4	4776.52	4918.94	5817.26	3849.72	ENSMUSG00000059412	6077.41	3475.63	5427.03	4410.85	ENSMUSG00000059412	5333.65	4370.84	8527.73	3052.95	4355.8	3018.15	4619.39	6234.68	4157.67	4664.03
ENSMUSG00000030695		Aldoa	yes	6	4	4788.82	4851.77	5158.76	4469.25	ENSMUSG00000030695	5235.36	4342.29	5043.85	4659.68	ENSMUSG00000030695	4180.76	5356.94	6168.38	3797.42	5028.94	4200.51	5554.72	4532.99	4519.08	4800.29
ENSMUSG00000014846		Tppp3	yes	6	4	4189.42	4837.38	5221.56	3675.65	ENSMUSG00000014846	5087.62	3291.21	5422.46	4252.31	ENSMUSG00000014846	3775.49	3901.6	7585.78	2934.23	4094.52	2844.89	5094.01	5750.91	4166.8	4337.81
ENSMUSG00000049775		Tmsb4x	yes	6	4	5189.89	4636.8	5380.16	4557.15	ENSMUSG00000049775	5422.93	4956.85	5316	3957.6	ENSMUSG00000049775	5364.84	2800.21	8103.73	6769.52	3686.68	4414.36	3589.64	7042.36	4306.74	3608.47
ENSMUSG00000001175		Calm1	yes	6	4	4872.63	4421.72	5357.49	4027.04	ENSMUSG00000001175	5831.6	3913.66	4646.32	4197.11	ENSMUSG00000001175	3646.6	4786.15	9062.06	3688.42	4414.11	3638.44	4968.43	4324.21	3747.33	4646.9
ENSMUSG00000024661		Fth1	yes	6	4	5235.01	4159.26	5487.96	4121.45	ENSMUSG00000024661	6324.65	4145.36	4232.93	4085.59	ENSMUSG00000024661	4106.43	4293.82	10573.7	3849.37	5023.18	3563.54	4426.12	4039.73	4158.8	4012.38
ENSMUSG00000002985		Apoe	yes	6	4	2248.09	3913.72	3106.8	2721.89	ENSMUSG00000002985	2584.11	1912.08	3890.84	3936.61	ENSMUSG00000002985	2242.4	2820.56	2689.37	1262.53	3953.55	520.156	4559.89	3221.79	4476.77	3396.44
ENSMUSG00000030669		Calca	yes	6	4	8216.03	3429.72	7270.16	5332.85	ENSMUSG00000030669	9340.27	7091.78	4165	2694.44	ENSMUSG00000030669	6918.28	4826.34	16276.2	6646.08	6731.58	7897.69	3058.57	5271.43	2411.75	2977.14
ENSMUSG00000041571		Sepw1	yes	6	4	4202.8	3354.28	4243.79	3482.99	ENSMUSG00000041571	4664.29	3741.3	3613.04	3095.53	ENSMUSG00000041571	3625.57	2826.92	7540.39	3811.61	3563.39	3848.9	3326.7	3899.38	2996.45	3194.61
ENSMUSG00000019505		Ubb	yes	6	4	2759.83	3143.91	3139.17	2687.76	ENSMUSG00000019505	2997.03	2522.63	3352.36	2935.47	ENSMUSG00000019505	2952.61	2395.7	3642.79	2330.98	2223.56	3013.34	3307.5	3397.23	2561.53	3309.4
ENSMUSG00000015656		Hspa8	yes	6	4	2635.82	3130.62	2621.15	3046.33	ENSMUSG00000015656	2307	2964.63	3092.36	3168.89	ENSMUSG00000015656	2685.4	2857.68	1377.93	2499.35	2993.09	3401.44	3234.03	2950.69	3137.47	3200.31
ENSMUSG00000027712		Anxa5	yes	6	4	2062.43	2583.19	2327.42	2214.04	ENSMUSG00000027712	2064.67	2060.19	2721.55	2444.82	ENSMUSG00000027712	1889.75	2111.44	2192.82	1689.29	2223.97	2267.31	2876.22	2566.88	2177.01	2712.64
ENSMUSG00000064370		mt-Cytb	yes	6	4	3063.18	2534	3035.9	2667.12	ENSMUSG00000064370	3147.65	2978.72	2868.29	2199.71	ENSMUSG00000064370	3359.69	1406.68	4676.58	3540.86	2651.56	2743.74	1366.14	4370.43	2568.21	1831.21
ENSMUSG00000022055		Nefl	yes	6	4	1938.01	2395.68	2105.04	2137.11	ENSMUSG00000022055	2094.03	1781.99	2121.57	2669.8	ENSMUSG00000022055	1780.91	2589.85	1911.33	1303.99	2643.03	1398.96	2471.3	1771.83	3274	2065.59
ENSMUSG00000036438		Calm2	yes	6	4	2865.46	2394.22	2818.54	2535.39	ENSMUSG00000036438	2942.5	2788.41	2632.59	2155.85	ENSMUSG00000036438	2580.5	2037.56	4209.44	3237.54	2399.6	2728.1	2424.22	2840.96	2172.3	2139.39
ENSMUSG00000106106		Rn18s-rs5	yes	6	4	3432.04	2371.68	3169.82	2845.98	ENSMUSG00000106106	3867.47	2996.61	2123.34	2620.03	ENSMUSG00000106106	2925.39	3695.2	4981.82	2474.56	2785.01	3730.27	2575.38	1671.3	3418.33	1821.72
ENSMUSG00000050708		Ftl1	yes	6	4	2325.83	2069.2	2635.07	1811.28	ENSMUSG00000050708	2903.69	1747.97	2232.15	1906.25	ENSMUSG00000050708	1975.09	1978.07	4757.9	1474.94	2249.28	1519.68	2267.9	2196.4	1927.92	1884.58
ENSMUSG00000032231		Anxa2	yes	6	4	2168.17	2015.01	2365.2	1848.61	ENSMUSG00000032231	2406.7	1929.63	2302.94	1727.09	ENSMUSG00000032231	1960.36	2116.8	3142.95	1577.29	2067.39	2144.22	2398	2207.89	1650.03	1804.14
ENSMUSG00000036564		Ndrg4	yes	6	4	1449.03	1951.78	1558.84	1741.43	ENSMUSG00000036564	1345.13	1552.93	1879.39	2024.18	ENSMUSG00000036564	1650.19	1999.78	385.43	1303.27	1591.63	1763.89	2243.71	1515.07	1966.74	2081.62
ENSMUSG00000047557		Lxn	yes	6	4	1261.95	1951.13	1599.32	1475.92	ENSMUSG00000047557	1298.76	1225.13	2050.16	1852.11	ENSMUSG00000047557	1213.73	1156.99	1525.56	1048.7	1255.75	1370.95	2059.2	2041.12	1691.82	2012.39
ENSMUSG00000071866		Ppia	yes	6	4	2620.16	1940.09	2635.29	2060.97	ENSMUSG00000071866	2938.19	2302.12	2180.94	1699.23	ENSMUSG00000071866	2241.68	2138.34	4434.56	2616.96	1903.13	2386.28	2032.32	2329.56	1531.93	1866.53
ENSMUSG00000023944		Hsp90ab1	yes	6	4	1866.63	1888.66	1934.42	1816.45	ENSMUSG00000023944	1909.31	1823.95	1972.1	1805.22	ENSMUSG00000023944	1592.33	1944.93	2190.66	1789.21	1658.63	2024	2119.88	1824.31	1718.49	1891.94
ENSMUSG00000102252		Snrpn	yes	6	4	1813.74	1888.64	1940.61	1746.8	ENSMUSG00000102252	1929.23	1698.26	1957.68	1819.6	ENSMUSG00000102252	1691.94	1760.54	2335.21	1624.06	1791.74	1678.98	1978.01	1937.35	1793.88	1845.32
ENSMUSG00000035242		Oaz1	yes	6	4	1660.38	1786.48	1960.44	1461.2	ENSMUSG00000035242	2052.54	1268.21	1822.29	1750.68	ENSMUSG00000035242	1550.11	1395.19	3212.32	925.469	1766.17	1113	1776.4	1868.18	1694.15	1807.2
ENSMUSG00000102349		Gm37376	yes	6	4	1895.6	1754.71	1768.16	1910.33	ENSMUSG00000102349	1802.09	1989.11	1717.26	1792.16	ENSMUSG00000102349	2057.69	1354.9	1993.68	1939.42	1337.97	2689.94	1585.29	1849.24	1253.18	2331.13
ENSMUSG00000027581		Stmn3	yes	6	4	1914.66	1743.25	2180.35	1511.84	ENSMUSG00000027581	2383.24	1446.09	1876.02	1610.48	ENSMUSG00000027581	1661.96	1550.91	3936.84	1272.63	1788.92	1276.71	1804.9	1947.14	1687.1	1533.86
ENSMUSG00000054428		Atpif1	yes	6	4	2165.75	1738.69	2219.29	1770.57	ENSMUSG00000054428	2381.87	1949.63	1975.41	1501.97	ENSMUSG00000054428	2038.99	1163.77	3942.86	2376.84	1578.52	1893.53	1467.41	2483.4	1474.29	1529.66
ENSMUSG00000028843		Sh3bgrl3	yes	6	4	2281.41	1699.15	2387	1710.01	ENSMUSG00000028843	2699.83	1862.99	1917.75	1480.55	ENSMUSG00000028843	1746.81	1849.39	4503.29	1691.89	1901.63	1995.44	2091.92	1743.58	1350.08	1611.01
ENSMUSG00000057666		Gapdh	yes	6	4	1700.37	1653	1955.09	1407.75	ENSMUSG00000057666	2014.97	1385.76	1865.27	1440.73	ENSMUSG00000057666	1517.49	1813.68	2713.75	1121.86	1639.99	1395.43	2149.74	1580.8	1484.33	1397.13
ENSMUSG00000028937		Acot7	yes	6	4	1393.38	1626.64	1615.06	1358.31	ENSMUSG00000028937	1519.2	1267.57	1758.86	1494.43	ENSMUSG00000028937	1194.12	1533.7	1829.78	924.104	1562.46	1316.14	1898.67	1619.04	1402.7	1586.17
ENSMUSG00000029223		Uchl1	yes	6	4	1829.42	1623	2054.02	1439.68	ENSMUSG00000029223	2220.08	1438.76	1804.94	1441.06	ENSMUSG00000029223	1450.9	1596.39	3612.94	1409.04	1678.7	1228.55	1766.67	1843.21	1505.06	1377.06
ENSMUSG00000041697		Cox6a1	yes	6	4	2054.96	1614.29	2198.7	1558.69	ENSMUSG00000041697	2480.02	1629.91	1776.72	1451.86	ENSMUSG00000041697	1535.92	1399.94	4504.19	1729.29	1615.63	1544.8	1705.92	1847.51	1580.44	1323.28
ENSMUSG00000064339		mt-Rnr2	yes	6	4	2220.45	1582.3	2217.94	1712.44	ENSMUSG00000064339	2484.58	1956.32	1817.97	1346.63	ENSMUSG00000064339	2361.43	1040.5	4051.82	2201.23	1777.49	1890.23	898.167	2737.77	1623.25	1070.01
ENSMUSG00000064341		mt-Nd1	yes	6	4	2035.14	1547.53	1991.54	1688.66	ENSMUSG00000064341	2127.2	1943.09	1788.05	1307.01	ENSMUSG00000064341	2376.57	896.33	3108.7	2446.04	1577.66	1805.56	763.187	2812.91	1459.29	1154.74
ENSMUSG00000079523		Tmsb10	yes	6	4	2205.18	1540.9	2210.7	1668.25	ENSMUSG00000079523	2500.64	1909.73	1775.79	1306.03	ENSMUSG00000079523	1883.02	1350.14	4268.75	2368.45	1660.88	1699.87	1473.06	2078.51	1291.44	1320.61
ENSMUSG00000006356		Crip2	yes	6	4	1495.33	1514.4	1643.19	1362.73	ENSMUSG00000006356	1661.31	1329.35	1616.01	1412.81	ENSMUSG00000006356	1215.62	1533.49	2234.81	1049.19	1608.64	1330.22	1942.69	1289.32	1303.9	1521.71
ENSMUSG00000031633		Slc25a4	yes	6	4	1497.96	1501.61	1601.74	1397.1	ENSMUSG00000031633	1627.84	1368.07	1562.57	1440.64	ENSMUSG00000031633	1303.61	1296.17	2283.75	1342.59	1450.29	1311.33	1462.6	1662.55	1491.1	1390.19
ENSMUSG00000018217		Pmp22	yes	6	4	1071.46	1489.96	1234.38	1243.34	ENSMUSG00000018217	1047.69	1095.24	1514.41	1465.5	ENSMUSG00000018217	778.261	1291.28	1073.53	861.37	1251.75	1172.59	1661.04	1367.79	1196.98	1734.02
ENSMUSG00000023048		Prr13	yes	6	4	1437.1	1481.88	1617.23	1292.79	ENSMUSG00000023048	1648.77	1225.42	1569.91	1393.84	ENSMUSG00000023048	1361.3	1345	2240.01	1053.34	1435.26	1187.67	1846.15	1293.68	1393.98	1393.7
ENSMUSG00000029580		Actb	yes	6	4	1603.6	1432.2	1476.93	1593.14	ENSMUSG00000029580	1656.44	1550.76	1207.67	1656.72	ENSMUSG00000029580	2423.67	1675.65	870.015	1887.14	1628.64	1136.49	1401.3	1014.04	1880.11	1433.34
ENSMUSG00000027500		Stmn2	yes	6	4	1913.71	1430.47	1990.22	1450.61	ENSMUSG00000027500	2204.84	1622.59	1668.28	1192.65	ENSMUSG00000027500	1838.92	1553.99	3221.62	1597.37	1574.74	1695.65	1423.2	1913.35	1213.23	1172.08
ENSMUSG00000064351		mt-Co1	yes	6	4	1658.1	1384.17	1606.83	1490.23	ENSMUSG00000064351	1638.54	1677.67	1559.28	1209.05	ENSMUSG00000064351	1830.37	902.479	2182.76	2016.4	1512.39	1504.23	839.809	2278.75	1374.58	1043.53
ENSMUSG00000046275		Tusc5	yes	6	4	1026.54	1374.2	1047.63	1283.58	ENSMUSG00000046275	930.817	1122.26	1222.86	1525.56	ENSMUSG00000046275	1308.17	1315.59	168.69	949.431	1354.77	1062.59	1381.8	1063.91	1381.38	1669.73
ENSMUSG00000032294		Pkm	yes	6	4	1228.75	1373.41	1314.62	1258.61	ENSMUSG00000032294	1241.6	1215.89	1424.15	1322.68	ENSMUSG00000032294	1162.72	1689.36	872.725	1008.18	1264.44	1375.06	1649.93	1198.37	1336.27	1309.09
ENSMUSG00000056201		Cfl1	yes	6	4	1373.29	1355.9	1542.56	1190.12	ENSMUSG00000056201	1623.86	1122.73	1420.6	1291.21	ENSMUSG00000056201	1114.7	1300.96	2455.92	1004.11	1387.8	976.266	1593.96	1247.24	1263.71	1318.71
ENSMUSG00000031708		Tecr	yes	6	4	1727.3	1351.85	1781.57	1372.68	ENSMUSG00000031708	1994.72	1459.89	1461.85	1241.86	ENSMUSG00000031708	1502.73	1554.58	2926.84	1396.99	1510.8	1471.89	1496.92	1426.77	1324.64	1159.08
ENSMUSG00000093674		Rpl41	yes	6	4	1546.68	1332.03	1852.98	1068.66	ENSMUSG00000093674	2025.47	1067.89	1594.25	1069.81	ENSMUSG00000093674	1604.05	1082.46	3389.91	932.868	1468.8	802.01	1019.15	2169.34	1221.1	918.529
ENSMUSG00000001025		S100a6	yes	6	4	1780.27	1299.21	2063.12	1112.57	ENSMUSG00000001025	2346.57	1213.96	1637.94	960.476	ENSMUSG00000001025	2106.11	1429.1	3504.51	1111.24	1655.27	875.366	1156.03	2119.85	1153.66	767.293
ENSMUSG00000062825		Actg1	yes	6	4	1066.86	1273.31	1174.41	1124.47	ENSMUSG00000062825	1098.52	1035.21	1288.26	1258.36	ENSMUSG00000062825	1090.52	1338.84	866.19	815.309	1194.78	1095.53	1482.47	1094.04	1224.51	1292.2
ENSMUSG00000030342		Cd9	yes	6	4	1938.69	1268.99	1730.6	1611.01	ENSMUSG00000030342	1968.51	1908.86	1373.73	1164.25	ENSMUSG00000030342	1387.33	1307	3211.21	1774.12	1695.61	2256.84	1339.35	1408.11	1090.98	1237.52
ENSMUSG00000020267		Hint1	yes	6	4	1616.47	1242.93	1699.99	1234.11	ENSMUSG00000020267	1895.36	1337.58	1406.94	1078.92	ENSMUSG00000020267	1627.09	899.905	3159.08	1542.77	1306.73	1163.23	1008.07	1805.81	1113.4	1044.44
ENSMUSG00000019179		Mdh2	yes	6	4	1207.1	1226.6	1291.27	1138.54	ENSMUSG00000019179	1292.06	1122.15	1290.08	1163.12	ENSMUSG00000019179	1030	1168.16	1678.01	1047.83	1126.9	1191.72	1439.14	1141.02	1162.98	1163.25
ENSMUSG00000037742		Eef1a1	yes	6	4	1173.3	1216.45	1210.17	1170.96	ENSMUSG00000037742	1110.55	1236.05	1359.6	1073.31	ENSMUSG00000037742	969.009	1214.86	1147.79	1140.54	1167.72	1399.9	1375.68	1343.52	1044.49	1102.13
ENSMUSG00000027273		Snap25	yes	6	4	1187.08	1192.43	1144.19	1234.26	ENSMUSG00000027273	1116.41	1257.76	1185.85	1199.02	ENSMUSG00000027273	1373.69	1219.67	755.875	1423.86	1103.03	1246.38	1090.54	1281.16	1296.37	1101.67
ENSMUSG00000036751		Cox6b1	yes	6	4	1414.68	1146.39	1515.61	1099.12	ENSMUSG00000036751	1645.63	1183.73	1320.58	972.205	ENSMUSG00000036751	1259.49	796.151	2881.25	1483.9	1040.06	1027.22	1015.67	1625.49	1054.49	889.919
ENSMUSG00000044894		Uqcrq	yes	6	4	1333.43	1136.17	1527.96	981.093	ENSMUSG00000044894	1690.07	976.792	1284.8	987.544	ENSMUSG00000044894	1418.43	771.166	2880.62	991.245	1181.31	757.821	943.764	1625.84	1208.07	767.019
ENSMUSG00000020163		Uqcr11	yes	6	4	1294.01	1129.74	1477.7	978.904	ENSMUSG00000020163	1630.08	957.949	1249.14	1010.34	ENSMUSG00000020163	1222.53	765.214	2902.49	1059.76	1010.77	803.318	1012.8	1485.49	1082.6	938.074
ENSMUSG00000092341		Malat1	yes	6	4	1329.23	1099.87	1122.71	1352.26	ENSMUSG00000092341	1149.41	1509.04	1082.64	1117.1	ENSMUSG00000092341	1252.11	739.911	1456.22	1750.69	799.772	1976.65	971.34	1193.95	788.502	1445.69
ENSMUSG00000041959		S100a10	yes	6	4	1562	1095.08	1627.11	1123.35	ENSMUSG00000041959	1884	1240	1241.78	948.37	ENSMUSG00000041959	1605.2	901.569	3145.22	1302.34	1219.72	1197.94	893.167	1590.4	1015.34	881.401
ENSMUSG00000062591		Tubb4a	yes	6	4	922.549	1073.96	990.976	975.254	ENSMUSG00000062591	932.982	912.117	1077.97	1069.96	ENSMUSG00000062591	991.64	1189.9	617.405	710.493	1067.71	958.149	1225.07	930.863	1005.62	1134.3
ENSMUSG00000032118		Fez1	yes	6	4	783.733	1051.87	894.29	887.688	ENSMUSG00000032118	766.203	801.262	1086.42	1017.33	ENSMUSG00000032118	796.906	817.041	684.662	686.87	854.117	862.799	1115.07	1057.77	918.786	1115.87
ENSMUSG00000050856		Atp5k	yes	6	4	1362.88	1035.11	1314.96	1148.58	ENSMUSG00000050856	1426.66	1299.09	1147.4	922.823	ENSMUSG00000050856	1183.01	624.528	2472.44	1896.52	940.538	1060.22	873.225	1421.58	942.813	902.833
ENSMUSG00000029622		Arpc1b	yes	6	4	654.082	1034.78	983.299	629.426	ENSMUSG00000029622	891.132	417.031	1121.55	948.018	ENSMUSG00000029622	748.458	880.177	1044.76	191.08	864.895	195.119	1193.05	1050.05	865.156	1030.88
ENSMUSG00000071658		Gng3	yes	6	4	1278.63	1031.56	1354.18	1005.42	ENSMUSG00000071658	1464.43	1092.83	1188.8	874.313	ENSMUSG00000071658	1032.52	1023.47	2337.29	1078.11	1076.4	1123.97	1254.09	1123.51	945.983	802.644
ENSMUSG00000025432		Avil	yes	6	4	738.657	1030.67	793.133	917.788	ENSMUSG00000025432	683.319	793.994	957.853	1103.48	ENSMUSG00000025432	759.618	1118.26	172.078	555.499	897.194	929.29	1027.48	888.227	986.746	1220.21
ENSMUSG00000044285		Gm1821	yes	6	4	1438.47	1028.53	1304.3	1244.68	ENSMUSG00000044285	1444.13	1432.81	1094.57	962.489	ENSMUSG00000044285	69.9383	984.992	3277.45	964.162	2030.68	1303.6	1126.44	1062.69	978.895	946.083
ENSMUSG00000022956		Atp5o	yes	6	4	1175.53	1026.89	1251.32	980.827	ENSMUSG00000022956	1363.61	987.46	1082.89	970.879	ENSMUSG00000022956	1030.22	812.09	2248.51	998.464	961.605	1002.31	997.794	1167.99	989.419	952.338
ENSMUSG00000061762		Tac1	yes	6	4	1077.4	1015.45	1087.86	1017.38	ENSMUSG00000061762	1024.33	1130.46	1183.14	847.758	ENSMUSG00000061762	1341.93	778.039	953.031	895.817	1544.18	951.378	766.155	1600.12	849.213	846.303
ENSMUSG00000029632		Ndufa4	yes	6	4	1289.62	1010.01	1388.09	967.462	ENSMUSG00000029632	1552.2	1027.04	1141.92	878.098	ENSMUSG00000029632	1606.59	640.528	2409.47	1190.78	1103.55	786.783	632.878	1650.97	1102.49	653.706
ENSMUSG00000019923		Zwint	yes	6	4	1144.82	996.813	1055.17	1116.07	ENSMUSG00000019923	1055.36	1234.28	1054.88	938.745	ENSMUSG00000019923	1184.36	1100.76	880.959	1174.27	1090.1	1438.47	1029.19	1080.57	939.12	938.371
ENSMUSG00000028692		Akr1a1	yes	6	4	979.044	994.935	1063.42	907.377	ENSMUSG00000028692	1063.36	894.724	1063.51	926.356	ENSMUSG00000028692	835.467	985.085	1369.54	821.37	963.894	898.908	1138.51	988.519	874.476	978.236
ENSMUSG00000036752		Tubb4b	yes	6	4	1049.63	965.776	1121.44	910.727	ENSMUSG00000036752	1140.73	958.524	1092.52	839.031	ENSMUSG00000036752	838.4	1134.01	1449.77	869.823	1012.73	993.018	1182.16	1002.88	786.077	891.985
ENSMUSG00000058672		Tubb2a	yes	6	4	886.038	960.558	964.385	867.306	ENSMUSG00000058672	912.404	859.671	1042.36	878.758	ENSMUSG00000058672	773.511	981.862	981.84	727.329	964.832	886.851	1103.16	981.554	801.685	955.831
ENSMUSG00000055839		Tceb2	yes	6	4	1207.67	959.775	1379.82	837.204	ENSMUSG00000055839	1542.05	873.287	1136.47	783.08	ENSMUSG00000055839	1030.29	864.645	2731.21	713.112	1070.99	835.759	924.44	1348.5	846.869	719.291
ENSMUSG00000014313		Cox6c	yes	6	4	1258.27	952.998	1280.05	992.272	ENSMUSG00000014313	1430.22	1086.33	1054.81	851.189	ENSMUSG00000014313	1244.56	630.123	2415.97	1434.04	877.675	947.267	745.594	1364.02	919.603	782.776
ENSMUSG00000025204		Ndufb8	yes	6	4	1005.47	939.34	1120.62	837.411	ENSMUSG00000025204	1218.36	792.58	974.023	904.657	ENSMUSG00000025204	944.193	612.197	2098.69	784.211	927.92	665.608	754.595	1193.45	986.032	823.282
ENSMUSG00000001525		Tubb5	yes	6	4	910.075	934.196	970.107	869.34	ENSMUSG00000001525	956.592	863.558	990.38	878.012	ENSMUSG00000001525	1002.52	1021.18	846.077	776.812	939.826	874.037	1161.23	819.53	797.573	958.45
ENSMUSG00000022982		Sod1	yes	6	4	1041.45	928.864	924.13	1068.71	ENSMUSG00000022982	1003.21	1079.7	805.51	1052.22	ENSMUSG00000022982	1222.21	1087.59	699.827	1344.02	1037.53	857.547	976.384	634.637	1148.95	955.484
ENSMUSG00000064337		mt-Rnr1	yes	6	4	1202.42	909.691	1303.83	866.83	ENSMUSG00000064337	1429.83	975.014	1114.83	704.554	ENSMUSG00000064337	1166.13	561.167	2562.18	958.536	1023.11	943.396	467.575	1762.08	905.164	503.944
ENSMUSG00000016319		Slc25a5	yes	6	4	904.519	908.951	974.938	837.645	ENSMUSG00000016319	989.67	819.368	952.841	865.06	ENSMUSG00000016319	897.54	731.59	1339.88	771.363	832.845	853.896	943.738	961.944	960.588	769.532
ENSMUSG00000035885		Cox8a	yes	6	4	1064.85	906.723	1181.83	821.366	ENSMUSG00000035885	1309.5	820.208	990.342	823.103	ENSMUSG00000035885	781.866	774.413	2372.21	833.336	875.664	751.625	1002.13	978.554	811.241	834.965
ENSMUSG00000021939		Ctsb	yes	6	4	783.403	895.414	795.841	860.575	ENSMUSG00000021939	719.328	847.478	910.609	880.219	ENSMUSG00000021939	710.175	899.865	547.945	779.945	881.283	881.207	922.893	898.325	876.281	884.157
ENSMUSG00000018286		Psmb6	yes	6	4	1090.58	888.317	1122.92	896.434	ENSMUSG00000018286	1240.35	940.807	946.761	829.873	ENSMUSG00000018286	947.606	666.283	2107.17	863.067	921.404	1037.95	848.312	1045.21	799.953	859.794
ENSMUSG00000001270		Ckb	yes	6	4	765.4	884.813	909.467	716.864	ENSMUSG00000001270	887.11	643.691	943.002	826.625	ENSMUSG00000001270	652.911	903.918	1104.5	474.785	851.873	604.415	1130.31	755.694	902.618	750.631
ENSMUSG00000006057		Atp5g1	yes	6	4	1104.59	877.127	1267.54	759.663	ENSMUSG00000006057	1475.96	733.21	954.913	799.341	ENSMUSG00000006057	876.08	777.313	2774.5	769.371	786.723	643.537	916.52	993.306	917.653	681.03
ENSMUSG00000024608		Rps14	yes	6	4	1083.47	870.698	1171.22	825.511	ENSMUSG00000024608	1325.78	841.172	939.375	802.021	ENSMUSG00000024608	966.799	663.778	2346.75	889.497	885.078	748.94	766.461	1112.29	875.976	728.065
ENSMUSG00000030666		Calcb	yes	6	4	1391.7	861.814	1232.05	1127.45	ENSMUSG00000030666	1465.51	1317.9	881.855	841.774	ENSMUSG00000030666	1379.05	1029.29	1988.19	1339.03	1194.37	1420.29	798.191	965.518	727.747	955.801
ENSMUSG00000022048		Dpysl2	yes	6	4	966.574	849.582	753.521	1086.03	ENSMUSG00000022048	757.147	1176	748.082	951.082	ENSMUSG00000022048	1149.15	1031.56	90.7311	1383.23	1034.72	1110.05	834.262	661.902	1002	900.164
ENSMUSG00000022816		Fstl1	yes	6	4	1113.02	842.877	851.029	1158.89	ENSMUSG00000022816	893.017	1333.02	788.047	897.707	ENSMUSG00000022816	1154.69	1230.54	293.822	1281.93	1193.77	1523.36	889.374	686.719	909.637	885.778
ENSMUSG00000025132		Arhgdia	yes	6	4	707.354	840.014	775.585	745.251	ENSMUSG00000025132	717.885	696.823	862.136	817.892	ENSMUSG00000025132	702.773	789.06	661.823	492.62	956.78	641.07	975.488	748.783	759.563	876.222
ENSMUSG00000020849		Ywhae	yes	6	4	784.818	836.432	786.354	824.573	ENSMUSG00000020849	735.756	833.88	862.252	810.613	ENSMUSG00000020849	806.056	824.917	576.295	849.428	782.383	869.829	888.384	836.12	815.649	805.577
ENSMUSG00000063229		Ldha	yes	6	4	770.946	831.348	846.686	743.528	ENSMUSG00000063229	802.091	739.801	913.578	749.119	ENSMUSG00000063229	692.729	822.364	891.179	660.751	825.759	732.893	971.963	855.193	750.288	747.949
ENSMUSG00000068923		Syt11	yes	6	4	673.014	830.563	676.231	795.836	ENSMUSG00000068923	627.557	718.471	749.241	911.885	ENSMUSG00000068923	746.977	894.424	241.271	503.974	780.103	871.336	824.155	674.327	825.356	998.413
ENSMUSG00000003072		Atp5d	yes	6	4	799.599	824.714	975.036	644.253	ENSMUSG00000003072	1031.04	568.154	891.025	758.402	ENSMUSG00000003072	588.366	703.676	1801.09	419.454	857.816	427.193	1084.58	697.47	748.893	767.911
ENSMUSG00000046727		Cystm1	yes	6	4	959.584	816.231	985.476	819.01	ENSMUSG00000046727	1049.34	869.833	889.687	742.775	ENSMUSG00000046727	863.695	774.763	1509.55	954.083	830.82	824.595	877.754	901.619	714.999	770.552
ENSMUSG00000031760		Mt3	yes	6	4	1333.88	813.125	1454.79	796.364	ENSMUSG00000031760	1758.97	908.798	998.538	627.713	ENSMUSG00000031760	1048.63	809.006	3419.26	1145.98	743.811	836.604	913.375	1083.7	613.449	641.978
ENSMUSG00000052727		Map1b	yes	6	4	904.601	812.191	714.8	1020.47	ENSMUSG00000052727	758.285	1050.92	649.572	974.81	ENSMUSG00000052727	1062.63	988.809	223.415	1042.98	994.21	1115.56	598.068	701.077	978.013	971.607
ENSMUSG00000004285		Atp6v1f	yes	6	4	901.758	802.84	975.3	749.082	ENSMUSG00000004285	1035.59	767.931	884.871	720.809	ENSMUSG00000004285	777.64	623.747	1705.37	864.318	773.692	665.784	772.299	997.443	718	723.618
ENSMUSG00000038530		Rgs4	yes	6	4	596.447	794.586	640.016	711.389	ENSMUSG00000038530	536.792	656.102	794.852	794.32	ENSMUSG00000038530	662.728	736.039	211.61	606.381	555.659	806.267	882.706	706.999	779.813	808.827
ENSMUSG00000105031		Gm3511	yes	6	4	1249.33	794.553	1023.23	1111.6	ENSMUSG00000105031	1106.61	1392.05	898.163	690.943	ENSMUSG00000105031	544.041	429.854	2345.92	1809.88	463.825	1902.43	1048.85	747.477	457.931	923.955
ENSMUSG00000033379		Atp6v0b	yes	6	4	835.567	772.021	875.902	744.395	ENSMUSG00000033379	916.122	755.011	815.571	728.471	ENSMUSG00000033379	806.29	595.667	1346.41	758.444	841.915	664.673	660.248	970.894	730.874	726.069
ENSMUSG00000030844		Rgs10	yes	6	4	656.659	768.081	763.303	639.152	ENSMUSG00000030844	710.344	602.974	842.742	693.419	ENSMUSG00000030844	670.064	512.637	948.33	638.101	532.879	637.943	721.736	963.748	625.333	761.505
ENSMUSG00000027447		Cst3	yes	6	4	1018.51	766.237	1043.14	792.063	ENSMUSG00000027447	1203.19	833.821	803.049	729.426	ENSMUSG00000027447	993.347	679.593	1936.64	673.595	905.311	922.556	706.093	900.005	700.016	758.835
ENSMUSG00000022054		Nefm	yes	6	4	767.064	762.314	844.273	686.055	ENSMUSG00000022054	921.661	612.467	728.191	796.436	ENSMUSG00000022054	804.776	1031.51	928.697	484.053	891.049	462.299	847.866	608.516	1098.32	494.552
ENSMUSG00000006333		Rps9	yes	6	4	866.427	749.843	960.127	679.46	ENSMUSG00000006333	1026.08	706.771	861.194	638.493	ENSMUSG00000006333	773.823	645.086	1659.34	646.38	735.055	738.879	770.498	951.89	628.843	648.142
ENSMUSG00000057841		Rpl32	yes	6	4	857.639	748.074	1002.55	625.074	ENSMUSG00000057841	1074.21	641.073	895.073	601.075	ENSMUSG00000057841	1020.89	485.345	1716.38	597.345	784.745	541.129	554.707	1235.44	645.495	556.655
ENSMUSG00000022841		Ap2m1	yes	6	4	579.558	746.972	622.108	670.939	ENSMUSG00000022841	561.086	598.029	713.64	780.304	ENSMUSG00000022841	658.021	722.01	303.228	426.091	806.943	561.054	750.236	677.045	781.681	778.928
ENSMUSG00000020321		Mdh1	yes	6	4	723.715	742.655	773.37	689.211	ENSMUSG00000020321	760.747	686.683	792.306	693.004	ENSMUSG00000020321	676.532	641.831	963.877	748.235	651.066	660.748	776.615	807.997	788.185	597.823
ENSMUSG00000075706		Gpx4	yes	6	4	851.056	733.59	1003.94	604.197	ENSMUSG00000075706	1119.71	582.397	830.284	636.896	ENSMUSG00000075706	749.685	571.589	2037.87	587.332	691.379	468.48	729.49	931.077	701.442	572.35
ENSMUSG00000038690		Atp5j2	yes	6	4	956.417	726.379	965.501	763.303	ENSMUSG00000038690	1061.9	850.932	820.899	631.86	ENSMUSG00000038690	859.939	472.368	1853.4	1123.58	663.254	765.961	587.177	1054.62	700.115	563.605
ENSMUSG00000030246		Ldhb	yes	6	4	606.273	726.372	742.921	565.704	ENSMUSG00000030246	720.829	491.717	776.059	676.685	ENSMUSG00000030246	538.154	552.963	1071.37	551.811	498.315	425.026	818.028	734.09	902.61	450.759
ENSMUSG00000007891		Ctsd	yes	6	4	755.484	722.337	768.392	716.057	ENSMUSG00000007891	769.794	741.173	766.29	678.383	ENSMUSG00000007891	725.021	902.974	681.387	575.093	801.906	846.521	832.808	699.772	697.438	659.328
ENSMUSG00000034892		Rps29	yes	6	4	924.864	722.229	1013.28	674.344	ENSMUSG00000034892	1139.66	710.063	823.693	620.765	ENSMUSG00000034892	819.282	695.791	1903.92	807.792	738.254	584.142	689.6	957.786	642.366	599.164
ENSMUSG00000025393		Atp5b	yes	6	4	586.872	721.633	686.83	594.723	ENSMUSG00000025393	641.842	531.902	754.312	688.954	ENSMUSG00000025393	552.712	659.465	713.348	470.312	708.481	416.914	839.717	668.908	755.742	622.166
ENSMUSG00000025651		Uqcrc1	yes	6	4	582.176	708.161	684.264	580.876	ENSMUSG00000025651	644.041	520.311	744.598	671.725	ENSMUSG00000025651	557.712	637.083	737.327	399.671	596.388	564.874	826.21	662.986	675.476	667.973
ENSMUSG00000060240		Cend1	yes	6	4	559.857	705.347	668.166	567.94	ENSMUSG00000060240	622.161	497.553	737.173	673.52	ENSMUSG00000060240	564.122	630.656	671.706	427.652	638.12	426.888	736.239	738.108	702.428	644.612
ENSMUSG00000037152		Ndufc1	yes	6	4	897.663	705.261	911.179	730.226	ENSMUSG00000037152	1007.37	787.956	766.89	643.631	ENSMUSG00000037152	808.621	587.171	1626.32	1005.86	724.05	633.957	604.351	929.43	726.922	560.341
ENSMUSG00000035530		Eif1	yes	6	4	706.221	704.844	787.219	624.122	ENSMUSG00000035530	816.401	596.041	743.446	666.244	ENSMUSG00000035530	645.98	583.862	1219.36	626.28	665.466	496.378	731.302	755.589	682.354	650.133
ENSMUSG00000040952		Rps19	yes	6	4	900.86	703.05	828.412	815.059	ENSMUSG00000040952	891.7	910.019	733.481	672.618	ENSMUSG00000040952	965.489	437.661	1271.95	1056.86	854.272	818.925	528.262	938.7	624.231	721.005
ENSMUSG00000028964		Park7	yes	6	4	807.687	699.896	840.942	688.199	ENSMUSG00000028964	891.647	723.727	764.885	634.907	ENSMUSG00000028964	672.93	569.44	1432.57	807.791	626.602	736.787	723.088	806.683	622.171	647.643
ENSMUSG00000036309		Skp1a	yes	6	4	1170.34	699.66	1010.05	954.086	ENSMUSG00000036309	1148.88	1191.79	801.795	597.525	ENSMUSG00000036309	1116.04	814.614	1515.98	1345.81	1031.22	1198.35	626.932	976.659	693.467	501.584
ENSMUSG00000003380		Rabac1	yes	6	4	752.91	683.591	832.675	617.689	ENSMUSG00000003380	901.303	604.516	729.734	637.448	ENSMUSG00000003380	584.353	615.586	1503.97	502.15	709.191	602.208	730.213	729.254	607.4	667.497
ENSMUSG00000015291		Gdi1	yes	6	4	566.166	680.719	557.728	666.245	ENSMUSG00000015291	491.855	640.476	656.538	704.899	ENSMUSG00000015291	582.81	694.702	198.053	523.389	622.251	775.789	710.954	602.123	654.089	755.708
ENSMUSG00000063882		Uqcrh	yes	6	4	805.834	679.949	891.428	619.533	ENSMUSG00000063882	975.812	635.856	764.851	595.048	ENSMUSG00000063882	827.486	411.391	1688.56	811.895	583.779	511.895	526.621	1003.08	685.407	504.688
ENSMUSG00000022450		Ndufa6	yes	6	4	800.137	677.597	865.246	636.996	ENSMUSG00000022450	930.286	669.987	767.686	587.509	ENSMUSG00000022450	744.42	460.788	1585.65	772.335	631.118	606.509	642.579	892.793	616.879	558.138
ENSMUSG00000034566		Atp5h	yes	6	4	821.264	672.184	919.739	603.526	ENSMUSG00000034566	1022.22	620.307	766.015	578.353	ENSMUSG00000034566	835.807	438.816	1792.04	631.526	651.13	578.265	564.901	967.129	674.064	482.643
ENSMUSG00000038274		Fau	yes	6	4	776.702	667.807	868.48	597.808	ENSMUSG00000038274	946.398	607.005	751.602	584.013	ENSMUSG00000038274	661.114	539.72	1638.36	622.663	644.333	554.019	647.038	856.166	583.005	585.02
ENSMUSG00000023236		Scg5	yes	6	4	684.458	667.65	724.348	631.121	ENSMUSG00000023236	716.479	652.436	736.151	599.149	ENSMUSG00000023236	642.046	495.372	1012.02	710.253	614.434	632.621	585.527	886.775	616.215	582.083
ENSMUSG00000005161		Prdx2	yes	6	4	786.209	667.471	852.137	625.29	ENSMUSG00000005161	910.966	661.451	763.894	571.048	ENSMUSG00000005161	777.825	539.252	1415.82	667.184	649.579	667.591	646.702	881.087	631.215	510.88
ENSMUSG00000028249		Sdcbp	yes	6	4	518.594	667.363	509.917	646.287	ENSMUSG00000028249	416.747	620.441	649.67	685.056	ENSMUSG00000028249	490.366	550.201	209.675	608.932	515.905	736.485	686.82	612.521	640.122	729.99
ENSMUSG00000009013		Dynll1	yes	6	4	779.697	660.365	864.376	599.553	ENSMUSG00000009013	935.256	624.138	758.056	562.674	ENSMUSG00000009013	773.509	526.728	1505.53	665.195	692.821	514.399	622.169	893.944	611.399	513.949
ENSMUSG00000007892		Rplp1	yes	6	4	740.44	646.451	886.83	518.859	ENSMUSG00000007892	985.522	495.359	738.793	554.109	ENSMUSG00000007892	649.428	609.637	1697.5	399.568	705.771	380.737	643.617	833.968	626.42	481.798
ENSMUSG00000017778		Cox7c	yes	6	4	893.327	644.897	899.792	688.117	ENSMUSG00000017778	1010.33	776.327	733.991	555.803	ENSMUSG00000017778	781.577	433.202	1816.2	1008.58	599.292	721.108	535.334	932.648	587.171	524.436
ENSMUSG00000003429		Rps11	yes	6	4	783.732	642.133	820.658	633.526	ENSMUSG00000003429	887.501	679.962	720.394	563.871	ENSMUSG00000003429	705.97	433.013	1523.52	714.319	645.895	679.673	543.625	897.164	591.134	536.608
ENSMUSG00000033307		Mif	yes	6	4	691.395	637.558	859.075	480.647	ENSMUSG00000033307	928.245	454.546	755.318	519.798	ENSMUSG00000033307	517.448	627.008	1640.28	391.664	601.587	370.386	825.65	684.987	561.197	478.4
ENSMUSG00000029462		Vps29	yes	6	4	721.269	632.433	663.587	707.883	ENSMUSG00000029462	687.285	755.253	628.038	636.828	ENSMUSG00000029462	643.149	393.747	1024.96	1046.7	487.574	731.484	477.752	778.325	583.74	689.916
ENSMUSG00000023484		Prph	yes	6	4	541.029	628.617	640.338	511.79	ENSMUSG00000023484	616.035	466.022	676.792	580.442	ENSMUSG00000023484	482.1	562.706	803.3	423.653	549.585	424.828	728.92	624.664	508.339	652.546
ENSMUSG00000063524		Eno1	yes	6	4	508.812	625.9	582.818	528.477	ENSMUSG00000063524	525.881	491.743	668.223	583.577	ENSMUSG00000063524	498.165	624.438	455.041	369.493	588.92	516.817	742.712	593.734	580.523	586.631
ENSMUSG00000009549		Srp14	yes	6	4	777.669	621.604	775.709	654.777	ENSMUSG00000009549	847.432	707.906	668.125	575.083	ENSMUSG00000009549	745.097	460.558	1336.64	778.934	654.037	690.747	508.628	827.622	595.346	554.82
ENSMUSG00000034868		Myl12b	yes	6	4	721.66	610.437	763.86	590.481	ENSMUSG00000034868	823.067	620.253	675.051	545.822	ENSMUSG00000034868	605.251	593.829	1270.12	590.485	644.224	626.051	649.644	700.458	547.513	544.132
ENSMUSG00000018865		Sult4a1	yes	6	4	522.407	608.276	544.25	569.259	ENSMUSG00000018865	512.563	532.251	591.781	624.772	ENSMUSG00000018865	485.945	650.752	400.991	479.206	630.205	487.341	654.855	528.706	627.27	622.274
ENSMUSG00000037894		H2afz	yes	6	4	650.041	606.226	610.766	654.265	ENSMUSG00000037894	617.443	682.639	600.75	611.702	ENSMUSG00000037894	604.777	404.248	843.305	701.864	593.529	752.525	493.154	708.346	518.151	705.254
ENSMUSG00000064215		Ifi27	yes	6	4	695.073	604.448	724.611	593.035	ENSMUSG00000064215	756.591	633.555	676.64	532.256	ENSMUSG00000064215	572.236	516.598	1180.94	575.717	636.11	688.837	626.697	726.584	532.184	532.329
ENSMUSG00000010376		Nedd8	yes	6	4	713.716	603.98	793.635	546.008	ENSMUSG00000010376	862.604	564.828	690.182	517.778	ENSMUSG00000010376	655.578	501.105	1431.13	604.585	571.345	518.555	597.995	782.368	542.104	493.452
ENSMUSG00000031840		Rab3a	yes	6	4	506.465	602.839	574.415	515.614	ENSMUSG00000031840	566.032	446.899	586.99	618.688	ENSMUSG00000031840	484.447	573.101	640.548	391.823	633.144	315.729	686.005	487.975	630.63	606.746
ENSMUSG00000033615		Cplx1	yes	6	4	417.427	600.716	480.039	501.446	ENSMUSG00000033615	432.862	401.991	550.805	650.627	ENSMUSG00000033615	426.744	533.124	338.719	309.648	578.454	317.872	622.802	478.808	715.297	585.957
ENSMUSG00000100801		Gm15459	yes	6	4	481.931	595.809	492.393	562.572	ENSMUSG00000100801	428.363	535.5	588.438	603.181	ENSMUSG00000100801	517.173	570.559	197.358	406.402	585.356	614.741	605.439	571.438	618.868	587.493
ENSMUSG00000034341		Wbp2	yes	6	4	541.569	592.031	586.348	537.16	ENSMUSG00000034341	581.921	501.217	592.988	591.074	ENSMUSG00000034341	549.771	648.882	547.109	428.475	674.381	400.796	656.665	529.312	612.75	569.399
ENSMUSG00000018293		Pfn1	yes	6	4	435.734	588.041	520.775	472.539	ENSMUSG00000018293	475.215	396.252	589.114	586.968	ENSMUSG00000018293	473.258	518.888	433.5	425.451	592.499	170.807	711.457	466.771	570.446	603.491
ENSMUSG00000019054		Fis1	yes	6	4	601.741	587.701	666.019	526.232	ENSMUSG00000019054	700.383	503.1	614.472	560.929	ENSMUSG00000019054	501.843	455.115	1144.19	528.141	512.718	468.441	602.578	626.367	536.934	584.925
ENSMUSG00000040048		Ndufb10	yes	6	4	658.913	586.28	729.302	530.418	ENSMUSG00000040048	793.071	524.755	633.648	538.912	ENSMUSG00000040048	516.96	440.033	1422.22	547.848	507.419	518.998	576.969	690.327	548.28	529.544
ENSMUSG00000090841		Myl6	yes	6	4	715.1	582.892	839.503	484.93	ENSMUSG00000090841	946.61	483.59	678.842	486.941	ENSMUSG00000090841	603.855	523.884	1712.09	398.066	602.364	450.339	650.711	706.974	515.486	458.396
ENSMUSG00000019874		Fabp7	yes	6	4	736.735	580.25	793.56	554.722	ENSMUSG00000019874	896.674	576.795	638.888	521.611	ENSMUSG00000019874	654.253	351.07	1684.7	650.098	565.561	514.727	445.45	832.326	613.123	430.099
ENSMUSG00000093989		Rnasek	yes	6	4	763.738	578.568	798.036	581.305	ENSMUSG00000093989	893.979	633.497	654.121	503.016	ENSMUSG00000093989	650.339	560.419	1471.18	616.602	640.97	642.92	657.3	650.943	475.797	530.234
ENSMUSG00000016252		Atp5e	yes	6	4	691.213	577.946	718.17	573.643	ENSMUSG00000016252	769.886	612.541	640.596	515.296	ENSMUSG00000016252	717.259	291.198	1301.2	742.262	563.934	531.427	382.016	899.177	592.961	437.631
ENSMUSG00000028367		Txn1	yes	6	4	703.01	573.902	758.508	544.225	ENSMUSG00000028367	824.972	581.048	658.813	488.991	ENSMUSG00000028367	813.89	493.155	1167.87	674.718	580.375	488.051	533.051	784.575	505.729	472.254
ENSMUSG00000084786		Ubl5	yes	6	4	811.377	568.264	760.118	668.145	ENSMUSG00000084786	864.101	758.654	604.145	532.382	ENSMUSG00000084786	601.946	476.126	1514.23	1032.04	511.293	732.629	632.68	575.61	466.412	598.352
ENSMUSG00000000088		Cox5a	yes	5	4	381.701	565.339	475.935	434.378	ENSMUSG00000000088	436.88	326.522	534.517	596.161	ENSMUSG00000000088	551.291	514.984	244.364	349.841	629.725	0	660.995	408.039	649.548	542.774
ENSMUSG00000036427		Gpi1	yes	6	4	488.668	565.304	518.513	520.132	ENSMUSG00000036427	466.376	510.96	596.719	533.889	ENSMUSG00000036427	487.337	549.217	362.573	403.687	564.155	565.039	670.211	523.227	506.241	561.536
ENSMUSG00000047459		Dynlrb1	yes	6	4	687.377	563.616	740.07	535.676	ENSMUSG00000047459	799.113	575.642	651.506	475.726	ENSMUSG00000047459	629.904	494.954	1272.48	599.573	618.268	509.085	573.174	729.838	519.423	432.03
ENSMUSG00000024953		Prdx5	yes	6	4	592.142	561.493	694.126	465.639	ENSMUSG00000024953	745.175	439.109	617.552	505.435	ENSMUSG00000024953	517.032	490.443	1228.05	402.55	563.985	350.792	660.873	574.231	545.298	465.571
ENSMUSG00000063856		Gpx1	yes	6	4	637.434	561.033	699.077	514.67	ENSMUSG00000063856	782.687	492.18	573.663	548.404	ENSMUSG00000063856	486.518	405.463	1456.08	450.553	560.795	465.193	527.518	619.808	572.167	524.64
ENSMUSG00000027566		Psma7	yes	6	4	631.812	560.708	666.388	540.353	ENSMUSG00000027566	700.85	562.775	614.695	506.721	ENSMUSG00000027566	624.286	361.614	1116.65	592.574	514.628	581.122	432.837	796.552	527.138	486.305
ENSMUSG00000022658		Tagln3	yes	6	4	724.525	559.882	727.565	589.771	ENSMUSG00000022658	790.675	658.376	632.9	486.865	ENSMUSG00000022658	603.083	615.291	1153.65	689.506	695.342	590.279	604.553	661.247	557.703	416.026
ENSMUSG00000023904		Hcfc1r1	yes	6	4	666.399	559.512	707.437	539.851	ENSMUSG00000023904	766.002	566.795	619.588	499.437	ENSMUSG00000023904	520.3	509.937	1267.77	595.934	590.63	513.82	627.525	611.651	529.84	469.033
ENSMUSG00000078812		Eif5a	yes	6	4	544.377	559.409	613.89	486.889	ENSMUSG00000078812	638.702	450.051	576.67	542.147	ENSMUSG00000078812	517.945	563.654	834.508	424.556	569.116	356.481	598.537	554.804	527.816	556.478
ENSMUSG00000060143		Gm10076	yes	6	4	849.43	558.073	657.431	808.344	ENSMUSG00000060143	716.203	982.658	569.274	546.872	ENSMUSG00000060143	479.35	278.808	1390.45	1280.25	397.994	1269.73	543.308	595.24	352.953	740.791
ENSMUSG00000017404		Rpl19	yes	6	4	621.866	556.056	737.549	453.535	ENSMUSG00000017404	788.871	454.862	660.567	451.544	ENSMUSG00000017404	703.772	406.72	1256.12	378.681	582.37	403.534	458.759	862.375	506.604	396.485
ENSMUSG00000059534		Uqcr10	yes	6	4	663.559	555.366	781.011	459.552	ENSMUSG00000059534	871.998	455.119	644.529	466.202	ENSMUSG00000059534	765.683	366.172	1484.14	467.07	561.918	336.369	426.098	862.961	589.939	342.466
ENSMUSG00000047139		Cd24a	yes	6	4	529.645	553.978	547.841	530.916	ENSMUSG00000047139	510.662	548.628	603.609	504.348	ENSMUSG00000047139	504.9	623.159	403.928	691.009	453.468	501.407	652.106	555.112	526.452	482.244
ENSMUSG00000025428		Atp5a1	yes	6	4	450.271	553.181	486.416	496.454	ENSMUSG00000025428	436.108	464.434	561.878	544.485	ENSMUSG00000025428	431.327	544.255	332.743	391.35	493.493	508.459	620.255	503.501	569.134	519.836
ENSMUSG00000019210		Atp6v1e1	yes	6	4	531.679	549.016	603.543	473.684	ENSMUSG00000019210	583.106	480.253	634.2	463.832	ENSMUSG00000019210	526.561	445.109	777.647	442.676	512.003	486.08	541.221	727.179	487.246	440.417
ENSMUSG00000074129		Rpl13a	yes	6	4	616.444	546.946	651.135	526.155	ENSMUSG00000074129	668.825	564.064	624.6	469.293	ENSMUSG00000074129	515.236	358.099	1133.14	620.653	556.843	514.696	432.286	816.913	467.279	471.306
ENSMUSG00000023004		Tuba1b	yes	6	4	620.558	544.487	670.301	509.958	ENSMUSG00000023004	702.944	538.172	621.337	467.636	ENSMUSG00000023004	546.584	667.107	895.141	465.804	586.533	562.179	694.934	547.74	470.26	465.013
ENSMUSG00000033938		Ndufb7	yes	6	4	559.019	543.486	652.671	452.941	ENSMUSG00000033938	707.156	410.883	570.943	516.028	ENSMUSG00000033938	441.403	349.916	1330.15	427.965	456.121	348.562	521.501	620.385	535.985	496.071
ENSMUSG00000015094		Npdc1	yes	6	4	360.143	541.096	474.649	390.399	ENSMUSG00000015094	426.154	294.131	547.391	534.801	ENSMUSG00000015094	438.048	576.726	263.689	283.03	528.981	70.3828	632.923	461.86	512.526	557.076
ENSMUSG00000031137		Fgf13	yes	6	4	516.857	539.722	489.239	562.767	ENSMUSG00000031137	452.526	581.189	544.308	535.135	ENSMUSG00000031137	564.076	565.165	228.338	598.569	550.318	594.679	560.423	528.194	524.091	546.179
ENSMUSG00000022564		Grina	yes	6	4	438.445	539.07	481.849	475.541	ENSMUSG00000022564	463.409	413.481	509.509	568.63	ENSMUSG00000022564	434.87	578.507	376.849	350.644	631.34	258.459	600.676	418.341	550.365	586.896
ENSMUSG00000018585		Atox1	yes	6	4	743.875	537.779	741.59	581.283	ENSMUSG00000018585	827.564	660.187	612.63	462.927	ENSMUSG00000018585	666.226	391.405	1425.06	840.78	517.356	622.426	495.983	729.278	419.013	506.841
ENSMUSG00000026547		Tagln2	yes	6	4	870.831	531.158	828.581	641.344	ENSMUSG00000026547	975.26	766.403	608.562	453.755	ENSMUSG00000026547	713.802	828.838	1383.14	612.262	840.336	846.611	661.053	556.07	494.778	412.731
ENSMUSG00000069744		Psmb3	yes	6	4	644.079	530.158	728.441	468.581	ENSMUSG00000069744	811.81	476.349	603.388	456.928	ENSMUSG00000069744	537.339	468.68	1429.41	406.157	514.731	508.16	553.593	653.182	473.039	440.816
ENSMUSG00000090137		Uba52	yes	6	4	677.304	527.695	744.324	490.597	ENSMUSG00000090137	832.269	522.339	612.407	442.983	ENSMUSG00000090137	556.254	351.824	1588.73	570.704	511.726	484.588	555.46	669.354	424.068	461.899
ENSMUSG00000037710		Cisd1	yes	6	4	554.334	523.633	597.566	486.541	ENSMUSG00000037710	619.901	488.766	564.062	483.204	ENSMUSG00000037710	484.444	438.286	936.974	545.35	479.309	441.639	560.867	567.257	475.539	490.87
ENSMUSG00000006024		Napa	yes	6	4	462.984	521.86	502.906	470.162	ENSMUSG00000006024	475.18	450.788	544.496	499.223	ENSMUSG00000006024	488.029	485.827	451.684	377.612	471.564	503.189	544.966	544.026	485.847	512.599
ENSMUSG00000004267		Eno2	yes	6	4	421.639	521.477	465.708	457.44	ENSMUSG00000004267	419.802	423.475	534.566	508.389	ENSMUSG00000004267	434.071	610.551	214.785	388.413	449.784	432.228	603.274	465.858	532.683	484.094
ENSMUSG00000059323		Tonsl	yes	6	4	566.615	521.305	635.45	461.532	ENSMUSG00000059323	670.821	462.408	582.394	460.216	ENSMUSG00000059323	494.885	475.308	1042.27	396.686	484.205	506.334	579.131	585.658	461.654	458.779
ENSMUSG00000063065		Mapk3	yes	6	4	477.833	517.03	514.459	472.565	ENSMUSG00000063065	506.877	448.79	525.832	508.228	ENSMUSG00000063065	443.055	514.146	563.43	425.76	497.307	423.302	547.456	504.209	449.576	566.881
ENSMUSG00000042750		Bex2	yes	6	4	565.573	512.145	598.81	489.594	ENSMUSG00000042750	631.938	499.208	549.117	475.173	ENSMUSG00000042750	437.08	452.185	1006.55	479.686	559.407	458.531	557.228	541.007	439.955	510.39
ENSMUSG00000007021		Syngr3	yes	6	4	402.009	506.051	429.864	457.387	ENSMUSG00000007021	388.264	415.754	492.264	519.838	ENSMUSG00000007021	385.052	482.256	297.485	304.585	542.144	400.533	546.754	437.774	461.119	578.556
ENSMUSG00000022474		Pmm1	yes	6	4	459.117	504.541	529.858	424.715	ENSMUSG00000022474	519.369	398.865	545.592	463.49	ENSMUSG00000022474	414.397	443.23	700.481	293.016	485.3	418.279	570.282	520.902	448.418	478.562
ENSMUSG00000058254		Tspan7	yes	6	4	385.726	501.878	427.055	437.318	ENSMUSG00000058254	366.321	405.13	518.155	485.601	ENSMUSG00000058254	350.31	403.167	345.486	367.192	433.525	414.674	537.062	499.248	484.136	487.065
ENSMUSG00000012848		Rps5	yes	6	4	575.241	500.161	616.783	473.635	ENSMUSG00000012848	654.756	495.725	559.823	440.5	ENSMUSG00000012848	476.106	360.382	1127.78	504.297	468.771	514.108	464.549	655.097	403.112	477.888
ENSMUSG00000053192		Mllt11	yes	6	4	433.197	498.279	446.013	472.446	ENSMUSG00000053192	425.538	440.855	476.726	519.832	ENSMUSG00000053192	431.222	397.731	447.66	409.442	448.516	464.608	474.259	479.194	462.008	577.656
ENSMUSG00000032330		Cox7a2	yes	6	4	661.131	497.634	652.354	539.11	ENSMUSG00000032330	724.47	597.793	544.181	451.087	ENSMUSG00000032330	669.492	310.717	1193.2	801.28	486.717	505.382	378.918	709.444	492.46	409.713
ENSMUSG00000025508		Rplp2	yes	6	4	575.17	497.505	712.649	375.559	ENSMUSG00000025508	796.364	353.976	587.077	407.933	ENSMUSG00000025508	524.673	452.018	1412.4	272.022	538.875	251.03	488.956	685.197	474.238	341.628
ENSMUSG00000018770		Atp5g3	yes	6	4	574.796	496.113	662.643	424.002	ENSMUSG00000018770	734.172	415.42	555.351	436.875	ENSMUSG00000018770	504.299	385.556	1312.66	441.083	494.345	310.831	504.762	605.94	531.65	342.099
ENSMUSG00000042682		Selk	yes	6	4	571.667	495.512	567.994	514.415	ENSMUSG00000042682	606.048	537.285	510.914	480.111	ENSMUSG00000042682	504.99	384.027	929.127	581.95	526.746	503.159	436.688	585.14	485.594	474.628
ENSMUSG00000018340		Anxa6	yes	6	4	435.672	493.945	437.005	480.957	ENSMUSG00000018340	396.781	474.562	497.341	490.55	ENSMUSG00000018340	473.002	546.239	171.103	445.513	436.473	541.701	538.137	456.545	469.36	511.74
ENSMUSG00000014769		Psmb1	yes	6	4	595.737	492.485	612.587	496.286	ENSMUSG00000014769	666.007	525.467	532.456	452.515	ENSMUSG00000014769	584.161	380.991	1032.87	543.906	517.882	514.614	426.69	638.221	496.342	408.688
ENSMUSG00000020153		Ndufs7	yes	6	4	474.025	490.101	576.652	384.259	ENSMUSG00000020153	618.979	329.071	513.16	467.041	ENSMUSG00000020153	414.378	397.729	1044.83	261.517	398.578	327.119	557.509	468.812	485.37	448.712
ENSMUSG00000024038		Ndufv3	yes	6	4	584.168	489.31	598.707	493.742	ENSMUSG00000024038	640.554	527.781	535.937	442.683	ENSMUSG00000024038	471.048	390.093	1060.52	575.688	535.033	472.623	490.333	581.54	451.953	433.412
ENSMUSG00000060147		Serpinb6a	yes	6	4	609.588	488.373	572.495	549.708	ENSMUSG00000060147	598.868	620.307	532.935	443.81	ENSMUSG00000060147	593.272	432.839	770.493	676.952	526.014	657.955	402.86	663.009	458.554	429.067
ENSMUSG00000067274		Rplp0	yes	6	4	525.939	487.299	595.016	425.95	ENSMUSG00000067274	626.384	425.494	547.963	426.635	ENSMUSG00000067274	450.661	395.161	1033.33	326.452	442.096	507.933	544.699	551.227	426.488	426.781
ENSMUSG00000064367		mt-Nd5	yes	6	4	536.999	481.911	545.979	483.949	ENSMUSG00000064367	549.842	524.156	540.185	423.638	ENSMUSG00000064367	711.141	271.634	666.752	549.614	492.891	529.963	274.584	805.786	467.387	379.889
ENSMUSG00000021290		2010107E04Rik	yes	6	4	595.632	479.967	668.761	429.971	ENSMUSG00000021290	733.582	457.682	571.529	388.405	ENSMUSG00000021290	744.551	307.206	1148.99	577.041	475.006	320.998	308.308	834.749	493.364	283.447
ENSMUSG00000024767		Otub1	yes	6	4	463.538	478.169	458.127	480.654	ENSMUSG00000024767	465.767	461.309	446.666	509.672	ENSMUSG00000024767	544.305	510.987	342.01	416.96	523.288	443.678	512.317	381.014	522.022	497.322
ENSMUSG00000041881		Ndufa7	yes	6	4	555.177	477.79	633.048	415.397	ENSMUSG00000041881	685.354	425.001	554.59	400.99	ENSMUSG00000041881	628.165	265.947	1161.95	447.669	433.56	393.773	359.672	749.507	405.019	396.962
ENSMUSG00000034683		Ppp1r1c	yes	6	4	491.938	477.722	483.304	489.199	ENSMUSG00000034683	456.044	527.831	524.194	431.25	ENSMUSG00000034683	511.402	404.837	451.894	599.115	398.276	586.103	505.959	542.429	401.356	461.144
ENSMUSG00000025794		Rpl14	yes	6	4	536.459	476.395	604.886	419.982	ENSMUSG00000025794	639.277	433.641	553.298	399.493	ENSMUSG00000025794	566.806	358.446	992.579	413.469	507.104	380.35	379.999	726.598	439.127	359.858
ENSMUSG00000022884		Eif4a2	yes	6	4	630.06	476.277	423.504	713.589	ENSMUSG00000022884	397.468	862.651	462.558	489.996	ENSMUSG00000022884	487.324	394.851	310.229	1476.54	502.801	608.613	404.448	520.668	482.163	497.83
ENSMUSG00000027327		1700037H04Rik	yes	6	4	420.271	475.176	472.054	412.412	ENSMUSG00000027327	455.704	384.838	496.579	453.773	ENSMUSG00000027327	351.472	470.126	545.515	309.023	434.64	410.85	596.203	396.955	404.179	503.367
ENSMUSG00000028832		Stmn1	yes	6	4	433.674	473.056	499.697	399.157	ENSMUSG00000028832	483.148	384.199	524.519	421.593	ENSMUSG00000028832	377.825	367.076	704.544	295.421	466.413	390.763	465.581	583.458	406.28	436.906
ENSMUSG00000009863		Sdhb	yes	6	4	485.067	472.74	528.727	431.545	ENSMUSG00000009863	535.763	434.371	518.173	427.307	ENSMUSG00000009863	419.736	378.833	808.719	417.98	451.708	433.425	462.784	573.562	456.563	398.05
ENSMUSG00000001289		Pfdn5	yes	6	4	606.383	471.71	680.225	424.803	ENSMUSG00000001289	782.078	430.688	527.445	415.975	ENSMUSG00000001289	583.329	369.064	1393.84	423.919	517.437	350.708	379.035	675.855	502.885	329.065
ENSMUSG00000022890		Atp5j	yes	6	4	540.31	471.111	556.142	469.119	ENSMUSG00000022890	584.815	495.804	513.132	429.09	ENSMUSG00000022890	505.769	302.789	945.887	643.035	406.314	438.064	386.145	640.12	463.547	394.633
ENSMUSG00000032399		Rpl4	yes	6	4	489.985	468.555	516.478	446.348	ENSMUSG00000032399	506.613	473.357	531.275	405.836	ENSMUSG00000032399	393.349	441.056	685.433	482.254	465.024	472.792	511.62	550.931	409.975	401.696
ENSMUSG00000023175		Bsg	yes	6	4	439.952	467.951	522.356	379.947	ENSMUSG00000023175	540.012	339.891	495.871	440.031	ENSMUSG00000023175	385.419	453.3	781.318	211.572	520.75	287.351	541.498	450.244	471.641	408.421
ENSMUSG00000034994		Eef2	yes	6	4	340.962	466.389	372.869	409.396	ENSMUSG00000034994	317.096	364.828	456.529	476.249	ENSMUSG00000034994	323.636	511.159	116.492	301.437	390.924	402.122	531.362	381.697	435.27	517.228
ENSMUSG00000032966		Fkbp1a	yes	6	4	412.805	466.122	452.863	415.401	ENSMUSG00000032966	460.85	364.759	440.881	491.364	ENSMUSG00000032966	448.995	400.745	532.811	296.686	547.628	249.964	518.006	363.757	492.492	490.235
ENSMUSG00000020612		Prkar1a	yes	6	4	322.594	463.254	331.191	426.525	ENSMUSG00000020612	280.427	364.761	407.336	519.171	ENSMUSG00000020612	309.326	407.956	124	320.542	354.246	419.494	485.753	328.918	518.057	520.286
ENSMUSG00000033475		Tomm6	yes	6	4	574.615	460.873	617.36	440.875	ENSMUSG00000033475	680.972	468.257	521.943	399.803	ENSMUSG00000033475	484.106	392.48	1166.33	503.852	468.387	432.532	562.396	481.49	436.516	363.09
ENSMUSG00000039347		Atp6v0e2	yes	6	4	461.929	459.091	473.52	448.068	ENSMUSG00000039347	460.437	463.421	493.144	425.038	ENSMUSG00000039347	426.778	480.787	473.747	392.138	463.238	534.887	511.897	474.39	415.804	434.272
ENSMUSG00000025221		Kcnip2	yes	6	4	382.988	457.743	401.062	424.718	ENSMUSG00000025221	359.751	406.226	463.029	452.457	ENSMUSG00000025221	410.936	470.402	197.914	356.15	417.446	445.081	478.693	447.365	414.195	490.72
ENSMUSG00000043716		Rpl7	yes	6	4	502.826	453.338	562.431	403.631	ENSMUSG00000043716	587.502	418.151	524.824	381.851	ENSMUSG00000043716	506.57	335.002	920.933	365.268	420.388	468.797	426.099	623.549	389.501	374.202
ENSMUSG00000039114		Nrn1	yes	6	4	460.005	452.109	493.752	419.941	ENSMUSG00000039114	488.765	431.244	501.232	402.986	ENSMUSG00000039114	479.447	490.173	496.675	433.062	420.87	439.801	529.973	472.491	374.356	431.617
ENSMUSG00000073411		H2-D1	yes	6	4	311.934	451.838	401.354	334.437	ENSMUSG00000073411	366.021	257.847	454.353	449.323	ENSMUSG00000073411	430.008	368.488	299.568	169.957	382.019	221.565	508.95	399.757	311.644	587.002
ENSMUSG00000023456		Tpi1	yes	6	4	494.926	450.465	525.396	428.887	ENSMUSG00000023456	537.031	452.822	507.944	392.985	ENSMUSG00000023456	444.577	427.067	739.448	437.652	424.814	496	553.545	462.344	399.831	386.139
ENSMUSG00000013698		Pea15a	yes	6	4	403.67	450.189	409.546	435.009	ENSMUSG00000013698	388.001	419.338	441.863	458.514	ENSMUSG00000013698	369.252	465.173	329.578	377.757	452.988	427.27	489.844	393.882	446.749	470.28
ENSMUSG00000007564		Ppp2r1a	yes	6	4	453.635	449.236	447.729	456.022	ENSMUSG00000007564	449.003	458.267	445.817	452.655	ENSMUSG00000007564	496.137	568.329	282.542	373.947	472.579	528.276	506.586	385.049	460.194	445.116
ENSMUSG00000017188		Coa3	yes	6	4	473.999	448.371	490.087	437.41	ENSMUSG00000017188	512.456	435.543	456.532	440.21	ENSMUSG00000017188	514.245	278.015	745.109	477.747	420.835	408.046	368.866	544.199	452.235	428.185
ENSMUSG00000028618		Tmem59	yes	6	4	393.007	447.13	399.687	429.625	ENSMUSG00000028618	384.858	401.156	421.932	472.328	ENSMUSG00000028618	335.088	385.527	433.958	302.931	464.833	435.704	467.374	376.49	475.286	469.37
ENSMUSG00000015092		Edf1	yes	6	4	403.242	446.721	468.836	372.431	ENSMUSG00000015092	477.17	329.314	456.336	437.105	ENSMUSG00000015092	356.597	372.532	702.381	337.903	437.498	212.542	434.566	478.106	456.567	417.643
ENSMUSG00000022354		Ndufb9	yes	6	4	499.921	437.541	536.635	413.303	ENSMUSG00000022354	578.686	421.156	473.559	401.524	ENSMUSG00000022354	468.036	271.322	996.701	470.045	403.77	389.652	346.736	600.382	438.419	364.629
ENSMUSG00000055681		Cope	yes	6	4	418.027	436.282	479.929	370.728	ENSMUSG00000055681	488.888	347.166	466.492	406.072	ENSMUSG00000055681	363.741	375.375	727.547	309.303	364.708	367.488	445.521	487.463	374.719	437.424
ENSMUSG00000025855		Prkar1b	yes	6	4	385.146	435.458	384.56	425.981	ENSMUSG00000025855	358.955	411.336	422.967	447.949	ENSMUSG00000025855	372.005	522.983	181.877	366.177	443.108	424.724	466.129	379.805	414.507	481.391
ENSMUSG00000064363		mt-Nd4	yes	6	4	542.431	433.179	525.775	471.686	ENSMUSG00000064363	535.851	549.011	510.66	355.697	ENSMUSG00000064363	569.352	255.828	782.374	735.926	428.957	482.151	238.879	782.441	409.252	302.142
ENSMUSG00000060036		Rpl3	yes	6	4	410.409	431.279	464.649	372.865	ENSMUSG00000060036	457.124	363.694	475.937	386.621	ENSMUSG00000060036	400.322	360.445	610.605	259.263	455.097	376.722	376.272	575.601	397.41	375.832
ENSMUSG00000057863		Rpl36	yes	6	4	490.072	431.086	605.542	327.413	ENSMUSG00000057863	670.678	309.465	507.837	354.335	ENSMUSG00000057863	532.09	349.595	1130.35	249.202	483.935	195.257	349.809	665.866	397.042	311.628
ENSMUSG00000020708		Psmc5	yes	6	4	428.274	430.627	472.652	385.778	ENSMUSG00000020708	470.636	385.912	475.677	385.577	ENSMUSG00000020708	419.612	385.768	606.527	360.941	399.138	397.657	453.809	497.545	387.819	383.335
ENSMUSG00000022108		Itm2b	yes	6	4	351.68	429.524	397.152	368.483	ENSMUSG00000022108	384.969	318.392	415.428	443.619	ENSMUSG00000022108	351.562	414.098	389.246	301.403	470.443	183.329	428.962	401.894	474.85	412.388
ENSMUSG00000064345		mt-Nd2	yes	6	4	564.382	425.58	567.09	450.633	ENSMUSG00000064345	608.318	520.446	505.247	345.914	ENSMUSG00000064345	590.125	215.289	1019.54	739.024	405.941	416.373	233.984	776.51	408.097	283.731
ENSMUSG00000021477		Ctsl	yes	6	4	457.912	425.333	473.004	416.757	ENSMUSG00000021477	472.834	442.99	473.258	377.408	ENSMUSG00000021477	421.606	423.44	573.457	383.263	425.612	520.094	468.457	478.059	405.304	349.511
ENSMUSG00000002416		Ndufb2	yes	6	4	532.975	424.979	543.945	435.608	ENSMUSG00000002416	605.416	460.533	451.74	398.22	ENSMUSG00000002416	484.639	268.829	1062.78	603.297	404.471	373.832	355.531	547.948	399.456	396.983
ENSMUSG00000005873		Reep5	yes	6	4	405.826	423.451	393.038	432.713	ENSMUSG00000005873	388.057	423.594	400.51	446.393	ENSMUSG00000005873	411.737	496.53	255.905	445.684	456.584	368.514	401.006	400.013	450.312	442.473
ENSMUSG00000025781		Atp5c1	yes	6	4	441.595	422.891	488.031	380.196	ENSMUSG00000025781	497.924	385.265	473.19	372.591	ENSMUSG00000025781	458.755	303.044	731.973	390.039	368.361	397.396	388.173	558.208	414.782	330.4
ENSMUSG00000046516		Cox17	yes	6	4	487.197	420.88	487.367	433.973	ENSMUSG00000046516	513.056	461.338	448.834	392.926	ENSMUSG00000046516	434.326	274.632	830.209	629.799	384.76	369.456	357.3	540.368	385.541	400.311
ENSMUSG00000027602		Map1lc3a	yes	6	4	490.502	420.273	525.145	399.676	ENSMUSG00000027602	560.144	420.86	472.646	367.9	ENSMUSG00000027602	348.677	340.331	991.425	403.88	594.588	264.111	436.287	509.005	373.613	362.188
ENSMUSG00000028546		Elavl4	yes	6	4	350.036	417.732	392.819	361.41	ENSMUSG00000028546	368.232	331.841	429.7	405.764	ENSMUSG00000028546	449.112	375.425	280.159	252.959	375.838	366.725	458.195	401.205	432.106	379.423
ENSMUSG00000026238		Ptma	yes	6	4	363.965	415.735	443.811	325.535	ENSMUSG00000026238	433.325	294.605	459.541	371.929	ENSMUSG00000026238	296.938	370.665	632.372	196.833	377.085	309.896	467.499	451.582	370.731	373.128
ENSMUSG00000008682		Rpl10	yes	6	4	477.272	415.38	529.512	375.519	ENSMUSG00000008682	575.623	378.921	460.344	370.417	ENSMUSG00000008682	445.08	362.815	918.975	314.013	458.18	364.57	393.841	526.847	375.908	364.925
ENSMUSG00000026895		Ndufa8	yes	6	4	460.015	415.087	468.142	415.945	ENSMUSG00000026895	487.137	432.892	439.649	390.524	ENSMUSG00000026895	379.377	293.176	788.859	477.831	396.349	424.496	391.877	487.421	397.919	383.129
ENSMUSG00000028822		Tmem50a	yes	6	4	492.915	413.673	473.799	448.637	ENSMUSG00000028822	499.032	486.798	435.95	391.396	ENSMUSG00000028822	433.754	368.958	694.384	459.469	496.769	504.155	394.647	477.252	383.063	399.729
ENSMUSG00000026385		Dbi	yes	6	4	673.286	407.61	653.303	480.729	ENSMUSG00000026385	772.145	574.428	475.039	340.18	ENSMUSG00000026385	578.728	284.477	1453.23	813.881	443.098	466.304	340.342	609.737	403.327	277.033
ENSMUSG00000022212		Cpne6	yes	6	4	393.553	406.684	421.866	375.745	ENSMUSG00000022212	395.811	391.294	460.948	352.42	ENSMUSG00000022212	428.202	434.283	324.949	362.228	450.901	360.754	437.564	484.332	426.018	278.823
ENSMUSG00000028837		Psmb2	yes	6	4	519.163	405.761	557.542	390.063	ENSMUSG00000028837	623.138	415.189	459.149	352.373	ENSMUSG00000028837	441.748	365.305	1062.36	380.785	393.147	471.636	407.515	510.782	347.244	357.502
ENSMUSG00000044627		Swi5	yes	6	4	534.199	405.172	566.564	398.612	ENSMUSG00000044627	631.224	437.173	469.575	340.769	ENSMUSG00000044627	452.292	405.209	1036.17	514.759	400.695	396.066	369.241	569.909	313.284	368.254
ENSMUSG00000024646		Cyb5a	yes	6	4	485.841	404.98	470.097	436.897	ENSMUSG00000024646	489.816	481.867	440.518	369.442	ENSMUSG00000024646	477.986	284.63	706.833	559.86	433.066	452.674	370.069	510.967	346.571	392.313
ENSMUSG00000090733		Rps27	yes	6	4	429.789	402.62	513.603	324.239	ENSMUSG00000090733	530.517	329.06	488.232	317.007	ENSMUSG00000090733	547.57	287.938	756.044	345.171	412.315	229.695	261.973	714.491	387.075	246.939
ENSMUSG00000022174		Dad1	yes	6	4	471.226	402.491	528.455	359.008	ENSMUSG00000022174	584.671	357.78	444.13	360.851	ENSMUSG00000022174	372.369	370.535	1011.11	352.942	365.993	354.404	475.681	412.58	365.591	356.112
ENSMUSG00000025723		Nmb	yes	6	4	558.893	400.793	604.337	386.969	ENSMUSG00000025723	690.519	427.267	475.063	326.522	ENSMUSG00000025723	481.044	452.532	1137.98	435.153	420.24	426.409	407.25	542.877	303.94	349.103
ENSMUSG00000035674		Ndufa3	yes	6	4	468.908	397.891	558.693	322.309	ENSMUSG00000035674	624.724	313.091	459.645	336.137	ENSMUSG00000035674	525.477	350.643	998.053	257.206	448.971	233.096	342.339	576.952	414.301	257.973
ENSMUSG00000075702		Selm	yes	6	4	429.117	397.779	508.391	324.773	ENSMUSG00000075702	563.911	294.324	425.113	370.447	ENSMUSG00000075702	319.536	343.316	1028.88	290.97	351.2	240.802	458.586	391.639	422.212	318.681
ENSMUSG00000019087		Atp6ap1	yes	6	4	316.912	397.052	330.283	367.653	ENSMUSG00000019087	290.134	343.689	390.506	403.597	ENSMUSG00000019087	304.081	382.145	184.177	306.484	361.523	363.061	429.767	351.245	382.848	424.347
ENSMUSG00000016427		Ndufa1	yes	6	4	511.949	396.132	523.244	408	ENSMUSG00000016427	584.565	439.332	431.263	361.002	ENSMUSG00000016427	452.672	257.404	1043.62	551.552	417.904	348.541	313.492	549.033	401.612	320.391
ENSMUSG00000040385		Ppp1ca	yes	6	4	366.35	391.975	389.808	363.392	ENSMUSG00000040385	380.439	352.261	403.862	380.087	ENSMUSG00000040385	367.294	316.046	457.977	325.373	351.022	380.389	389.019	418.705	354.814	405.36
ENSMUSG00000028447		Dctn3	yes	6	4	417.126	390.423	473.107	339.783	ENSMUSG00000028447	518.806	315.446	404.558	376.288	ENSMUSG00000028447	371.789	240.686	943.944	321.578	330.073	294.686	372.336	436.781	335.474	417.102
ENSMUSG00000051234		Rnf7	yes	6	4	410.596	389.793	417.24	387.31	ENSMUSG00000051234	425.827	395.364	404.359	375.228	ENSMUSG00000051234	454.235	282.939	540.307	420.569	366.73	398.794	301.158	507.56	365.645	384.811
ENSMUSG00000046432		Ngfrap1	yes	6	4	363.465	389.226	415.965	331.575	ENSMUSG00000046432	413.792	313.139	419.224	359.229	ENSMUSG00000046432	347.768	297.587	596.021	291.379	359.226	288.811	416.124	422.324	322.79	395.668
ENSMUSG00000021606		Ndufs6	yes	6	4	470.135	387.687	498.345	375.966	ENSMUSG00000021606	541.262	399.008	433.969	341.404	ENSMUSG00000021606	413.242	244.885	965.659	531.586	338.924	326.513	335.804	532.135	352.622	330.187
ENSMUSG00000021178		Psmc1	yes	6	4	360.763	387.486	377.591	365.314	ENSMUSG00000021178	355.649	365.878	410.504	364.467	ENSMUSG00000021178	365.636	326.327	374.984	357.722	365.495	374.417	380.337	440.671	370.692	358.243
ENSMUSG00000063457		Rps15	yes	6	4	480.69	385.464	566.976	318.224	ENSMUSG00000063457	639.447	321.934	458.269	312.659	ENSMUSG00000063457	472.967	362.435	1082.94	272.844	417.25	275.707	404.955	511.583	340.557	284.762
ENSMUSG00000021087		Rtn1	yes	6	4	551.535	384.922	499.39	470.39	ENSMUSG00000021087	598.372	504.697	350.916	418.929	ENSMUSG00000021087	508.346	575.076	711.695	551.628	630.583	331.88	317.327	384.504	441.233	396.625
ENSMUSG00000031781		Ciapin1	yes	6	4	376.065	383.616	401.836	356.335	ENSMUSG00000031781	397.354	354.776	408.559	358.673	ENSMUSG00000031781	377.733	365.757	448.573	197.798	421.239	445.291	424.036	393.082	354.728	362.619
ENSMUSG00000021288		Klc1	yes	6	4	289.302	381.616	309.354	343.101	ENSMUSG00000021288	291.793	286.812	335.696	427.536	ENSMUSG00000021288	290.256	388.13	196.992	221.656	468.892	169.887	390.158	281.234	426.995	428.077
ENSMUSG00000067847		Romo1	yes	6	4	479.488	381.399	512.495	368.009	ENSMUSG00000067847	611.411	347.565	364.121	398.676	ENSMUSG00000067847	447.137	205.096	1182	326.408	462.718	253.568	262.677	465.566	511.346	286.006
ENSMUSG00000022037		Clu	yes	6	4	468.196	380.043	448.2	417.67	ENSMUSG00000022037	501.256	435.135	368.615	391.471	ENSMUSG00000022037	389.991	479.074	634.703	385.069	515.24	405.097	393.793	343.438	511	271.942
ENSMUSG00000002580		Mien1	yes	6	4	445.512	379.64	469.756	368.571	ENSMUSG00000002580	496.294	394.73	429.948	329.333	ENSMUSG00000002580	366.026	289.044	833.813	466.973	378.102	339.114	341.663	518.233	344.035	314.631
ENSMUSG00000057322		Rpl38	yes	6	4	536.967	378.62	542.27	404.987	ENSMUSG00000057322	624.406	449.528	419.067	338.174	ENSMUSG00000057322	456.322	272.557	1144.34	584.315	396.206	368.064	311.13	527.003	348.771	327.578
ENSMUSG00000006360		Crip1	yes	6	4	691.833	377.543	643.375	488.859	ENSMUSG00000006360	807.126	576.54	397.748	357.338	ENSMUSG00000006360	299.772	425.327	1696.28	527.926	539.494	662.2	290.933	504.563	347.618	367.058
ENSMUSG00000039197		Adk	yes	6	4	479.011	375.599	431.816	443.476	ENSMUSG00000039197	455.897	502.125	395.695	355.503	ENSMUSG00000039197	539.631	496.044	332.017	501.284	521.903	483.187	482.041	309.348	360.394	350.612
ENSMUSG00000030161		Gabarapl1	yes	6	4	345.753	374.429	370.346	344.1	ENSMUSG00000030161	363.466	328.04	380.668	368.191	ENSMUSG00000030161	235.3	331.927	523.17	320.742	383.635	279.742	413.718	347.617	397.737	338.644
ENSMUSG00000087679		C330006A16Rik	yes	6	4	318.485	373.938	291.383	389.95	ENSMUSG00000087679	265.151	371.82	330.731	417.146	ENSMUSG00000087679	383.996	348.831	62.6248	339.124	405.177	371.159	377.799	283.663	438.017	396.275
ENSMUSG00000027523		Gnas	yes	6	4	424.813	371.725	437.62	369.536	ENSMUSG00000027523	445.646	403.981	425.581	317.868	ENSMUSG00000027523	385.999	349.321	601.618	489.548	369.072	353.322	411.674	439.488	324.784	310.953
ENSMUSG00000021520		Uqcrb	yes	6	4	476.725	369.597	498.795	368.953	ENSMUSG00000021520	539.841	413.61	437.227	301.967	ENSMUSG00000021520	434.617	210.336	974.569	556.18	337.61	347.039	313.277	561.177	347.736	256.198
ENSMUSG00000090247		Bloc1s1	yes	6	4	382.667	368.932	438.843	315.503	ENSMUSG00000090247	454.37	310.964	415.551	322.312	ENSMUSG00000090247	367.22	228.086	767.805	321.072	320.842	290.977	303.497	527.605	301.504	343.121
ENSMUSG00000018567		Gabarap	yes	6	4	416.864	368.103	464.573	330.146	ENSMUSG00000018567	498.321	335.408	413.952	322.254	ENSMUSG00000018567	346.214	311.784	836.964	313.499	388.385	304.339	390.374	437.531	317.098	327.409
ENSMUSG00000074884		Serf2	yes	6	4	444.66	368.028	445.583	382.431	ENSMUSG00000074884	478.311	411.009	396.491	339.564	ENSMUSG00000074884	360.383	304.915	769.636	456.605	368.928	407.494	385.783	407.2	334.567	344.561
ENSMUSG00000022234		Cct5	yes	6	4	348.978	367.085	351.878	360.564	ENSMUSG00000022234	327.488	370.468	388.462	345.707	ENSMUSG00000022234	344.961	315.411	322.092	353.146	348.526	409.733	361.183	415.741	318.989	372.426
ENSMUSG00000050608		Minos1	yes	6	4	411.072	365.313	522.433	263.104	ENSMUSG00000050608	574.111	248.034	444.917	285.709	ENSMUSG00000050608	562.27	252.342	907.721	302.316	365.065	76.7196	303.415	586.418	346.343	225.074
ENSMUSG00000061518		Cox5b	yes	6	4	425.219	364.47	456.664	345.175	ENSMUSG00000061518	498.45	351.989	393.986	334.955	ENSMUSG00000061518	407.875	274.746	812.728	391.797	348.145	316.025	329.202	458.769	342.08	327.83
ENSMUSG00000022205		Sub1	yes	6	4	436.507	363.169	424.881	389.463	ENSMUSG00000022205	447.54	425.474	390.892	335.447	ENSMUSG00000022205	416.483	256.175	669.962	529.966	344.179	402.278	285.779	496.004	343.703	327.191
ENSMUSG00000003970		Rpl8	yes	6	4	419.579	360.856	481.217	310.962	ENSMUSG00000003970	522.882	316.275	418.719	302.992	ENSMUSG00000003970	361.333	338.955	868.358	240.041	363.784	345	389.746	447.693	298.958	307.026
ENSMUSG00000070493		Chchd2	yes	6	4	357.487	359.818	400.718	316.121	ENSMUSG00000070493	429.355	285.619	357.763	361.873	ENSMUSG00000070493	302.774	235.394	749.896	281.002	342.908	232.948	350.816	364.71	357.754	365.991
ENSMUSG00000001120		Pcbp3	yes	6	4	234.635	358.471	295.492	272.847	ENSMUSG00000001120	257.623	211.646	352.296	364.647	ENSMUSG00000001120	272.418	336.058	164.393	113.369	357.862	163.708	398.662	305.93	349.531	379.763
ENSMUSG00000031059		Ndufb11	yes	6	4	382.842	357.775	397.658	347.973	ENSMUSG00000031059	420.274	345.411	363.734	351.816	ENSMUSG00000031059	319.438	258.013	683.372	402.556	319.84	313.836	306.043	421.425	370.091	333.54
ENSMUSG00000025410		Dctn2	yes	6	4	302.479	357.549	348.139	300.875	ENSMUSG00000025410	316.198	288.76	396.05	319.048	ENSMUSG00000025410	303.693	324.706	320.195	242.957	328.335	294.989	378.072	414.029	301.921	336.174
ENSMUSG00000030654		Arl6ip1	yes	6	4	420.798	356.577	366.056	424.163	ENSMUSG00000030654	375.04	466.556	352.582	360.573	ENSMUSG00000030654	403.633	372.331	349.155	465.207	415.117	519.343	349.385	355.778	376.085	345.062
ENSMUSG00000059743		Fdps	yes	6	4	502.889	356.541	507.806	380.895	ENSMUSG00000059743	563.866	441.912	423.715	289.368	ENSMUSG00000059743	613.264	403.375	674.96	330.634	354.183	640.92	382.965	464.465	295.44	283.296
ENSMUSG00000031231		Cox7b	yes	6	4	342.044	355.343	411.435	283.293	ENSMUSG00000031231	362.208	321.88	485.274	225.411	ENSMUSG00000031231	372.156	164.046	550.423	488.566	242.196	234.879	343.336	627.212	258.828	191.995
ENSMUSG00000008658		Rbfox1	yes	6	4	303.029	354.581	324.07	323.229	ENSMUSG00000008658	296.872	309.186	364.867	344.294	ENSMUSG00000008658	320.044	321.847	248.724	264.192	327.465	335.9	358.177	371.557	309.874	378.715
ENSMUSG00000019362		D8Ertd738e	yes	6	4	381.851	351.156	428.234	310.912	ENSMUSG00000019362	459.532	304.171	381.288	321.024	ENSMUSG00000019362	303.365	284.702	790.529	294.334	341.489	276.689	339	423.575	331.247	310.801
ENSMUSG00000025151		Maged1	yes	6	4	320.771	349.235	308.152	356.162	ENSMUSG00000025151	293.732	347.811	329.782	368.688	ENSMUSG00000025151	318.348	429.378	133.469	282.939	410.027	350.466	366.191	293.373	341.72	395.657
ENSMUSG00000072772		Grcc10	yes	6	4	444.437	348.784	501.776	310.575	ENSMUSG00000072772	573.903	314.97	393.586	303.983	ENSMUSG00000072772	449.674	314.843	957.191	299.91	391.551	253.45	293.147	494.024	333.023	274.943
ENSMUSG00000060803		Gstp1	yes	6	4	417.577	347.86	486.489	292.892	ENSMUSG00000060803	541.647	293.508	403.752	291.968	ENSMUSG00000060803	341.951	319.055	963.935	239.912	353.076	287.535	376.782	430.722	308.457	275.479
ENSMUSG00000070394		Tmem256	yes	6	4	433.62	346	426.684	370.459	ENSMUSG00000070394	453.731	413.508	386.113	305.885	ENSMUSG00000070394	456.576	184.048	720.569	552.303	325.846	362.375	244.314	527.913	311.665	300.106
ENSMUSG00000020635		Fkbp1b	yes	6	4	376.369	344.691	412.291	315.104	ENSMUSG00000020635	443.879	308.859	364.91	324.472	ENSMUSG00000020635	355.4	295.924	680.313	289.063	365.721	271.792	313.225	416.595	305.29	343.654
ENSMUSG00000021493		Pdlim7	yes	6	4	376.828	344.465	425.196	302.569	ENSMUSG00000021493	458.02	295.635	375.958	312.971	ENSMUSG00000021493	267.093	304.928	802.04	279.568	379.458	227.878	367.462	384.455	294.946	330.996
ENSMUSG00000002102		Psmc3	yes	6	4	369.111	343.196	366.159	351.33	ENSMUSG00000002102	372.594	365.627	356.505	329.886	ENSMUSG00000002102	311.745	342.568	463.47	350.666	356.941	389.273	346.984	366.027	323.53	336.242
ENSMUSG00000073616		Myeov2	yes	6	4	463.403	341.743	454.097	375.381	ENSMUSG00000073616	500.164	426.641	384.997	298.49	ENSMUSG00000073616	477.59	195.081	827.821	588.082	335.814	356.028	250.227	519.767	354.912	242.068
ENSMUSG00000022285		Ywhaz	yes	6	4	344.782	341.467	312.115	374.797	ENSMUSG00000022285	298.974	390.59	331.827	351.107	ENSMUSG00000022285	382.682	363.773	150.468	422.383	366.305	383.081	354.271	309.382	363.334	338.88
ENSMUSG00000062580		Timm17a	yes	6	4	367.994	340.856	407.306	306.972	ENSMUSG00000062580	433.466	302.522	368.065	313.647	ENSMUSG00000062580	420.252	278.492	601.653	246.12	358.217	303.23	305.816	430.315	320.638	306.656
ENSMUSG00000030432		Rpl28	yes	6	4	378.393	339.88	448.596	277.38	ENSMUSG00000030432	487.767	269.019	389.839	289.922	ENSMUSG00000030432	358.069	331.44	773.792	227.048	352.808	227.201	371.417	408.261	305.14	274.704
ENSMUSG00000023913		Pla2g7	yes	6	4	305.149	339.862	290.495	347.573	ENSMUSG00000023913	260.943	349.355	334.822	344.901	ENSMUSG00000023913	290.054	296.868	195.908	363.471	331.032	353.562	300.491	369.153	328.824	360.978
ENSMUSG00000059278		Naa38	yes	6	4	428.357	338.236	455.737	328.881	ENSMUSG00000059278	509.099	347.615	375.693	300.779	ENSMUSG00000059278	419.711	262.155	845.431	347.197	334.761	360.888	307.701	443.685	293.371	308.186
ENSMUSG00000024208		Uqcc2	yes	6	4	364.871	337.902	429.761	278.406	ENSMUSG00000024208	465.345	264.396	376.384	299.42	ENSMUSG00000024208	404.155	212.16	779.721	240.523	343.946	208.719	242.473	510.295	343.295	255.545
ENSMUSG00000041737		Tmem45b	yes	6	4	322.733	337.782	301.337	356.168	ENSMUSG00000041737	296.897	348.568	307.997	367.567	ENSMUSG00000041737	208.666	396.453	285.572	300.36	365.9	379.445	270.601	345.393	296.029	439.106
ENSMUSG00000000563		Atp5f1	yes	6	4	353.068	337.729	380.371	313.494	ENSMUSG00000000563	390.069	316.067	365.824	309.635	ENSMUSG00000000563	339.672	257.458	573.076	333.915	320.04	294.247	286.849	444.799	353.711	265.558
ENSMUSG00000025503		Taldo1	yes	6	4	353.015	337.576	381.628	312.05	ENSMUSG00000025503	399.894	306.135	354.23	320.922	ENSMUSG00000025503	306.24	329.858	563.584	232.169	280.693	405.544	363.118	345.342	315.829	326.015
ENSMUSG00000032181		Scg3	yes	6	4	324.034	337.105	324.153	334.371	ENSMUSG00000032181	305.644	342.424	351.918	322.292	ENSMUSG00000032181	339.449	383.522	193.961	340.934	357.451	328.888	381.618	322.217	341.079	303.504
ENSMUSG00000037601		Nme1	yes	6	4	433.99	335.367	550.94	238.142	ENSMUSG00000037601	631.652	236.329	429.873	240.862	ENSMUSG00000037601	407.338	315.737	1171.88	177.003	388.102	143.882	376.18	483.566	367.501	114.223
ENSMUSG00000059734		Ndufs8	yes	6	4	353.681	335.164	405.105	287.444	ENSMUSG00000059734	432.831	274.531	363.515	306.812	ENSMUSG00000059734	334.185	239.735	724.573	234.781	326.567	262.245	309.057	417.974	314.903	298.722
ENSMUSG00000029621		Arpc1a	yes	6	4	323.113	334.89	335.247	320.401	ENSMUSG00000029621	322.486	323.739	354.388	315.393	ENSMUSG00000029621	306.196	303.327	357.936	312.314	338.958	319.946	348.937	359.839	306.994	323.791
ENSMUSG00000020444		Guk1	yes	6	4	397.412	334.109	429.069	315.113	ENSMUSG00000020444	474.39	320.434	361.087	307.132	ENSMUSG00000020444	392.756	288.514	741.899	311.424	348.564	301.313	332.279	389.895	311.044	303.22
ENSMUSG00000028062		Lamtor2	yes	6	4	385.61	334.097	420.707	309.303	ENSMUSG00000028062	457.577	313.643	365.401	302.793	ENSMUSG00000028062	300.009	284.967	787.755	300.9	332.81	307.218	356.018	374.784	309.176	296.409
ENSMUSG00000058070		Eml1	yes	6	4	311.472	334.089	290.567	350.47	ENSMUSG00000058070	280.415	342.528	305.796	362.381	ENSMUSG00000058070	324.903	436.497	79.8453	311.471	270.534	445.58	356.971	254.62	312.753	412.01
ENSMUSG00000022452		Smdt1	yes	6	4	399.103	332.037	451.483	293.07	ENSMUSG00000022452	510.129	288.076	363.512	300.562	ENSMUSG00000022452	287.128	296.669	946.591	287.51	317.341	259.377	372.524	354.501	305.834	295.289
ENSMUSG00000047215		Rpl9	yes	6	4	384.158	331.931	420.394	306.14	ENSMUSG00000047215	449.574	318.741	376.624	287.238	ENSMUSG00000047215	440.564	222.731	685.428	284.145	379.931	292.147	205.453	547.795	332.017	242.458
ENSMUSG00000032076		Cadm1	yes	6	4	200.982	330.675	254.13	251.588	ENSMUSG00000032076	216.946	185.018	309.907	351.443	ENSMUSG00000032076	273.131	318.371	59.3353	204.67	258.865	91.5205	378.778	241.036	290.452	412.434
ENSMUSG00000025135		Anapc11	yes	6	4	336.831	329.42	387.096	280.637	ENSMUSG00000025135	410.383	263.278	352.165	306.674	ENSMUSG00000025135	271.09	282.119	677.94	218.489	312.837	258.509	349.022	355.308	312.378	300.971
ENSMUSG00000039195		1110008P14Rik	yes	6	4	416.036	328.745	454.272	307.968	ENSMUSG00000039195	526.195	305.877	346.387	311.104	ENSMUSG00000039195	329.18	277.003	972.402	286.981	366.498	264.152	324.481	368.293	313.751	308.457
ENSMUSG00000048349		Pou4f1	yes	6	4	348.636	326.817	288.777	391.039	ENSMUSG00000048349	285.594	411.677	293.552	360.083	ENSMUSG00000048349	488.583	300.137	68.063	507.104	373.287	354.64	278.857	308.246	357.356	362.81
ENSMUSG00000024121		Atp6v0c	yes	6	4	363.619	326.283	358.873	338.497	ENSMUSG00000024121	369.053	358.185	343.601	308.965	ENSMUSG00000024121	270.896	331.326	504.938	334.21	401.301	339.045	386.071	301.132	277.448	340.482
ENSMUSG00000030647		Ndufc2	yes	6	4	422.826	326.092	434.229	334.035	ENSMUSG00000030647	484.72	360.931	358.493	293.692	ENSMUSG00000030647	407.754	236.81	809.597	424.449	315.111	343.233	301.435	415.551	308.771	278.612
ENSMUSG00000030603		Psmc4	yes	6	4	320.05	324.477	355.838	287.802	ENSMUSG00000030603	353.996	286.103	358.601	290.352	ENSMUSG00000030603	314.343	342.957	404.689	261.474	274.355	322.479	389.205	327.998	278.215	302.489
ENSMUSG00000033208		S100b	yes	6	4	535.007	324.135	528.597	372.72	ENSMUSG00000033208	631.245	438.77	374.626	273.645	ENSMUSG00000033208	468.51	384.344	1040.88	614.732	339.648	361.93	329.803	419.449	328.493	218.797
ENSMUSG00000031428		Zcchc18	yes	6	4	293.651	322.196	296.216	313.923	ENSMUSG00000031428	258.746	328.557	352.42	291.971	ENSMUSG00000031428	335.797	303.474	136.966	283.839	302.293	399.54	346.037	358.804	304.983	278.96
ENSMUSG00000039016		Timm8b	yes	6	4	426.411	320.978	428.381	340.096	ENSMUSG00000039016	460.308	392.515	380.49	261.467	ENSMUSG00000039016	435.326	199.417	746.181	527.596	309.114	340.834	240.976	520.004	276.892	246.042
ENSMUSG00000071528		Usmg5	yes	6	4	403.954	320.91	435.988	305.484	ENSMUSG00000071528	465.982	341.925	390.998	250.823	ENSMUSG00000071528	515.937	179.865	702.144	467.373	330.033	228.37	173.335	608.66	322.833	178.813
ENSMUSG00000091204		Gm7271	yes	6	4	253.395	317.733	249.023	309.236	ENSMUSG00000091204	215.737	291.052	298.952	336.513	ENSMUSG00000091204	241.644	165.26	240.308	166.315	384.554	322.286	240.534	357.371	255.957	417.069
ENSMUSG00000038717		Atp5l	yes	6	4	386.006	317.703	351.681	365.688	ENSMUSG00000038717	364.17	407.842	332.948	302.458	ENSMUSG00000038717	308.436	170.901	613.173	564.063	259.263	400.2	253.097	412.799	271.676	333.24
ENSMUSG00000037916		Ndufv1	yes	6	4	261.819	317.595	308.192	260.066	ENSMUSG00000037916	290.933	232.704	334.081	301.11	ENSMUSG00000037916	245.116	298.963	328.721	162.936	293.939	241.238	352.238	315.924	294.008	308.211
ENSMUSG00000006699		Cdc42	yes	6	4	349.249	316.968	357.479	315.194	ENSMUSG00000006699	361.081	337.416	352.075	281.861	ENSMUSG00000006699	330.46	299.995	452.788	342.3	322.914	347.035	337.961	366.189	293.361	270.361
ENSMUSG00000020737		Hn1	yes	6	4	328.327	316.296	351.087	295.942	ENSMUSG00000020737	363.676	292.978	332.204	300.389	ENSMUSG00000020737	303.389	299.344	488.294	223.969	377.394	277.572	322.817	341.592	298.989	301.788
ENSMUSG00000019494		Cops6	yes	6	4	315.695	315.674	333.702	297.67	ENSMUSG00000019494	340.212	291.177	323.938	307.409	ENSMUSG00000019494	270.456	253.788	496.392	252.76	323.783	296.988	329.775	318.101	304.967	309.852
ENSMUSG00000083773		Gm13394	yes	6	4	331.891	314.739	372.061	277.999	ENSMUSG00000083773	383.774	280.007	354.49	274.987	ENSMUSG00000083773	292.529	346.04	512.754	235.513	307.316	297.192	409.222	299.758	284.652	265.322
ENSMUSG00000031149		Praf2	yes	6	4	320.35	313.841	348.658	286.835	ENSMUSG00000031149	360.196	280.504	331.35	296.332	ENSMUSG00000031149	250.344	343.989	486.256	251.448	295.495	294.569	388.61	274.089	304.363	288.301
ENSMUSG00000003161		Sri	yes	6	4	278.06	313.013	300.908	283.173	ENSMUSG00000003161	293.573	262.546	311.911	314.115	ENSMUSG00000003161	270.683	234.22	375.817	192.846	287.171	307.62	312.432	311.39	280.204	348.026
ENSMUSG00000069372		Ctxn3	yes	6	4	251.243	312.76	265.514	286.185	ENSMUSG00000069372	226.774	275.712	323.625	301.894	ENSMUSG00000069372	260.175	212.852	207.294	350.959	197.059	279.118	281.243	366.008	292.121	311.668
ENSMUSG00000006095		Tbcb	yes	6	4	301.343	312.065	342.11	269.154	ENSMUSG00000006095	346.767	255.919	335.125	289.005	ENSMUSG00000006095	258.745	259.796	521.76	254.958	297.285	215.515	320.272	349.978	268.161	309.849
ENSMUSG00000062753		AI413582	yes	6	4	314.234	310.444	346.487	278.95	ENSMUSG00000062753	349.909	278.559	341.353	279.535	ENSMUSG00000062753	349.328	197.414	502.986	274.336	316.942	244.399	272.904	409.803	268.94	290.131
ENSMUSG00000039105		Atp6v1g1	yes	6	4	357.424	309.049	335.766	340.383	ENSMUSG00000039105	354.347	360.502	307.894	310.204	ENSMUSG00000039105	331.904	244.872	486.264	429.598	323.484	328.424	240.866	374.923	303.851	316.558
ENSMUSG00000071014		Ndufb6	yes	6	4	382.235	308.849	393.666	312.095	ENSMUSG00000071014	434.235	330.235	332.813	284.885	ENSMUSG00000071014	376.786	205.771	720.147	384.75	336.883	269.073	245.162	420.465	329.829	239.941
ENSMUSG00000030007		Cct7	yes	6	4	286.103	308.454	300.949	289.138	ENSMUSG00000030007	281.058	291.149	330.785	286.122	ENSMUSG00000030007	275.831	294.195	273.149	236.396	300.049	337.001	341.587	319.983	282.756	289.489
ENSMUSG00000048076		Arf1	yes	6	4	282.108	304.14	301.64	280.202	ENSMUSG00000048076	292.685	271.532	315.073	293.207	ENSMUSG00000048076	265.312	317.667	295.076	232.878	308.391	273.326	319.835	310.312	302.894	283.519
ENSMUSG00000036398		Ppp1r11	yes	6	4	319.112	299.829	380.454	242.344	ENSMUSG00000036398	410.777	227.447	334.969	264.69	ENSMUSG00000036398	308.065	228.443	695.824	150.679	280.166	251.496	308.389	361.549	281.413	247.966
ENSMUSG00000023089		Ndufa5	yes	6	4	395.77	298.078	405.845	307.541	ENSMUSG00000023089	458.324	333.216	327.127	269.029	ENSMUSG00000023089	367.541	206.359	801.073	428.684	298.984	271.98	252.879	401.375	326.749	211.309
ENSMUSG00000041028		Ghitm	yes	6	4	275.187	297.729	261.807	306.602	ENSMUSG00000041028	240.032	310.343	294.469	300.989	ENSMUSG00000041028	243.228	308.798	168.069	311.043	305.801	314.186	300.336	288.602	332.832	269.146
ENSMUSG00000020022		Ndufa12	yes	6	4	386.618	297.481	369.212	332.714	ENSMUSG00000020022	410.529	362.706	307.236	287.726	ENSMUSG00000020022	304.71	209.866	717.01	491.21	247.631	349.278	274.44	340.033	291.166	284.285
ENSMUSG00000021486		Prelid1	yes	6	4	329.238	297.481	370.179	262.891	ENSMUSG00000021486	393.57	264.906	335.093	259.869	ENSMUSG00000021486	263.433	309.546	607.732	254.908	297.375	242.434	327.687	342.499	257.475	262.262
ENSMUSG00000021917		Spcs1	yes	6	4	390.506	297.098	381.833	324.452	ENSMUSG00000021917	435.551	345.461	301.257	292.938	ENSMUSG00000021917	385.003	248.086	673.564	393.016	336.706	306.662	264.087	338.427	345.153	240.723
ENSMUSG00000023020		Cox14	yes	6	4	322.198	296.901	352.75	271.409	ENSMUSG00000023020	377.494	266.902	315.634	278.168	ENSMUSG00000023020	288.891	198.33	645.26	298.087	274.787	227.833	265.19	366.078	289.299	267.038
ENSMUSG00000061904		Slc25a3	yes	6	4	249.358	294.517	286.171	248.672	ENSMUSG00000061904	271.44	227.275	308.267	280.768	ENSMUSG00000061904	263.569	260.981	289.77	218.989	270.87	191.967	329.198	287.336	301.744	259.792
ENSMUSG00000048070		Pirt	yes	6	4	312.771	293.713	287.478	322.818	ENSMUSG00000048070	273.853	351.689	307.916	279.51	ENSMUSG00000048070	377.44	319.612	124.506	388.853	266.72	399.495	306.165	309.667	253.98	305.04
ENSMUSG00000025362		Rps26	yes	6	4	383.143	292.985	426.668	267.492	ENSMUSG00000025362	476.871	289.415	351.364	234.607	ENSMUSG00000025362	350.32	292.684	787.609	279.545	343.729	244.971	296.523	406.205	262.896	206.317
ENSMUSG00000060152		Pop5	yes	6	4	168.86	286.373	212.653	219.077	ENSMUSG00000060152	196.038	141.681	237.575	335.17	ENSMUSG00000060152	251.164	203.316	133.634	115.349	270.805	38.8903	286.402	188.749	273.308	397.032
ENSMUSG00000006941		Eif1b	yes	6	4	267.694	285.444	320.817	228.771	ENSMUSG00000006941	317.07	218.318	326.437	244.451	ENSMUSG00000006941	243.591	207.004	500.615	252.087	214.557	188.309	287.702	365.171	281.238	207.664
ENSMUSG00000002768		Mea1	yes	6	4	316.169	285.237	360.147	247.445	ENSMUSG00000002768	386.119	246.219	321.19	249.284	ENSMUSG00000002768	279.094	206.25	673.012	251.096	274.627	212.933	266.185	376.195	244.486	254.081
ENSMUSG00000023010		Tmbim6	yes	6	4	227.847	285.037	226.46	274.986	ENSMUSG00000023010	203.766	251.928	260.501	309.573	ENSMUSG00000023010	213.731	279.899	117.667	226.217	274.573	254.993	302.787	218.215	295.522	323.625
ENSMUSG00000047261		Gap43	yes	6	4	393.349	282.139	381.184	316.546	ENSMUSG00000047261	423.987	362.712	316.981	247.298	ENSMUSG00000047261	302.44	343.591	625.93	276.934	419.206	391.996	290.692	343.269	219.806	274.789
ENSMUSG00000060126		Tpt1	yes	6	4	282.297	281.132	328.627	235.036	ENSMUSG00000060126	347.332	217.261	300.568	261.697	ENSMUSG00000060126	292.817	218.137	531.043	193.704	286.218	171.862	269.603	331.533	273.9	249.494
ENSMUSG00000009894		Snap47	yes	6	4	223.522	279.775	244.318	247.729	ENSMUSG00000009894	204.192	242.852	304.506	255.043	ENSMUSG00000009894	227.237	209.882	175.457	206.28	254.498	267.779	297.336	311.676	229.317	280.77
ENSMUSG00000024571		Gm16286	yes	6	4	256.869	278.952	265.833	265.573	ENSMUSG00000024571	253.066	260.673	284.983	272.922	ENSMUSG00000024571	233.453	248.402	277.342	207.391	267.493	307.135	290.535	279.431	237.802	308.042
ENSMUSG00000068220		Lgals1	yes	6	4	452.211	276.772	446.229	317.842	ENSMUSG00000068220	529.633	374.789	321.122	232.423	ENSMUSG00000068220	370.662	304.789	913.449	440.178	382.697	301.491	317.076	325.168	245.971	218.874
ENSMUSG00000046721		Rpl14-ps1	yes	6	4	348.371	274.701	308.594	329.212	ENSMUSG00000046721	323.485	373.257	286.257	263.145	ENSMUSG00000046721	274.306	179.779	516.37	490.392	210.677	418.701	234.215	338.298	203.425	322.865
ENSMUSG00000003363		Pld3	yes	6	4	255.292	274.683	263.937	262.16	ENSMUSG00000003363	259.95	250.634	269.918	279.447	ENSMUSG00000003363	266.286	309.471	204.093	188.003	291.99	271.91	285.918	253.919	268.189	290.706
ENSMUSG00000020219		Timm13	yes	6	4	276.685	274.13	335.067	216.258	ENSMUSG00000020219	363.324	190.045	292.683	255.577	ENSMUSG00000020219	256.638	203.183	630.151	183.141	221.323	165.672	278.842	306.523	252.161	258.992
ENSMUSG00000026860		Sh3glb2	yes	6	4	209.544	273.786	252.436	218.045	ENSMUSG00000026860	236.182	182.906	276.819	270.753	ENSMUSG00000026860	227.023	257.776	223.746	148.236	258.409	142.074	318.158	235.479	248.379	293.127
ENSMUSG00000029752		Asns	yes	6	4	241.733	272.61	240.232	267.936	ENSMUSG00000029752	217.07	266.396	274.975	270.246	ENSMUSG00000029752	257.589	254.518	139.102	225.992	239.258	333.937	292.015	257.934	288.721	251.771
ENSMUSG00000033585		Ndn	yes	6	4	313.075	271.562	331.462	261.477	ENSMUSG00000033585	356.22	269.93	294.325	248.799	ENSMUSG00000033585	293.02	396.628	379.011	197.398	347.771	264.62	332.79	255.86	248.66	248.938
ENSMUSG00000018593		Sparc	yes	6	4	344.54	271.527	402.452	228.217	ENSMUSG00000018593	479.773	209.307	286.472	256.583	ENSMUSG00000018593	153.641	221.317	1064.36	177.045	265.094	185.782	353.538	219.406	300.512	212.654
ENSMUSG00000014294		Ndufa2	yes	6	4	319.669	271.297	385.041	215.6	ENSMUSG00000014294	435.776	203.563	308.938	233.656	ENSMUSG00000014294	324.39	226.905	756.033	166.434	276.653	167.601	254.662	363.213	275.38	191.932
ENSMUSG00000023967		Mrps18a	yes	6	4	288.793	271.127	318.429	245.024	ENSMUSG00000023967	334.836	242.749	293.819	248.435	ENSMUSG00000023967	263.384	202.065	539.058	240.577	236.573	251.098	260.483	327.155	261.109	235.761
ENSMUSG00000031950		Gabarapl2	yes	6	4	268.198	271.117	311.401	227.33	ENSMUSG00000031950	314.084	222.312	307.375	234.858	ENSMUSG00000031950	269.278	202.116	470.859	218.652	223.345	224.938	225.961	388.789	273.932	195.785
ENSMUSG00000000308		Ckmt1	yes	6	4	270.044	270.861	299.125	241.616	ENSMUSG00000000308	312.855	227.233	278.529	263.192	ENSMUSG00000000308	236.988	307.136	394.44	197.478	269.061	215.16	323.582	233.477	275.239	251.144
ENSMUSG00000002980		Bcam	yes	6	4	143.594	270.252	214.62	173.894	ENSMUSG00000002980	161.534	125.655	294.25	246.254	ENSMUSG00000002980	127.306	259.564	97.7311	64.9602	233.478	78.527	351.317	237.182	263.565	228.942
ENSMUSG00000098973		Mir6236	yes	6	4	453.389	269.624	348.34	411.426	ENSMUSG00000098973	411.092	495.686	254.212	285.036	ENSMUSG00000098973	81.3783	506.933	644.966	218.566	205.702	1062.79	261.569	246.855	424.475	145.597
ENSMUSG00000042043		Tbca	yes	6	4	360.735	269.522	385.784	262.715	ENSMUSG00000042043	434.85	286.62	312.185	226.858	ENSMUSG00000042043	412.704	203.595	688.252	351.366	295.028	213.466	219.963	404.408	265.152	188.564
ENSMUSG00000056296		Synpr	yes	6	4	223.076	269.067	191.154	291.792	ENSMUSG00000056296	159.675	286.478	238.372	299.762	ENSMUSG00000056296	228.139	205.577	45.3077	258.243	221.626	379.566	213.861	262.883	282.929	316.596
ENSMUSG00000021190		Lgmn	yes	6	4	263.795	268.665	281.839	249.647	ENSMUSG00000021190	273.956	253.633	293.663	243.667	ENSMUSG00000021190	178.655	351.532	291.682	221.337	285.648	253.914	380.444	206.883	240.452	246.882
ENSMUSG00000025228		Actr1a	yes	6	4	235.704	267.065	230.991	265.507	ENSMUSG00000025228	215.649	255.759	254.003	280.127	ENSMUSG00000025228	258.226	311.261	77.4603	222.532	260.19	284.556	292.438	215.569	267.322	292.933
ENSMUSG00000033061		Resp18	yes	6	4	431.9	266.959	414.609	317.238	ENSMUSG00000033061	503.457	360.343	281.338	252.581	ENSMUSG00000033061	325.818	358.514	826.038	413.975	347.326	319.727	214.377	348.299	285.819	219.342
ENSMUSG00000090223		Pcp4	yes	6	4	542.092	266.549	491.852	371.898	ENSMUSG00000090223	631.411	452.774	282.514	250.584	ENSMUSG00000090223	429.323	290.221	1174.69	681.126	331.051	346.144	171.822	393.205	313.164	188.004
ENSMUSG00000000171		Sdhd	yes	6	4	272.321	264.999	287.624	251.16	ENSMUSG00000000171	289.638	255.003	284.603	245.395	ENSMUSG00000000171	274.91	211.128	382.877	272.321	252.674	240.015	257.788	311.419	257.527	233.263
ENSMUSG00000036199		Ndufa13	yes	6	4	305.636	264.353	350.098	228.148	ENSMUSG00000036199	387.009	224.264	294.732	233.975	ENSMUSG00000036199	236.141	234.874	690.011	225.581	269.74	177.471	275.178	314.286	259.155	208.795
ENSMUSG00000071379		Hpcal1	yes	6	4	175.1	263.938	204.173	217.097	ENSMUSG00000071379	162.243	187.957	267.068	260.808	ENSMUSG00000071379	138.447	149.614	198.668	157.318	230.73	175.823	276.492	257.645	240.108	281.508
ENSMUSG00000026202		Tuba4a	yes	6	4	317.176	263.276	354.845	236.387	ENSMUSG00000026202	398.476	235.876	289.399	237.153	ENSMUSG00000026202	288.957	336.766	569.705	174.712	297.436	235.481	322.779	256.019	291.68	182.626
ENSMUSG00000028691		Prdx1	yes	6	4	329.674	263.262	341.073	265.146	ENSMUSG00000028691	367.279	292.069	301.764	224.762	ENSMUSG00000028691	349.527	200.675	551.635	343.514	289.903	242.789	210.273	393.254	265.548	183.975
ENSMUSG00000039661		Dusp26	yes	6	4	202.654	262.994	235.823	217.756	ENSMUSG00000039661	225.553	179.754	251.228	274.76	ENSMUSG00000039661	210.341	326.014	140.303	153.86	307.352	78.0512	284.935	217.521	271.838	277.681
ENSMUSG00000024847		Aip	yes	6	4	250.765	262.82	290.371	220.803	ENSMUSG00000024847	301.726	199.803	273.337	252.304	ENSMUSG00000024847	255.049	256.043	394.087	159.125	244.642	195.641	269.624	277.05	233.933	270.675
ENSMUSG00000021196		Pfkp	yes	6	4	230.768	262.377	236.167	250.656	ENSMUSG00000021196	218.629	242.907	262.474	262.279	ENSMUSG00000021196	238.042	341.25	76.5955	192.216	248.766	287.739	296.682	228.265	279.896	244.663
ENSMUSG00000008036		Ap2s1	yes	6	4	313.882	262.159	366.171	220.214	ENSMUSG00000008036	410.192	217.572	300.14	224.178	ENSMUSG00000008036	242.332	278.121	710.123	169.239	303.759	179.718	297.246	303.035	254.614	193.742
ENSMUSG00000054312		Mrps21	yes	6	4	294.192	261.587	334.545	227.756	ENSMUSG00000054312	364.644	223.74	289.396	233.779	ENSMUSG00000054312	308.11	212.33	573.492	244.7	260.631	165.89	229.838	348.954	250.151	217.406
ENSMUSG00000021270		Hsp90aa1	yes	6	4	409.653	260.994	407.627	292.751	ENSMUSG00000021270	487.673	331.632	287.558	234.43	ENSMUSG00000021270	288.494	264.499	910.026	417.838	258.262	318.797	284.724	290.392	249.685	219.174
ENSMUSG00000027131		Emc4	yes	6	4	252.551	260.965	270.815	241.019	ENSMUSG00000027131	282.294	222.809	253.598	268.333	ENSMUSG00000027131	253.7	161.108	432.073	194.585	265.302	208.54	208.088	299.107	268.567	268.099
ENSMUSG00000053565		Eif3k	yes	6	4	293.753	260.357	333.581	227.208	ENSMUSG00000053565	358.212	229.294	296.635	224.079	ENSMUSG00000053565	216.26	211.301	647.075	228.327	242.07	217.486	283.037	310.232	235.615	212.544
ENSMUSG00000024944		Arl2	yes	6	4	259.508	260.045	304.117	215.329	ENSMUSG00000024944	321.041	197.975	278.731	241.359	ENSMUSG00000024944	200.071	219.939	543.113	176.724	260.415	156.785	272.911	284.551	233.808	248.911
ENSMUSG00000062647		Rpl7a	yes	6	4	271.662	259.096	313.629	219.643	ENSMUSG00000062647	325.131	218.194	296.375	221.817	ENSMUSG00000062647	262.726	214.95	497.717	199.051	259.984	195.547	254.669	338.081	228.045	215.589
ENSMUSG00000043004		Gng2	yes	6	4	223.795	259.048	226.948	248.844	ENSMUSG00000043004	195.851	251.738	273.594	244.504	ENSMUSG00000043004	76.4238	201.242	309.888	274.567	180.856	299.792	318.256	228.931	209.36	279.647
ENSMUSG00000051851		Cxx1c	yes	6	4	346.987	258.769	383.152	240.247	ENSMUSG00000051851	437.753	256.221	301.252	216.286	ENSMUSG00000051851	268.124	282.58	762.555	215.057	321.923	231.682	307.338	295.165	240.686	191.886
ENSMUSG00000032112		Trappc4	yes	6	4	291.685	257.548	304.229	251.832	ENSMUSG00000032112	324.278	259.093	274.155	240.942	ENSMUSG00000032112	254.722	226.42	491.692	268.701	257.622	250.956	277.239	271.071	240.28	241.603
ENSMUSG00000074800		Gm4149	yes	6	4	375.46	255.704	332.718	322.397	ENSMUSG00000074800	371.4	379.52	274.695	236.714	ENSMUSG00000074800	306.327	170.332	637.542	562.642	206.884	369.033	260.935	288.455	188.934	284.494
ENSMUSG00000021024		Psma6	yes	6	4	316.038	255.031	303.937	279.333	ENSMUSG00000021024	327.328	304.748	268.851	241.211	ENSMUSG00000021024	309.672	181.603	490.709	315.556	266.235	332.452	205.38	332.322	262.821	219.601
ENSMUSG00000004207		Psap	yes	6	4	220.3	254.688	244.45	223.66	ENSMUSG00000004207	213.566	227.034	290.776	218.6	ENSMUSG00000004207	216.38	308.158	116.16	109.114	284.317	287.671	258.282	323.27	262.345	174.855
ENSMUSG00000000399		Ndufa9	yes	6	4	290.603	254.475	299.804	252.5	ENSMUSG00000000399	319.391	261.816	270.424	238.526	ENSMUSG00000000399	271.596	226.587	459.989	213.007	257.858	314.582	254.858	285.991	258.694	218.358
ENSMUSG00000004610		Etfb	yes	6	4	291.54	253.931	329.534	223.458	ENSMUSG00000004610	362.57	220.509	279.98	227.882	ENSMUSG00000004610	240.084	201.36	646.266	184.737	248.575	228.215	256.357	303.603	222.086	233.677
ENSMUSG00000080242		Gm15487	yes	6	4	281.238	252.401	304.521	234.886	ENSMUSG00000080242	323.621	238.856	275.871	228.93	ENSMUSG00000080242	235.697	288.659	446.507	184.671	294.247	237.649	294.013	257.73	237.896	219.965
ENSMUSG00000045104		Gm5514	yes	6	4	230.341	252.333	302.809	175.466	ENSMUSG00000045104	298.615	162.067	309.1	195.565	ENSMUSG00000045104	214.928	239.444	441.473	151.571	214.89	119.739	318.938	299.262	245.695	145.436
ENSMUSG00000001794		Capns1	yes	6	4	345.796	252.283	310.87	305.912	ENSMUSG00000001794	335.06	356.533	274.585	229.981	ENSMUSG00000001794	273.153	276.274	455.752	434.377	257.423	377.799	289.262	259.908	228.622	231.34
ENSMUSG00000053291		Rab4b	yes	6	4	246.428	251.685	272.595	224.467	ENSMUSG00000053291	284.093	208.764	255.348	248.022	ENSMUSG00000053291	214.775	234.85	402.653	178.321	264.64	183.33	270.723	239.972	241.796	254.248
ENSMUSG00000025959		Klf7	yes	6	4	206.951	251.361	243.588	205.842	ENSMUSG00000025959	241.577	172.326	246.606	256.115	ENSMUSG00000025959	233.943	243.018	247.769	57.7471	283.852	175.379	252.338	240.874	206.593	305.637
ENSMUSG00000050043		Tmx2	yes	6	4	238.569	250.752	231.285	255.599	ENSMUSG00000050043	226.858	250.28	237.925	263.579	ENSMUSG00000050043	266.607	249.672	164.296	204.018	233.795	313.027	247.721	228.13	291.576	235.581
ENSMUSG00000037058		Paip2	yes	6	4	247.371	250.714	236.291	261.126	ENSMUSG00000037058	227.07	267.673	250.122	251.305	ENSMUSG00000037058	241.914	169.734	269.561	299.692	239.593	263.733	206.207	294.037	258.242	244.368
ENSMUSG00000030037		Mrpl53	yes	6	4	255.246	250.155	281.528	224.891	ENSMUSG00000030037	292.166	218.326	265.57	234.739	ENSMUSG00000030037	250.701	155.605	470.193	187.193	259.891	207.893	205.26	325.881	228.254	241.224
ENSMUSG00000015671		Psma2	yes	6	4	304.042	250.017	326.903	237.961	ENSMUSG00000015671	350.504	257.581	291.503	208.531	ENSMUSG00000015671	327.25	187.2	537.061	257.269	256.009	259.464	219.045	363.961	231.82	185.241
ENSMUSG00000058833		2810428I15Rik	yes	6	4	256.43	249.806	316.281	191.28	ENSMUSG00000058833	345.139	167.721	272.994	226.619	ENSMUSG00000058833	194.186	219.84	621.39	137.838	236.444	128.88	283.069	262.918	234.136	219.102
ENSMUSG00000026750		Psmb7	yes	6	4	285.353	249.365	303.842	238.073	ENSMUSG00000026750	324.22	246.485	273.274	225.456	ENSMUSG00000026750	270.243	228.169	474.249	219.086	250.698	269.67	251.941	294.607	234.298	216.613
ENSMUSG00000027805		Pfn2	yes	6	4	287.834	249.012	261.787	282.823	ENSMUSG00000027805	260.44	315.227	263.808	234.217	ENSMUSG00000027805	270.587	248.575	262.157	326.467	293.793	325.422	247.263	280.352	241.658	226.777
ENSMUSG00000027673		Ndufb5	yes	6	4	335.202	248.591	347.953	253.162	ENSMUSG00000027673	405.261	265.142	261.99	235.191	ENSMUSG00000027673	251.73	192.219	771.835	314.288	237.098	244.041	245.788	278.193	268.249	202.132
ENSMUSG00000045128		Rpl18a	yes	6	4	286.397	248.576	333.818	208.718	ENSMUSG00000045128	368.253	204.541	282.167	214.984	ENSMUSG00000045128	242.004	234.766	627.988	182.259	247.159	184.205	259.934	304.4	224.027	205.942
ENSMUSG00000028932		Psmc2	yes	6	4	252.761	247.857	257.601	243.998	ENSMUSG00000028932	252.581	252.941	265.132	230.583	ENSMUSG00000028932	254.376	229.415	273.951	243.673	248.274	266.876	250.586	279.677	225.012	236.154
ENSMUSG00000035199		Arl6ip5	yes	6	4	226.29	246.844	253.962	215.061	ENSMUSG00000035199	252.07	200.51	256.8	236.888	ENSMUSG00000035199	270.769	219.937	265.505	131.746	274.327	195.457	217.346	296.254	241.603	232.173
ENSMUSG00000002332		Dhrs1	yes	6	4	274.802	245.928	285.258	241.246	ENSMUSG00000002332	294.04	255.564	272.086	219.769	ENSMUSG00000002332	239.235	237.201	405.683	256.553	244.432	265.708	268.714	275.458	206.087	233.452
ENSMUSG00000036578		Fxyd7	yes	6	4	619.021	245.853	653.429	286.078	ENSMUSG00000036578	869.759	368.283	328.935	162.771	ENSMUSG00000036578	480.598	526.128	1602.55	336.428	548.335	220.085	313.059	344.811	189.555	135.987
ENSMUSG00000037563		Rps16	yes	6	4	334.002	245.81	326.541	270.91	ENSMUSG00000037563	367.187	300.817	265.571	226.049	ENSMUSG00000037563	271.274	191.757	638.53	369.287	240.759	292.405	232.325	298.817	236.547	215.552
ENSMUSG00000032383		Ppib	yes	6	4	275.894	245.529	304.331	223.166	ENSMUSG00000032383	316.029	235.76	286.784	204.274	ENSMUSG00000032383	260.562	216.619	470.905	213.397	245.143	248.741	264.505	309.064	198.402	210.145
ENSMUSG00000098274		Rpl24	yes	6	4	305.377	245.099	329.319	233.212	ENSMUSG00000098274	361.16	249.594	281.559	208.639	ENSMUSG00000098274	293.264	186.091	604.124	287.135	246.284	215.362	206.806	356.312	220.291	196.987
ENSMUSG00000028656		Cap1	yes	6	4	273.871	244.891	258.557	266.002	ENSMUSG00000028656	259.469	288.274	257.189	232.592	ENSMUSG00000028656	344.22	364.823	69.3629	316.064	284.066	264.693	267.772	246.606	263.179	202.006
ENSMUSG00000031839		Hsbp1	yes	6	4	257.252	244.737	288.007	216.485	ENSMUSG00000031839	293.961	220.544	279.076	210.397	ENSMUSG00000031839	286.652	183.636	411.594	205.052	244.069	212.51	215.468	342.684	230.917	189.877
ENSMUSG00000036850		Mrpl41	yes	6	4	289.239	244.726	299.541	243.327	ENSMUSG00000036850	325.801	252.676	260.15	229.303	ENSMUSG00000036850	304.011	139.384	534.008	255.604	223.243	279.182	183.846	336.454	246.578	212.028
ENSMUSG00000005625		Psmd4	yes	6	4	218.673	244.414	253.759	204.179	ENSMUSG00000005625	249.42	187.925	260.268	228.56	ENSMUSG00000005625	172.762	197.744	377.755	187.151	226.005	150.619	266.735	253.8	213.988	243.131
ENSMUSG00000033940		Brk1	yes	6	4	284.006	244.287	312.95	223.287	ENSMUSG00000033940	336.264	231.748	277.978	210.596	ENSMUSG00000033940	258.564	209.719	540.51	196.396	267.39	231.458	239.368	316.588	219.457	201.734
ENSMUSG00000100755		Rps23-ps1	yes	6	4	341.107	243.981	271.705	332.808	ENSMUSG00000100755	294.511	387.702	237.496	250.466	ENSMUSG00000100755	214.385	122.673	546.474	507.875	185.369	469.863	217.352	257.64	162.366	338.567
ENSMUSG00000030744		Rps3	yes	6	4	263.852	243.809	285.386	226.284	ENSMUSG00000030744	299.273	228.432	264.557	223.061	ENSMUSG00000030744	241.671	166.87	489.277	230.539	218.854	235.902	191.323	337.791	244.557	201.566
ENSMUSG00000020230		Prmt2	yes	6	4	189.371	243.663	204.04	218.136	ENSMUSG00000020230	179.945	198.797	240.183	247.144	ENSMUSG00000020230	187.648	231.466	120.72	156.969	235.63	203.792	236.661	243.705	228.288	266
ENSMUSG00000065990		Aurkaip1	yes	6	4	266.342	243.502	277.151	237.26	ENSMUSG00000065990	292.793	239.891	253.689	233.315	ENSMUSG00000065990	195.435	212.56	470.384	259.211	251.723	208.739	239.187	268.191	241.682	224.947
ENSMUSG00000027506		Tpd52	yes	6	4	202.512	243.309	202.527	235.135	ENSMUSG00000027506	190.223	214.802	220.983	265.635	ENSMUSG00000027506	234.781	230.813	105.075	204.908	213.283	226.214	235.871	206.095	220.925	310.345
ENSMUSG00000008892		Vdac3	yes	6	4	257.886	240.029	257.604	243.882	ENSMUSG00000008892	259.125	256.647	255.321	224.736	ENSMUSG00000008892	250.393	221.363	305.62	248.687	256.986	264.268	236.01	274.633	239.328	210.143
ENSMUSG00000024158		Hagh	yes	6	4	249.922	239.991	274.582	217.317	ENSMUSG00000024158	288.283	211.56	254.03	225.952	ENSMUSG00000024158	227.46	213.807	423.583	206.293	246.623	181.764	223.965	284.095	230.48	221.423
ENSMUSG00000030707		Coro1a	yes	6	4	184.222	239.636	229.766	183.009	ENSMUSG00000030707	221.052	147.392	242.837	236.434	ENSMUSG00000030707	154.593	231.519	277.043	81.321	201.379	159.476	277.3	208.374	197.715	275.153
ENSMUSG00000028495		Rps6	yes	6	4	250.674	239.268	288.901	203.322	ENSMUSG00000028495	302.028	199.32	269.21	209.326	ENSMUSG00000028495	239.761	190.519	475.803	182.957	237.054	177.949	215.761	322.659	224.529	194.122
ENSMUSG00000038803		Ost4	yes	6	4	277.819	238.675	295.318	229.005	ENSMUSG00000038803	312.081	243.558	270.174	207.175	ENSMUSG00000038803	249.032	183.018	504.193	288.447	240.923	201.303	208.976	331.372	209.538	204.813
ENSMUSG00000023861		Mpc1	yes	6	4	267.674	238.487	282.784	229.214	ENSMUSG00000023861	298.414	236.934	259.339	217.635	ENSMUSG00000023861	291.211	139.591	464.44	281.772	221.068	207.961	196.896	321.781	247.691	187.579
ENSMUSG00000018965		Ywhah	yes	6	4	268.067	238.471	257.176	255.282	ENSMUSG00000018965	263.845	272.29	247.173	229.769	ENSMUSG00000018965	245.054	210.563	335.918	317.493	261.298	238.079	251.118	243.229	239.639	219.9
ENSMUSG00000004032		Gstm5	yes	6	4	315.388	237.086	322.952	245.182	ENSMUSG00000004032	355.872	274.903	273.573	200.599	ENSMUSG00000004032	280.556	219.068	567.992	273.7	229.487	321.523	236.006	311.14	210.303	190.895
ENSMUSG00000022400		Rbx1	yes	6	4	263.752	235.665	273.027	232.007	ENSMUSG00000022400	281.715	245.79	259.997	211.333	ENSMUSG00000022400	278.857	193.611	372.676	270.85	247.323	219.196	207.583	312.41	218.324	204.342
ENSMUSG00000061981		Flot2	yes	6	4	175.134	234.839	185.592	212.441	ENSMUSG00000061981	173.298	176.971	204.031	265.647	ENSMUSG00000061981	195.107	240.988	83.7996	153.313	262.988	114.611	238.065	169.998	230.179	301.115
ENSMUSG00000062353		Gm15772	yes	6	4	217.93	234.753	249.679	199.64	ENSMUSG00000062353	234.577	201.282	272.331	197.175	ENSMUSG00000062353	216.962	3.85129	482.919	121.788	206.589	275.47	172.262	372.4	187.957	206.394
ENSMUSG00000056629		Fkbp2	yes	6	4	263.198	234.435	319.523	183.862	ENSMUSG00000056629	363.688	162.707	253.274	215.595	ENSMUSG00000056629	223.807	202.427	664.831	120.102	249.913	118.105	248.665	257.883	224.106	207.084
ENSMUSG00000021660		Btf3	yes	6	4	287.88	233.492	305.563	226.686	ENSMUSG00000021660	328.048	247.711	271.835	195.149	ENSMUSG00000021660	229.151	217.34	537.654	234.416	252.075	256.641	228.216	315.454	207.264	183.034
ENSMUSG00000015837		Sqstm1	yes	6	4	305.852	233.414	285.27	268.484	ENSMUSG00000015837	306.541	305.164	253.364	213.464	ENSMUSG00000015837	272.022	272.892	374.71	340.839	256.65	318.002	262.814	243.914	200.667	226.261
ENSMUSG00000018042		Cyb5r3	yes	6	4	223.675	233.409	233.206	221.931	ENSMUSG00000018042	235.966	211.385	229.066	237.751	ENSMUSG00000018042	191.33	295.653	220.914	169.504	299.736	164.914	232.515	225.617	222.831	252.671
ENSMUSG00000049299		Trappc1	yes	6	4	311.918	233.354	325.567	235.417	ENSMUSG00000049299	365.215	258.62	266.095	200.612	ENSMUSG00000049299	278.996	239.988	576.662	305.074	245.735	225.052	244.091	288.099	206.263	194.961
ENSMUSG00000021218		Gdi2	yes	6	4	198.294	233.312	206.438	218.166	ENSMUSG00000021218	184.001	212.588	240.093	226.532	ENSMUSG00000021218	191.784	240.398	119.821	199.09	217.262	221.412	245.72	234.465	225.865	227.2
ENSMUSG00000059714		Flot1	yes	6	4	196.989	232.992	222.121	200.659	ENSMUSG00000059714	213.151	180.827	235.576	230.407	ENSMUSG00000059714	208.043	219.979	211.431	115.475	253.243	173.762	248.937	222.215	211.595	249.22
ENSMUSG00000071644		Eef1g	yes	6	4	229.218	232.002	256.078	204.585	ENSMUSG00000071644	253.258	205.178	260.308	203.697	ENSMUSG00000071644	220.524	217.301	321.948	193.51	207.353	214.67	244.926	275.69	209.142	198.251
ENSMUSG00000034006		Pqlc1	yes	6	4	218.302	231.976	222.15	225.393	ENSMUSG00000034006	205.436	231.168	247.22	216.731	ENSMUSG00000034006	190.764	246.22	179.325	180.538	272.962	240.003	253.195	241.245	204.501	228.962
ENSMUSG00000028081		Rps3a1	yes	6	4	281.803	231.823	254.536	269.086	ENSMUSG00000028081	254.821	308.785	254.109	209.537	ENSMUSG00000028081	192.587	213.417	358.458	336.761	252.244	337.349	208.351	299.868	233.376	185.698
ENSMUSG00000024387		Csnk2b	yes	6	4	254.482	231.73	275.994	214.768	ENSMUSG00000024387	294.252	214.712	248.606	214.853	ENSMUSG00000024387	169.916	234.676	478.163	188.099	221.287	234.75	262.866	234.347	226.76	202.946
ENSMUSG00000032657		Fam189b	yes	6	4	188.861	231.724	204.167	207.846	ENSMUSG00000032657	192.424	185.299	221.781	241.667	ENSMUSG00000032657	196.618	265.18	115.473	151.602	262.007	142.288	267.955	175.607	225.069	258.265
ENSMUSG00000093930		Hmgcs1	yes	6	4	242.74	231.606	209.929	266.644	ENSMUSG00000093930	205.047	280.433	217.252	245.96	ENSMUSG00000093930	237.402	315.956	61.782	275.896	214.674	350.73	237.62	196.884	245.364	246.556
ENSMUSG00000059291		Rpl11	yes	6	4	250.393	231.309	309.96	175.558	ENSMUSG00000059291	322.027	178.759	291.86	170.757	ENSMUSG00000059291	292.3	173.871	499.909	171.134	247.445	117.699	172.824	410.896	212.635	128.879
ENSMUSG00000029103		Lrpap1	yes	6	4	223.806	230.484	253.232	199.722	ENSMUSG00000029103	232.823	214.789	283.846	177.121	ENSMUSG00000029103	175.622	289.531	233.316	158.809	306.973	178.585	270.729	296.963	176.024	178.219
ENSMUSG00000030057		Cnbp	yes	6	4	244.444	229.956	238.928	238.37	ENSMUSG00000030057	242.237	246.651	233.964	225.948	ENSMUSG00000030057	243.515	209.023	274.172	196.01	244.101	299.841	230.12	237.808	239.928	211.968
ENSMUSG00000019877		Serinc1	yes	6	4	219.961	229.928	198.683	249.212	ENSMUSG00000019877	186.597	253.325	216.812	243.043	ENSMUSG00000019877	231.193	254.118	74.4788	240.894	237.964	281.118	215.713	217.912	258.065	228.02
ENSMUSG00000025630		Hprt	yes	6	4	284.87	229.577	270.68	254.825	ENSMUSG00000025630	288.643	281.097	243.736	215.418	ENSMUSG00000025630	283.029	193.685	389.214	291.447	263.024	288.819	188.19	299.282	240.309	190.528
ENSMUSG00000058546		Rpl23a	yes	6	4	293.204	229.407	334.864	200.507	ENSMUSG00000058546	378.643	207.766	269.195	189.62	ENSMUSG00000058546	304.944	184.69	646.295	184.549	274.901	163.847	204.034	334.355	226.814	152.425
ENSMUSG00000009927		Rps25	yes	6	4	264.539	228.741	273.718	226.721	ENSMUSG00000009927	291.605	237.472	246.888	210.594	ENSMUSG00000009927	337.595	151.166	386.055	287.662	249.62	175.134	151.749	342.027	247.932	173.255
ENSMUSG00000021771		Vdac2	yes	6	4	235.218	228.473	230.644	234.397	ENSMUSG00000021771	232.136	238.3	228.405	228.541	ENSMUSG00000021771	213.748	197.722	284.939	281.292	224.949	208.659	237.919	218.891	235.398	221.685
ENSMUSG00000018339		Gpx3	yes	6	4	290.863	228.441	296.292	235.498	ENSMUSG00000018339	321.326	260.401	258.74	198.143	ENSMUSG00000018339	284.668	314.465	364.845	154.141	430.496	196.565	276.244	241.236	182.045	214.241
ENSMUSG00000068749		Psma5	yes	6	4	276.643	227.792	275.628	238.578	ENSMUSG00000068749	297.62	255.666	242.639	212.947	ENSMUSG00000068749	278.243	167.068	447.55	276.294	231.121	259.582	179.823	305.454	222.723	203.17
ENSMUSG00000029993		Nfu1	yes	6	4	252.828	227.719	254.666	230.903	ENSMUSG00000029993	261.286	244.37	244.736	210.702	ENSMUSG00000029993	231.74	166.164	385.953	277.551	203.826	251.732	220.012	269.459	202.008	219.396
ENSMUSG00000051391		Ywhag	yes	6	4	209.557	227.541	219.613	213.888	ENSMUSG00000051391	220.541	198.573	218.223	236.86	ENSMUSG00000051391	195.695	263.478	202.449	216.939	227.121	151.658	273.624	162.821	234.026	239.694
ENSMUSG00000020736		Nt5c	yes	6	4	233.164	227.15	260.492	201.024	ENSMUSG00000020736	262.769	203.559	257.077	197.223	ENSMUSG00000020736	250.865	177.772	359.67	169.995	229.449	211.232	231.647	282.506	203.614	190.832
ENSMUSG00000007872		Id3	yes	6	4	254.617	226.63	290.737	196.107	ENSMUSG00000007872	332.83	176.404	227.597	225.662	ENSMUSG00000007872	236.033	184.945	577.512	135.964	218.877	174.371	225.357	229.838	215.321	236.003
ENSMUSG00000024181		Mrpl28	yes	6	4	236.645	226.488	260.408	204.756	ENSMUSG00000024181	275.641	197.649	237.559	215.416	ENSMUSG00000024181	221.092	165.689	440.141	188.125	219.129	185.693	190.466	284.652	223.166	207.666
ENSMUSG00000033916		Chmp2a	yes	6	4	259.642	226.159	266.597	225.9	ENSMUSG00000033916	274.102	245.181	255.339	196.978	ENSMUSG00000033916	250.424	166.791	405.092	245.285	217.255	273.003	203.938	306.74	200.26	193.696
ENSMUSG00000038555		Reep2	yes	6	4	177.095	226.058	199.263	194.098	ENSMUSG00000038555	189.814	164.376	213.435	238.681	ENSMUSG00000038555	171.772	222.566	175.104	131.105	261.406	100.618	242.353	184.518	239.24	238.122
ENSMUSG00000036299		BC031181	yes	6	4	260.907	225.01	276.154	216.942	ENSMUSG00000036299	293.478	228.336	250.169	199.849	ENSMUSG00000036299	219.247	207.207	453.979	263.724	210.948	210.337	242.868	257.471	227.652	172.047
ENSMUSG00000037072		Sep15	yes	6	4	242.937	224.578	244.903	226.284	ENSMUSG00000037072	242.972	242.903	247.801	201.356	ENSMUSG00000037072	227.645	185.285	315.985	261.49	241.181	226.038	202.91	292.692	204.843	197.868
ENSMUSG00000018287		Spag7	yes	6	4	228.579	224.557	236.741	217.2	ENSMUSG00000018287	238.891	218.267	233.515	215.599	ENSMUSG00000018287	199.653	182.505	334.516	213.146	178.238	263.417	220.132	246.898	209.212	221.985
ENSMUSG00000046330		Rpl37a	yes	6	4	253.731	224.071	314.9	168.834	ENSMUSG00000046330	342.385	165.077	273.673	174.469	ENSMUSG00000046330	315.574	182.218	529.363	124.191	262.629	108.41	161.354	385.991	219.213	129.725
ENSMUSG00000048307		Ankrd46	yes	6	4	227.913	223.913	205.868	246.757	ENSMUSG00000048307	198.138	257.687	217.464	230.361	ENSMUSG00000048307	260.196	259.351	74.8665	256.334	245.592	271.136	231.838	203.09	227.925	232.797
ENSMUSG00000024966		Stip1	yes	6	4	174.291	223.707	190.126	197.988	ENSMUSG00000024966	163.475	185.107	230.103	217.31	ENSMUSG00000024966	174.111	201.743	114.571	173.118	196.098	186.106	238.094	222.113	218.212	216.407
ENSMUSG00000031176		Dynlt3	yes	6	4	252.838	223.458	229.387	252.785	ENSMUSG00000031176	224.205	281.471	237.16	209.756	ENSMUSG00000031176	295.133	208.804	168.678	321.929	220.431	302.053	186.098	288.222	223.151	196.361
ENSMUSG00000047721		Bola2	yes	6	4	332.691	223.334	315.971	261.925	ENSMUSG00000047721	365.036	300.346	242.374	204.293	ENSMUSG00000047721	346.036	181.112	567.959	352.823	213.989	334.225	202.681	282.067	176.273	232.314
ENSMUSG00000007721		Ccdc124	yes	6	4	203.115	223.288	244.476	177.892	ENSMUSG00000007721	257.42	148.809	225.061	221.516	ENSMUSG00000007721	132.203	193.139	446.919	96.6713	236.604	113.153	266.684	183.437	221.716	221.315
ENSMUSG00000002395		Use1	yes	6	4	214.629	223.236	244.593	191.55	ENSMUSG00000002395	239.511	189.746	252.215	194.257	ENSMUSG00000002395	170.173	150.939	397.421	160.843	181.664	226.732	212.286	292.144	186.96	201.553
ENSMUSG00000029066		Mrpl20	yes	6	4	289.359	221.582	291.904	232.593	ENSMUSG00000029066	322.889	255.828	245.425	197.74	ENSMUSG00000029066	284.7	156.52	527.448	328.612	210.581	228.292	180.308	310.542	204.42	191.06
ENSMUSG00000079037		Prnp	yes	6	4	164.949	220.805	185.619	188.963	ENSMUSG00000079037	165.652	164.245	215.57	226.04	ENSMUSG00000079037	147.749	205.372	143.835	141.801	195.254	155.681	224.962	206.177	225.723	226.357
ENSMUSG00000060073		Psma3	yes	6	4	236.679	220.793	261.256	199.393	ENSMUSG00000060073	272.277	201.08	244.723	196.863	ENSMUSG00000060073	289.613	137.5	389.719	194.413	218.508	190.319	167.775	321.671	215.095	178.63
ENSMUSG00000071072		Ptges3	yes	6	4	246.635	220.782	225.788	246.8	ENSMUSG00000071072	221.262	272.009	232.579	208.986	ENSMUSG00000071072	296.932	165.243	201.61	326.601	255.619	233.807	207.304	257.853	232.608	185.363
ENSMUSG00000032959		Pebp1	yes	6	4	219.321	220.722	248.507	191.257	ENSMUSG00000032959	258.354	180.289	233.736	207.709	ENSMUSG00000032959	183.072	191.246	400.744	146.771	221.335	172.76	225.615	241.856	220.716	194.703
ENSMUSG00000026399		Cd55	yes	6	4	251.253	220.194	216.095	261.563	ENSMUSG00000026399	215.149	287.357	217.514	222.873	ENSMUSG00000026399	255.831	284.395	105.222	294.631	233.045	334.395	207.036	227.993	206.24	239.505
ENSMUSG00000053898		Ech1	yes	6	4	233.904	220.053	246.575	210.152	ENSMUSG00000053898	246.477	221.331	246.723	193.383	ENSMUSG00000053898	221.185	185.254	332.991	205.59	211.223	247.181	206.45	286.996	189.102	197.664
ENSMUSG00000022551		Cyc1	yes	6	4	145.52	219.936	188.343	162.23	ENSMUSG00000022551	164.605	126.435	223.948	215.923	ENSMUSG00000022551	155.605	207.617	130.594	125.551	221.982	31.7709	281.895	166.002	227.988	203.858
ENSMUSG00000029810		Tmem176b	yes	6	4	270.954	219.781	272.945	228.024	ENSMUSG00000029810	286.76	255.147	252.221	187.341	ENSMUSG00000029810	169.727	200.156	490.398	200.837	323.217	241.386	215.396	289.046	171.902	202.78
ENSMUSG00000059070		Rpl18	yes	6	4	251.996	219.072	305.935	171.717	ENSMUSG00000059070	340.255	163.736	254.455	183.688	ENSMUSG00000059070	206.982	180.453	633.33	137.966	224.344	128.898	210.665	298.245	188.368	179.009
ENSMUSG00000087260		Lamtor5	yes	6	4	263.778	218.507	260.413	230.926	ENSMUSG00000087260	267.53	260.026	249.738	187.276	ENSMUSG00000087260	243.133	150.526	408.93	366.393	187.148	226.538	169.508	329.967	184.517	190.036
ENSMUSG00000004849		Ap1s1	yes	6	4	189.762	218.355	221.165	181.233	ENSMUSG00000004849	213.399	166.126	232.815	203.895	ENSMUSG00000004849	173.638	171.994	294.564	145.427	202.249	150.701	250.685	214.945	189.905	217.885
ENSMUSG00000024099		Ndufv2	yes	6	4	241.914	216.75	268.967	194.73	ENSMUSG00000024099	285.314	198.514	244.446	189.055	ENSMUSG00000024099	269.699	149.82	436.424	213.843	212.743	168.955	177.776	311.116	225.411	152.699
ENSMUSG00000028745		Capzb	yes	6	4	203.574	216.679	219.381	198.251	ENSMUSG00000028745	216.327	190.82	223.96	209.397	ENSMUSG00000028745	186.126	184.674	278.182	143.819	216.598	212.043	237.922	209.999	200.832	217.963
ENSMUSG00000096472		Cdkn2d	yes	6	4	228.249	216.617	236.329	210.863	ENSMUSG00000096472	245.625	210.874	222.386	210.847	ENSMUSG00000096472	193.902	189.641	353.331	183.761	239.703	209.157	227.386	217.386	208.679	213.015
ENSMUSG00000006736		Tspan31	yes	6	4	220.579	215.6	226.196	210.979	ENSMUSG00000006736	223.758	217.399	229.852	201.349	ENSMUSG00000006736	189.569	203.783	277.922	236.358	202.084	213.756	235.384	224.32	203.101	199.597
ENSMUSG00000033059		Pygb	yes	6	4	204.409	214.438	204.01	212.832	ENSMUSG00000033059	210.736	198.083	193.919	234.957	ENSMUSG00000033059	216.938	339.297	75.9739	138.055	240.762	215.431	219.526	168.313	249.013	220.901
ENSMUSG00000018858		Ict1	yes	6	4	221.499	214.216	245.796	191.375	ENSMUSG00000018858	254.35	188.647	232.965	195.467	ENSMUSG00000018858	202.069	165.218	395.764	193.323	219.228	153.391	187.301	278.63	200.79	190.144
ENSMUSG00000047547		Cltb	yes	6	4	199.203	214.041	229.411	180.865	ENSMUSG00000047547	229.581	168.826	229.157	198.924	ENSMUSG00000047547	153.774	213.071	321.897	134.498	250.266	121.715	246.194	212.12	202.412	195.436
ENSMUSG00000034403		Pja1	yes	6	4	134.35	213.77	158.694	173.541	ENSMUSG00000034403	129.891	138.808	201.899	225.641	ENSMUSG00000034403	133.124	174.381	82.1692	103.728	174.64	138.057	209.178	194.62	201.684	249.598
ENSMUSG00000005354		Txn2	yes	6	4	219.273	212.682	244.854	188.419	ENSMUSG00000005354	251.306	187.24	235.175	190.189	ENSMUSG00000005354	187.887	195.484	370.547	186.883	199.379	175.458	253.015	217.336	186.316	194.061
ENSMUSG00000044287		Nrn1l	yes	6	4	244.904	212.407	262.01	201.801	ENSMUSG00000044287	279.791	210.017	235.339	189.476	ENSMUSG00000044287	245.33	207.343	386.699	206.021	230.417	193.614	262.331	208.346	185.361	193.59
ENSMUSG00000077450		Rab11b	yes	6	4	177.193	212.294	199.58	182.886	ENSMUSG00000077450	191.929	162.456	211.057	213.53	ENSMUSG00000077450	179.766	229.891	166.13	98.2243	234.274	154.87	244.482	177.632	221.681	205.379
ENSMUSG00000030879		Mrpl17	yes	6	4	234.613	211.931	275.845	175.236	ENSMUSG00000030879	308.063	161.163	227.518	196.344	ENSMUSG00000030879	259.923	185.086	479.18	128.225	223.999	131.265	186.49	268.546	239.427	153.262
ENSMUSG00000063694		Cycs	yes	6	4	207.469	211.814	255.706	162.707	ENSMUSG00000063694	269.26	145.678	235.376	188.251	ENSMUSG00000063694	281.958	153.1	372.722	106.263	226.127	104.644	162.98	307.772	245.162	131.34
ENSMUSG00000025868		Higd2a	yes	6	4	241.173	211.334	262.405	196.07	ENSMUSG00000025868	280.594	201.753	235.121	187.547	ENSMUSG00000025868	192.285	172.342	477.154	219.52	215.17	170.569	201.091	269.151	190.805	184.288
ENSMUSG00000028798		Eif3i	yes	6	4	233.964	210.174	259.703	189.193	ENSMUSG00000028798	275.043	192.884	236.691	183.656	ENSMUSG00000028798	197.189	170.314	457.627	156.657	207.546	214.449	208.839	264.544	195.443	171.869
ENSMUSG00000026688		Mgst3	yes	6	4	202.212	210.094	241.432	169.297	ENSMUSG00000026688	262.072	142.352	210.473	209.714	ENSMUSG00000026688	206.978	132.325	446.912	110.982	169.121	146.954	217.896	203.05	225.583	193.845
ENSMUSG00000035964		Tmem59l	yes	6	4	193.407	208.648	219.194	179.812	ENSMUSG00000035964	226.307	160.507	208.524	208.771	ENSMUSG00000035964	131.569	210.373	336.979	120.302	235.991	125.227	219.716	197.332	236.787	180.755
ENSMUSG00000073702		Rpl31	yes	6	4	237.411	208.179	278.904	172.533	ENSMUSG00000073702	295.096	179.726	254.617	161.742	ENSMUSG00000073702	256.415	152.551	476.321	161.345	223.499	154.335	165.685	343.548	184.446	139.038
ENSMUSG00000025967		Eef1b2	yes	6	4	274.703	208.159	275.946	220.226	ENSMUSG00000025967	306.953	242.453	229.434	186.885	ENSMUSG00000025967	258.426	159.066	503.368	310.413	200.152	216.795	184.198	274.67	196.02	177.749
ENSMUSG00000028603		Scp2	yes	6	4	233.549	207.409	235.182	211.004	ENSMUSG00000028603	243.385	223.712	222.878	191.94	ENSMUSG00000028603	190.632	178.38	361.144	253.635	192.699	224.803	196.993	248.763	183.55	200.331
ENSMUSG00000051207		Mrgprd	yes	6	4	145.76	206.914	157.01	183.433	ENSMUSG00000051207	140.707	150.813	181.465	232.363	ENSMUSG00000051207	175.991	223.814	22.3147	169.448	153.455	129.536	240.678	122.253	220.006	244.719
ENSMUSG00000016541		Atxn10	yes	6	4	197.03	206.237	202.992	198.435	ENSMUSG00000016541	199.624	194.437	208.043	204.431	ENSMUSG00000016541	215.752	216.734	166.386	182.765	205.88	194.666	220.004	196.083	205.939	202.923
ENSMUSG00000031516		Dctn6	yes	6	4	211.162	205.491	237.252	180.535	ENSMUSG00000031516	245.161	177.163	225.389	185.593	ENSMUSG00000031516	222.488	168.24	344.756	149.536	197.896	184.058	192.464	258.314	185.685	185.5
ENSMUSG00000029038		Ssu72	yes	6	4	234.213	205.467	245.104	200.325	ENSMUSG00000029038	265.108	203.319	215.099	195.835	ENSMUSG00000029038	182.272	181.349	431.702	255.93	187.429	166.598	203.717	226.48	191.211	200.459
ENSMUSG00000037706		Cd81	yes	6	4	120.831	204.781	155.128	153.695	ENSMUSG00000037706	124.621	117.042	200.888	208.674	ENSMUSG00000037706	90.6463	113.356	169.86	103.488	135.511	112.127	224.203	177.573	218.743	198.606
ENSMUSG00000029064		Gnb1	yes	6	4	267.851	204.695	204.341	280.836	ENSMUSG00000029064	204.347	331.355	204.333	205.057	ENSMUSG00000029064	290.094	198.299	124.647	498.667	208.821	286.576	225.675	182.99	207.869	202.245
ENSMUSG00000073155		1810058I24Rik	yes	6	4	235.034	204.062	249.171	196.12	ENSMUSG00000073155	263.352	206.717	227.901	180.224	ENSMUSG00000073155	195.634	162.397	432.024	216.458	206.277	197.415	236.249	219.553	169.767	190.681
ENSMUSG00000039706		Ldb2	yes	6	4	146.916	203.867	167.712	171.681	ENSMUSG00000039706	146.02	147.812	200.249	207.485	ENSMUSG00000039706	147.697	162.222	128.142	86.743	169.893	186.801	206.098	194.4	168.22	246.75
ENSMUSG00000027942		4933434E20Rik	yes	6	4	202.704	203.843	181.57	224.749	ENSMUSG00000027942	176.3	229.109	189.476	218.21	ENSMUSG00000027942	227.098	234.063	67.7385	247.239	209.064	231.023	189.243	189.709	262.535	173.885
ENSMUSG00000038633		Degs1	yes	6	4	182.133	203.593	189.889	191.545	ENSMUSG00000038633	176.944	187.322	209.306	197.88	ENSMUSG00000038633	189.658	178.574	162.601	169.971	189.664	202.332	207.554	211.058	196.873	198.886
ENSMUSG00000041115		Iqsec2	yes	6	4	174.844	202.516	176.743	195.082	ENSMUSG00000041115	172.128	177.56	183.666	221.365	ENSMUSG00000041115	115.634	151.014	249.736	174.999	188.531	169.149	163.117	204.216	204.667	238.064
ENSMUSG00000007041		Clic1	yes	6	4	204.264	202.458	237.278	169.806	ENSMUSG00000007041	240.476	168.053	232.48	172.437	ENSMUSG00000007041	169.442	195.635	356.352	149.143	208.063	146.952	208.142	256.817	185.436	159.438
ENSMUSG00000005610		Eif4g2	yes	6	4	176.983	202.326	151.86	222.38	ENSMUSG00000005610	142.251	211.714	166.274	238.377	ENSMUSG00000005610	188.232	203.058	35.4626	212.968	171.608	250.567	178.36	154.188	231.971	244.784
ENSMUSG00000024248		Cox7a2l	yes	6	4	228.065	201.66	238.609	196.397	ENSMUSG00000024248	249.337	206.794	222.519	180.801	ENSMUSG00000024248	193.32	183.314	371.376	202.618	195.379	222.384	227.437	217.6	193.406	168.196
ENSMUSG00000079477		Rab7	yes	6	4	179.283	201.567	180.178	196.215	ENSMUSG00000079477	166.478	192.088	200.728	202.404	ENSMUSG00000079477	174.098	195.563	129.774	193.286	207.473	175.505	219.873	181.584	203.653	201.156
ENSMUSG00000028785		Hpca	yes	6	4	82.5567	201.375	145.622	114.547	ENSMUSG00000028785	88.2562	76.8572	231.669	171.081	ENSMUSG00000028785	87.9712	98.5157	78.2817	29.4245	117.43	83.7172	264.211	199.128	191.228	150.934
ENSMUSG00000081824		BC002163	yes	6	4	208.908	201.341	266.956	144.807	ENSMUSG00000081824	292.053	125.763	229.31	173.371	ENSMUSG00000081824	198.861	143.815	533.483	171.148	27.7964	178.346	201.484	257.135	163.291	183.452
ENSMUSG00000020460		Rps27a	yes	6	4	234.811	200.784	263.054	179.346	ENSMUSG00000020460	283.974	185.647	231.673	169.894	ENSMUSG00000020460	273.409	124.398	454.116	180.262	214.708	161.971	144.808	318.539	190.988	148.799
ENSMUSG00000020917		Acly	yes	6	4	178.758	200.313	166.081	208.679	ENSMUSG00000020917	183.273	174.243	140.293	260.332	ENSMUSG00000020917	91.1168	415.19	43.5128	192.336	120.265	210.128	165.958	114.628	322.358	198.307
ENSMUSG00000036078		Sigmar1	yes	6	4	200.261	200.298	212.482	188.07	ENSMUSG00000036078	217.4	183.123	205.104	195.492	ENSMUSG00000036078	216.605	209.214	226.381	161.52	210.702	177.147	204.737	205.471	185.526	205.457
ENSMUSG00000025190		Got1	yes	6	4	165.409	199.919	180.957	177.469	ENSMUSG00000025190	165.045	165.772	204.825	195.014	ENSMUSG00000025190	167.079	202.162	125.894	132.835	172.719	191.763	227.272	182.378	214.799	175.228
ENSMUSG00000024501		Dpysl3	yes	6	4	210.817	199.561	216.302	196.328	ENSMUSG00000024501	221.797	199.838	208.06	191.062	ENSMUSG00000024501	255.454	243.111	166.825	171.765	230.046	197.702	233.647	182.474	186.652	195.473
ENSMUSG00000068739		Sars	yes	6	4	178.802	199.49	186.295	187.859	ENSMUSG00000068739	168.706	188.897	212.678	186.301	ENSMUSG00000068739	174.442	190.014	141.663	170.355	178.46	217.876	212.128	213.229	191.249	181.353
ENSMUSG00000037351		Actr1b	yes	6	4	161.539	199.382	169.423	183.93	ENSMUSG00000037351	153.258	169.819	193.669	205.095	ENSMUSG00000037351	166.429	213.643	79.7031	122.551	206.966	179.94	209.515	177.824	191.503	218.688
ENSMUSG00000031996		Aplp2	yes	6	4	175.727	199.292	165.965	204.342	ENSMUSG00000031996	157.093	194.362	179.272	219.311	ENSMUSG00000031996	177.647	238.991	54.6406	183.602	201.753	197.731	204.611	153.934	219.592	219.03
ENSMUSG00000024587		Nars	yes	6	4	210.294	199.138	192.345	219.318	ENSMUSG00000024587	188.027	232.561	198.823	199.453	ENSMUSG00000024587	208.421	267.666	87.9935	218.13	214.609	264.944	217.358	180.288	215.679	183.227
ENSMUSG00000027406		Idh3b	yes	6	4	200.052	198.983	214.66	184.589	ENSMUSG00000027406	212.494	187.61	217.908	180.058	ENSMUSG00000027406	191.158	184.234	262.091	221.046	172.905	168.879	213.323	222.493	192.505	167.611
ENSMUSG00000090000		Ier3ip1	yes	6	4	217.14	198.968	265.867	153.875	ENSMUSG00000090000	319.556	114.724	185.333	212.602	ENSMUSG00000090000	298.418	230.501	429.749	135.756	89.0043	119.411	259.234	111.433	89.2104	335.994
ENSMUSG00000024261		Syt4	yes	6	4	247.133	198.9	181.17	274.509	ENSMUSG00000024261	191.256	303.011	166.042	231.757	ENSMUSG00000024261	274.7	259.593	39.4745	295.514	231.986	381.532	161.754	170.33	240.801	222.714
ENSMUSG00000060938		Rpl26	yes	6	4	262.626	198.685	315.5	158.599	ENSMUSG00000060938	378.89	146.362	220.414	176.955	ENSMUSG00000060938	279.077	318.145	539.448	171.938	243.068	24.079	199.249	241.579	226.411	127.499
ENSMUSG00000037852		Cpe	yes	6	4	255.552	198.232	203.582	261.666	ENSMUSG00000037852	204.105	306.999	202.798	193.666	ENSMUSG00000037852	247.829	189.242	175.245	404.193	215.241	301.563	207.324	198.272	199.044	188.288
ENSMUSG00000037822		Smim14	yes	6	4	189.936	197.759	206.642	179.489	ENSMUSG00000037822	211.024	168.849	200.07	195.449	ENSMUSG00000037822	194.845	166.169	272.057	168.112	197.742	140.693	198.641	201.498	191.193	199.704
ENSMUSG00000027248		Pdia3	yes	6	4	133.792	197.564	158.692	159.909	ENSMUSG00000027248	132.258	135.325	198.344	196.784	ENSMUSG00000027248	119.986	165.797	110.992	140.156	173.499	92.3214	209.41	187.277	192.623	200.945
ENSMUSG00000019795		Pcmt1	yes	6	4	202.318	196.868	201.307	198.97	ENSMUSG00000019795	199.421	205.216	204.136	189.601	ENSMUSG00000019795	201.582	177.343	219.338	203.973	196.975	214.7	188.985	219.286	188.233	190.969
ENSMUSG00000026864		Hspa5	yes	6	4	149.954	196.714	154.237	183.079	ENSMUSG00000026864	130.841	169.067	189.331	204.096	ENSMUSG00000026864	148.446	160.777	83.3005	154.46	197.486	155.255	202.799	175.863	209.679	198.514
ENSMUSG00000091537		Tma7	yes	6	4	260.478	196.356	248.819	220.839	ENSMUSG00000091537	271.256	249.7	215.164	177.548	ENSMUSG00000091537	239.283	144.239	430.245	341.076	198.404	209.619	156.084	274.244	181.584	173.512
ENSMUSG00000029614		Rpl6	yes	6	4	216.366	196.312	234.189	182.5	ENSMUSG00000029614	241.676	191.056	222.96	169.665	ENSMUSG00000029614	193.93	150.772	380.325	195.311	191.325	186.533	176.041	269.879	175.298	164.031
ENSMUSG00000031672		Got2	yes	6	4	133.149	196.048	169.731	146.886	ENSMUSG00000031672	142.939	123.358	209.918	182.178	ENSMUSG00000031672	145.25	202.329	81.2394	73.6421	168.348	128.083	238.704	181.132	183.902	180.453
ENSMUSG00000062981		Mrpl42	yes	6	4	220.346	195.715	239.663	181.323	ENSMUSG00000062981	259.045	181.647	210.591	180.839	ENSMUSG00000062981	216.766	139.75	420.619	200.562	197.047	147.331	178.891	242.291	199.74	161.937
ENSMUSG00000001127		Araf	yes	6	4	187.501	195.608	186.157	195.331	ENSMUSG00000001127	158.451	216.551	227.715	163.5	ENSMUSG00000001127	173.424	147.083	154.845	216.973	184.543	248.137	161.851	293.58	167.142	159.859
ENSMUSG00000049517		Rps23	yes	6	4	215.733	195.123	257.877	157.101	ENSMUSG00000049517	278.249	153.218	227.32	162.926	ENSMUSG00000049517	263.92	137.705	433.121	129.341	214.51	115.803	138.128	316.511	190.401	135.451
ENSMUSG00000027533		Fabp5	yes	6	4	259.855	195.121	272.842	195.081	ENSMUSG00000027533	308.62	211.091	219.175	171.067	ENSMUSG00000027533	202.997	187.097	535.765	258.958	177.887	196.427	195.949	242.402	175.967	166.166
ENSMUSG00000003033		Ap1m1	yes	6	4	163.52	194.918	175.226	176.932	ENSMUSG00000003033	164.315	162.725	191.593	198.243	ENSMUSG00000003033	182.299	194.228	116.418	124.322	205.743	158.109	207.318	175.867	208.123	188.363
ENSMUSG00000066551		Hmgb1	yes	6	4	161.668	194.452	192.394	157.17	ENSMUSG00000066551	185.794	137.543	202.295	186.609	ENSMUSG00000066551	145.252	157.209	254.92	102.728	183.17	126.732	187.53	217.06	211.301	161.917
ENSMUSG00000078656		Vps25	yes	6	4	205.504	194.444	220.319	181.84	ENSMUSG00000078656	229.892	181.115	205.959	182.928	ENSMUSG00000078656	185.055	158.166	346.456	158.601	191.384	193.359	200.288	211.631	191.793	174.062
ENSMUSG00000039001		Rps21	yes	6	4	250.377	193.854	273.911	181.625	ENSMUSG00000039001	307.675	193.08	223.266	164.442	ENSMUSG00000039001	259.169	130.55	533.305	214.407	203.796	161.036	134.014	312.518	181.959	146.925
ENSMUSG00000105388		Rpl36a-ps2	yes	6	4	315.775	193.841	256.499	277.504	ENSMUSG00000105388	287.72	343.829	209.666	178.016	ENSMUSG00000105388	160.817	134.156	568.188	454.725	145.448	431.315	211.994	207.339	103.915	252.116
ENSMUSG00000026456		Cyb5r1	yes	6	4	236.343	193.69	226.671	211.892	ENSMUSG00000026456	241.996	230.691	203.685	183.695	ENSMUSG00000026456	244.804	224.457	256.727	216.874	243.69	231.508	175.315	232.054	179.011	188.378
ENSMUSG00000024758		Rtn3	yes	6	4	180.346	193.548	194.497	176.757	ENSMUSG00000024758	194.646	166.046	194.274	192.823	ENSMUSG00000024758	207.727	238.051	138.159	177.254	212.361	108.524	198.435	190.113	204.788	180.858
ENSMUSG00000090862		Rps13	yes	6	4	233.419	193.295	263.196	171.542	ENSMUSG00000090862	285.529	181.308	229.697	156.892	ENSMUSG00000090862	222.937	155.944	477.706	206.098	196.968	140.859	158.81	300.584	186.229	127.555
ENSMUSG00000024414		Mrpl27	yes	6	4	198.346	193.123	228.439	164.074	ENSMUSG00000024414	234.697	161.995	219.052	167.193	ENSMUSG00000024414	207.078	143.614	353.399	160.984	174.753	150.249	172.354	265.75	178.599	155.787
ENSMUSG00000025290		Rps24	yes	6	4	240.83	192.989	264.002	179.386	ENSMUSG00000025290	290.437	191.224	224.349	161.629	ENSMUSG00000025290	284.862	125.407	461.042	193.048	214.349	166.274	144.348	304.35	174.66	148.598
ENSMUSG00000001123		Lgals9	yes	6	4	213.948	192.078	210.492	199.908	ENSMUSG00000001123	212.559	215.337	207.393	176.764	ENSMUSG00000001123	186.482	196.758	254.437	130.842	240.583	274.586	197.663	217.122	166.384	187.144
ENSMUSG00000021577		Sdha	yes	6	4	168.627	191.836	165.214	190.607	ENSMUSG00000021577	147.318	189.936	192.058	191.614	ENSMUSG00000021577	160.036	220.568	61.3507	183.211	180.539	206.057	220.055	164.06	200.563	182.665
ENSMUSG00000004070		Hmox2	yes	6	4	230.811	191.502	231.832	198.342	ENSMUSG00000004070	241.319	220.302	217.601	165.403	ENSMUSG00000004070	211.071	206.001	306.886	207.482	198.497	254.928	222.519	212.683	179.436	151.369
ENSMUSG00000006998		Psmd2	yes	6	4	153.024	191.349	152.161	184.546	ENSMUSG00000006998	134.394	171.653	178.812	203.886	ENSMUSG00000006998	148.178	208.953	46.0503	142.855	168.425	203.68	204.807	152.817	200.405	207.367
ENSMUSG00000044349		Snhg11	yes	6	4	166.782	191.298	173.638	179.538	ENSMUSG00000044349	163.842	169.721	188.332	194.264	ENSMUSG00000044349	153.804	146.03	191.692	158.612	124.663	225.888	121.834	254.83	142.264	246.264
ENSMUSG00000028049		Scamp3	yes	6	4	158.857	191.261	181.134	162.504	ENSMUSG00000028049	169.095	148.62	199.192	183.331	ENSMUSG00000028049	139.187	190.862	177.236	108.213	186.858	150.788	237.462	160.922	175.167	191.494
ENSMUSG00000038650		Rnh1	yes	6	4	177.203	191.229	182.666	182.96	ENSMUSG00000038650	171.888	182.518	198.834	183.624	ENSMUSG00000038650	146.291	176.334	193.04	136.806	202.381	208.367	201.268	196.399	162.205	205.042
ENSMUSG00000020803		Txndc17	yes	6	4	259.458	190.478	256.489	207.243	ENSMUSG00000020803	279.728	239.187	221.63	159.326	ENSMUSG00000020803	256.648	150.8	431.737	326.007	184.228	207.326	155.912	287.349	167.023	151.629
ENSMUSG00000026701		Prdx6	yes	6	4	240.727	190.305	240.584	200.533	ENSMUSG00000026701	269.146	212.309	197.742	182.87	ENSMUSG00000026701	211.441	214.616	381.381	192.934	196.693	247.3	197.595	197.888	195.564	170.175
ENSMUSG00000031431		Tsc22d3	yes	6	4	179.326	190.136	179.265	188.035	ENSMUSG00000031431	171.982	186.669	190.189	190.084	ENSMUSG00000031431	202.441	188.096	125.41	177.237	190.559	192.212	170.419	209.959	220.388	159.779
ENSMUSG00000013160		Atp6v0d1	yes	6	4	186.754	189.849	196.657	179.327	ENSMUSG00000013160	196.267	177.241	197.242	182.456	ENSMUSG00000013160	172.82	194.984	220.998	164.12	209.85	157.752	203.304	191.18	176.745	188.167
ENSMUSG00000038429		Usp5	yes	6	4	150.25	189.64	155.962	176.05	ENSMUSG00000038429	143.386	157.113	174.825	204.456	ENSMUSG00000038429	153.842	227.422	48.8954	97.9229	189.769	183.648	209.609	140.041	205.211	203.7
ENSMUSG00000002015		Bcap31	yes	6	4	214.17	189.529	213.466	195.161	ENSMUSG00000002015	227.942	200.398	191.753	187.305	ENSMUSG00000002015	180.653	171.446	331.727	218.88	210.861	171.452	189.615	193.891	207.796	166.815
ENSMUSG00000031320		Rps4x	yes	6	4	239.592	189.526	244.729	194.403	ENSMUSG00000031320	260.045	219.139	221.754	157.298	ENSMUSG00000031320	216.934	169.461	393.741	268.975	209.563	178.879	189.59	253.918	168.487	146.11
ENSMUSG00000004558		Ndrg2	yes	6	4	155.847	189.46	175.456	163.129	ENSMUSG00000004558	163.125	148.568	193.952	184.969	ENSMUSG00000004558	162.201	182.934	144.241	115.035	174.435	156.235	201.759	186.145	188.425	181.513
ENSMUSG00000026260		Ndufa10	yes	6	4	204.268	189.248	222.528	173.992	ENSMUSG00000026260	235.564	172.972	202.974	175.521	ENSMUSG00000026260	175.053	178.02	353.618	161.934	174.923	182.059	220.655	185.293	188.126	162.916
ENSMUSG00000021273		Fdft1	yes	6	4	196.474	189.189	205.058	182.062	ENSMUSG00000021273	203.939	189.008	206.736	171.642	ENSMUSG00000021273	196.85	218.806	196.16	148.989	218.64	199.396	207.424	206.048	169.926	173.358
ENSMUSG00000041020		Map7d2	yes	6	4	381.958	189.133	343.33	266.325	ENSMUSG00000041020	439.695	324.221	198.784	179.482	ENSMUSG00000041020	321.627	282.148	715.309	260.836	368.171	343.656	196.48	201.087	224.495	134.469
ENSMUSG00000008668		Rps18	yes	6	4	237.902	188.149	265.318	170.683	ENSMUSG00000008668	306.633	169.171	203.346	172.952	ENSMUSG00000008668	249.512	145.93	524.458	147.429	188.183	171.9	160.73	245.962	164.514	181.39
ENSMUSG00000028478		Clta	yes	6	4	148.042	187.999	176.575	151.474	ENSMUSG00000028478	168.61	127.475	188.524	187.474	ENSMUSG00000028478	181.706	171.165	152.958	146.163	195.814	40.4472	187.092	189.955	201.799	173.148
ENSMUSG00000006299		Aamp	yes	6	4	142.69	187.516	166.088	155.153	ENSMUSG00000006299	152.208	133.172	186.907	188.125	ENSMUSG00000006299	146.129	162.128	148.368	127.934	160.435	111.147	202.952	170.862	181.597	194.652
ENSMUSG00000006273		Atp6v1b2	yes	6	4	160.58	187.39	153.748	188.86	ENSMUSG00000006273	142.903	178.257	170.016	204.764	ENSMUSG00000006273	153.913	204.837	69.9586	170.938	190.641	173.192	179.717	160.315	225.985	183.542
ENSMUSG00000025613		Cct8	yes	6	4	184.379	187.032	182.053	188.827	ENSMUSG00000025613	176.204	192.553	190.827	183.238	ENSMUSG00000025613	197.865	188.151	142.597	167.131	181.478	229.05	185.839	195.815	205.884	160.591
ENSMUSG00000022110		Sucla2	yes	6	4	176.027	186.984	166.872	193.948	ENSMUSG00000022110	155.225	196.829	184.341	189.627	ENSMUSG00000022110	165.639	173.829	126.207	213.553	184.553	192.382	191.129	177.554	197.262	181.992
ENSMUSG00000010097		Nxf1	yes	6	4	174.056	186.95	188.543	169.885	ENSMUSG00000010097	184.072	164.04	195.249	178.652	ENSMUSG00000010097	153.01	137.482	261.725	182.133	165.932	144.055	162.41	228.088	178.244	179.06
ENSMUSG00000068823		Csde1	yes	6	4	165.912	185.549	150.891	196.643	ENSMUSG00000068823	144.179	187.645	160.959	210.14	ENSMUSG00000068823	206.153	203.242	23.1434	175.025	163.389	224.521	172.695	149.223	208.962	211.318
ENSMUSG00000028648		Ndufs5	yes	6	4	223.262	185.382	228.241	187.979	ENSMUSG00000028648	250.941	195.584	194.191	176.572	ENSMUSG00000028648	189.304	132.652	430.866	147.521	306.142	133.088	171.119	217.263	204.389	148.756
ENSMUSG00000030357		Fkbp4	yes	6	4	133.615	185.111	152.982	155.445	ENSMUSG00000030357	147.116	120.113	161.781	208.442	ENSMUSG00000030357	118.915	201.365	121.067	90.3484	196.226	73.7659	219.186	104.376	221.466	195.417
ENSMUSG00000039067		Psmd7	yes	6	4	177.285	184.728	181.505	179.02	ENSMUSG00000039067	180.072	174.499	183.654	185.803	ENSMUSG00000039067	155.548	155.542	229.126	177.349	182.04	164.107	174.726	192.582	181.031	190.575
ENSMUSG00000062991		Nrg1	yes	6	4	171.071	184.505	145.248	207.641	ENSMUSG00000062991	142.727	199.415	149.031	219.98	ENSMUSG00000062991	184.487	215.739	27.955	155.908	198.666	243.67	168.864	129.197	214.966	224.994
ENSMUSG00000034187		Nsf	yes	6	4	157.676	184.174	151.828	184.722	ENSMUSG00000034187	137.084	178.267	173.944	194.405	ENSMUSG00000034187	156.264	213.924	41.0643	165.152	164.727	204.922	192.779	155.108	188.191	200.619
ENSMUSG00000022477		Aco2	yes	6	4	128.942	184.098	141.819	160.191	ENSMUSG00000022477	121.248	136.637	172.676	195.52	ENSMUSG00000022477	118.699	187.399	57.6449	128.386	155.248	126.278	219.528	125.824	209.242	181.799
ENSMUSG00000015759		Cnih1	yes	6	4	205.537	183.9	195.455	198.309	ENSMUSG00000015759	196.475	214.599	193.924	173.875	ENSMUSG00000015759	193.644	163.136	232.644	224.72	203.029	216.047	165.393	222.456	174.959	172.791
ENSMUSG00000005054		Cstb	yes	6	4	231.209	183.367	227.451	196.693	ENSMUSG00000005054	247.877	214.54	196.811	169.923	ENSMUSG00000005054	220.357	133.858	389.416	243.504	184.832	215.285	166.547	227.075	166.404	173.441
ENSMUSG00000005881		Ergic3	yes	6	4	170.225	183.351	198.032	152.919	ENSMUSG00000005881	197.166	143.284	199.329	167.373	ENSMUSG00000005881	158.302	158.976	274.221	113.227	184.379	132.245	221.502	177.157	158.987	175.759
ENSMUSG00000062997		Rpl35	yes	6	4	219.618	183.348	246.188	164.032	ENSMUSG00000062997	261.286	177.95	223.542	143.154	ENSMUSG00000062997	263.091	127.197	393.569	170.308	221.048	142.494	119.043	328.04	178.621	107.687
ENSMUSG00000036062		N28178	yes	6	4	155.828	182.577	144.294	188.762	ENSMUSG00000036062	142.564	169.093	146.887	218.266	ENSMUSG00000036062	190.984	189.861	46.8477	185.072	144.356	177.85	155.504	138.271	186.558	249.973
ENSMUSG00000028931		Kcnab2	yes	6	4	138.199	182.57	155.651	156.242	ENSMUSG00000028931	146.861	129.536	168.837	196.302	ENSMUSG00000028931	147.752	206.697	86.1337	113.114	189.752	85.7424	190.787	146.887	191.45	201.154
ENSMUSG00000037960		1110007C09Rik	yes	6	4	190.491	182.089	215.124	159.135	ENSMUSG00000037960	233.044	147.937	188.245	175.933	ENSMUSG00000037960	153.654	181.302	364.176	110.056	225.574	108.181	208.382	168.108	158.681	193.185
ENSMUSG00000030868		Dctn5	yes	6	4	191.788	182.045	199.89	175.891	ENSMUSG00000030868	200.29	183.286	199.291	164.799	ENSMUSG00000030868	195.598	204.108	201.164	151.998	170.181	227.679	203.386	195.196	161.914	167.684
ENSMUSG00000028410		Dnaja1	yes	6	4	177.858	181.281	168.487	189.968	ENSMUSG00000028410	156.206	199.51	186.908	175.654	ENSMUSG00000028410	168.78	180.026	119.811	235.406	175.465	187.66	189.629	184.187	178.193	173.114
ENSMUSG00000037032		Apbb1	yes	6	4	114.478	180.964	136.841	145.303	ENSMUSG00000037032	114.468	114.488	170.4	191.527	ENSMUSG00000037032	116.891	165.34	61.1735	55.7255	165.953	121.785	189.064	151.737	184.928	198.126
ENSMUSG00000021748		Pdhb	yes	6	4	195.644	180.955	193.692	185.845	ENSMUSG00000021748	195.909	195.379	190.367	171.543	ENSMUSG00000021748	192.531	175.437	219.76	216.042	166.799	203.297	177.571	203.163	193.221	149.866
ENSMUSG00000001666		Ddt	yes	6	4	283.276	180.487	282.289	202.032	ENSMUSG00000001666	328.416	238.136	213.1	147.875	ENSMUSG00000001666	226.1	176.133	583.014	314.35	195.237	204.822	178.118	248.082	172.284	123.465
ENSMUSG00000074657		Kif5a	yes	6	4	148.602	180.23	137.784	184.722	ENSMUSG00000074657	137.926	159.278	137.571	222.887	ENSMUSG00000074657	166.61	202.12	45.0493	143.049	141.576	193.208	156.503	118.64	195.269	250.506
ENSMUSG00000079426		Arpc4	yes	6	4	164.01	180.076	189.69	151.183	ENSMUSG00000079426	191.266	136.755	187.326	172.826	ENSMUSG00000079426	155.406	186.965	231.426	98.0414	190.693	121.53	190.434	184.218	179.992	165.66
ENSMUSG00000027455		Nsfl1c	yes	6	4	160.985	179.911	178.794	158.317	ENSMUSG00000027455	173.69	148.28	186.45	173.371	ENSMUSG00000027455	154.108	149.829	217.134	134.36	164.304	146.177	189.191	183.708	184.259	162.484
ENSMUSG00000003518		Dusp3	yes	6	4	179.786	179.757	150.925	208.624	ENSMUSG00000003518	143.293	216.279	162.372	197.142	ENSMUSG00000003518	200.25	195.378	34.2512	235.187	208.901	204.75	159.014	165.73	208.31	185.973
ENSMUSG00000027952		Pmvk	yes	6	4	196.237	179.48	218.618	160.451	ENSMUSG00000027952	235.275	157.2	193.632	165.328	ENSMUSG00000027952	178.809	162.012	365.005	130.519	173.406	167.674	174.919	212.346	163.306	167.35
ENSMUSG00000031422		Morf4l2	yes	6	4	184.032	178.73	183.768	180.054	ENSMUSG00000031422	181.371	186.693	187.362	170.097	ENSMUSG00000031422	176.071	211.146	156.897	169.334	187.2	203.544	191.102	183.622	181.221	158.973
ENSMUSG00000033793		Atp6v1h	yes	6	4	168.341	178.495	165.34	179.465	ENSMUSG00000033793	156.323	180.358	178.864	178.125	ENSMUSG00000033793	184.467	178.584	105.919	197.583	166.202	177.289	169.62	188.108	180.026	176.224
ENSMUSG00000001416		Cct3	yes	6	4	166.127	178.404	168.438	173.637	ENSMUSG00000001416	155.489	176.765	187.862	168.946	ENSMUSG00000001416	144.574	185.731	136.161	168.255	167.098	194.943	188.427	187.297	179.121	158.77
ENSMUSG00000076441		Ass1	yes	6	4	185.363	177.76	186.393	178.25	ENSMUSG00000076441	185.454	185.272	187.802	167.719	ENSMUSG00000076441	186.158	195.383	174.821	136.396	237.92	181.499	185.986	189.618	145.663	189.774
ENSMUSG00000026914		Psmd14	yes	6	4	207.992	177.637	187.162	204.539	ENSMUSG00000026914	187.024	228.961	187.368	167.906	ENSMUSG00000026914	179.153	151.111	230.807	244.796	198.598	243.489	166.149	208.588	172.328	163.484
ENSMUSG00000049751		Rpl36al	yes	6	4	261.518	177.123	248.69	206.829	ENSMUSG00000049751	276.234	246.801	207.375	146.871	ENSMUSG00000049751	187.022	145.124	496.556	335.741	185.285	219.378	161.064	253.685	163.135	130.608
ENSMUSG00000040276		Pacsin1	yes	6	4	130.888	176.977	154.361	144.287	ENSMUSG00000040276	156.659	105.117	150.913	203.041	ENSMUSG00000040276	161.902	189.083	118.992	89.3928	158.651	67.3085	142.352	159.475	180.629	225.453
ENSMUSG00000021957		Tkt	yes	6	4	148.773	176.885	164.887	155.149	ENSMUSG00000021957	153.469	144.078	182.014	171.756	ENSMUSG00000021957	140.545	195.81	124.052	85.533	187.118	159.582	199.411	164.617	158.062	185.449
ENSMUSG00000028797		Tmem234	yes	6	4	150.935	176.877	178.605	144.018	ENSMUSG00000028797	165.076	136.793	198.899	154.855	ENSMUSG00000028797	154.966	120.238	220.025	153.183	131.097	126.1	193.96	203.838	159.454	150.255
ENSMUSG00000040591		1110051M20Rik	yes	6	4	166.777	176.812	177.294	164.288	ENSMUSG00000040591	173.795	159.759	182.541	171.082	ENSMUSG00000040591	188.104	150.671	182.61	156.321	150.8	172.156	179.073	186.01	176.665	165.5
ENSMUSG00000032301		Psma4	yes	6	4	199.453	176.628	201.561	179.085	ENSMUSG00000032301	204.193	194.713	197.613	155.643	ENSMUSG00000032301	184.852	144.265	283.462	214.082	158.205	211.852	162.654	232.573	164.066	147.22
ENSMUSG00000023224		Serping1	yes	6	4	97.8669	176.385	128.928	129.621	ENSMUSG00000023224	82.4705	113.263	198.613	154.156	ENSMUSG00000023224	71.1302	109.138	67.1433	154.515	120.05	65.2249	263.707	133.52	172.371	135.942
ENSMUSG00000020402		Vdac1	yes	6	4	173.583	175.979	171.291	177.792	ENSMUSG00000020402	160.055	187.11	188.144	163.813	ENSMUSG00000020402	152.612	182.653	144.9	197.3	136.309	227.722	224.62	151.668	184.832	142.795
ENSMUSG00000059325		Hopx	yes	6	4	210.297	175.705	241.298	151.621	ENSMUSG00000059325	271.151	149.442	196.52	154.89	ENSMUSG00000059325	231.341	153.338	428.773	155.731	160.071	132.525	127.423	265.617	206.218	103.562
ENSMUSG00000019528		Gyg	yes	6	4	190.257	175.544	178.446	190.297	ENSMUSG00000019528	177.385	203.128	180.038	171.05	ENSMUSG00000019528	185.668	194.371	152.116	236.301	183.293	189.791	193.3	166.775	217.087	125.013
ENSMUSG00000019804		Snx3	yes	6	4	165.352	175.048	174.199	164.261	ENSMUSG00000019804	176.061	154.642	171.406	178.69	ENSMUSG00000019804	176.547	156.088	195.549	153.523	196.475	113.927	181.762	161.05	184.762	172.619
ENSMUSG00000021037		Ahsa1	yes	6	4	146.732	174.961	169.252	146.795	ENSMUSG00000021037	163.951	129.513	177.204	172.717	ENSMUSG00000021037	119.776	144.886	227.192	115.769	166.161	106.609	185.594	168.814	174.628	170.807
ENSMUSG00000022935		Grik1	yes	6	4	134.175	174.8	128.978	171.872	ENSMUSG00000022935	113.935	154.416	151.543	198.056	ENSMUSG00000022935	157.405	170.601	13.799	137.309	129.268	196.67	178.04	125.046	162.601	233.512
ENSMUSG00000022217		Emc9	yes	6	4	186.099	174.776	210.89	152.25	ENSMUSG00000022217	230.106	142.093	182.066	167.486	ENSMUSG00000022217	130.68	148.913	410.724	101.868	178.269	146.142	186.368	177.764	158.886	176.086
ENSMUSG00000042258		Isl1	yes	6	4	93.3462	174.535	134.649	116.995	ENSMUSG00000042258	102.955	83.7374	182.19	166.88	ENSMUSG00000042258	85.9981	128.742	94.1246	34.8984	116.474	99.8399	199.913	164.467	151.904	181.857
ENSMUSG00000042712		Wbp5	yes	6	4	179.365	174.372	180.358	174.378	ENSMUSG00000042712	172.565	186.165	192.047	156.697	ENSMUSG00000042712	163.543	119.251	234.9	243.48	147.769	167.246	143.803	240.291	142.61	170.785
ENSMUSG00000015932		Dstn	yes	6	4	155.056	172.884	152.163	172.212	ENSMUSG00000015932	133.899	176.214	179.559	166.209	ENSMUSG00000015932	136.063	140.509	125.124	183.57	152.015	193.058	162.396	196.722	164.034	168.385
ENSMUSG00000030842		Lamtor1	yes	6	4	182.635	172.163	205.497	151.395	ENSMUSG00000030842	215.951	149.319	189.817	154.508	ENSMUSG00000030842	147.856	154.131	345.865	126.004	184.779	137.175	189.097	190.537	155.993	153.024
ENSMUSG00000028234		Rps20	yes	6	4	232.961	171.974	259.238	157.894	ENSMUSG00000028234	295.249	170.673	205.223	138.726	ENSMUSG00000028234	257.776	151.051	476.92	153.86	222.655	135.503	139.102	271.343	162.672	114.779
ENSMUSG00000028969		Cdk5	yes	6	4	150.107	171.929	182.88	134.792	ENSMUSG00000028969	179.386	120.828	188.12	155.738	ENSMUSG00000028969	135.405	162.673	240.081	87.4434	161.95	113.092	191.784	184.455	161.871	149.605
ENSMUSG00000015804		Med28	yes	6	4	168.132	171.795	192.709	146.485	ENSMUSG00000015804	201.655	134.608	179.29	164.3	ENSMUSG00000015804	136.809	134.684	333.473	133.448	152.481	117.895	167.903	190.677	165.104	163.497
ENSMUSG00000002844		Adprh	yes	6	4	133.308	171.641	150.459	146.823	ENSMUSG00000002844	139.452	127.163	166.97	176.312	ENSMUSG00000002844	99.7564	154.262	164.338	93.0096	158.219	130.261	195.98	137.96	177.617	175.007
ENSMUSG00000034731		Dgkh	yes	6	4	141.835	171.629	132.811	174.694	ENSMUSG00000034731	126.726	156.944	141.939	201.32	ENSMUSG00000034731	168.535	192.552	19.0922	117.943	136.599	216.29	162.462	121.416	175.975	226.665
ENSMUSG00000023832		Acat2	yes	6	4	176.29	171.589	173.157	175.662	ENSMUSG00000023832	170.272	182.307	177.484	165.694	ENSMUSG00000023832	179.859	214.205	116.753	147.166	170.751	229.005	189.909	165.059	165.638	165.749
ENSMUSG00000026817		Ak1	yes	6	4	141.423	171.417	158.559	148.282	ENSMUSG00000026817	151.649	131.197	168.924	173.91	ENSMUSG00000026817	135.37	172.222	147.356	94.0648	196.002	103.523	193.216	144.632	194.981	152.839
ENSMUSG00000029076		Sdf4	yes	6	4	152.941	171.099	159.624	160.784	ENSMUSG00000029076	154.521	151.361	167.279	174.919	ENSMUSG00000029076	136.221	146.784	180.557	132.64	154.114	167.328	165.096	169.463	162.169	187.67
ENSMUSG00000030127		Cops7a	yes	6	4	139.221	171.021	151.882	151.999	ENSMUSG00000030127	139.947	138.495	169.786	172.256	ENSMUSG00000030127	125.575	155.701	138.564	118.346	161.442	135.698	169.828	169.744	171.604	172.907
ENSMUSG00000024309		Pfdn6	yes	6	4	175.503	170.779	221.628	125.599	ENSMUSG00000024309	244.85	106.156	186.794	154.762	ENSMUSG00000024309	178.008	135.495	421.046	84.312	139.77	94.387	165.994	207.595	161.677	147.848
ENSMUSG00000032299		Commd4	yes	6	4	170.52	170.685	201.567	139.605	ENSMUSG00000032299	209.802	131.239	189.216	152.154	ENSMUSG00000032299	161.005	119.238	349.162	116.316	145.045	132.357	166.651	211.78	159.566	144.743
ENSMUSG00000020225		Tmbim4	yes	6	4	196.212	170.591	205.729	166.198	ENSMUSG00000020225	219.852	172.572	184.545	156.637	ENSMUSG00000020225	156.508	147.37	355.679	189.523	161.852	166.342	179.41	189.68	156.814	156.46
ENSMUSG00000041548		Hspb8	yes	6	4	174.945	169.957	177.774	168.126	ENSMUSG00000041548	182.106	167.783	171.274	168.639	ENSMUSG00000041548	123.264	187.519	235.536	165.611	176.812	160.927	196.048	146.501	157.039	180.24
ENSMUSG00000005103		Wdr1	yes	6	4	130.067	169.591	134.787	156.966	ENSMUSG00000005103	121.275	138.858	155.055	184.127	ENSMUSG00000005103	145.468	180.069	38.2885	112.054	146.192	158.328	191.013	119.097	155.081	213.173
ENSMUSG00000039461		Tcta	yes	6	4	167.267	169.49	167.364	168.948	ENSMUSG00000039461	160.316	174.218	177.936	161.043	ENSMUSG00000039461	184.495	144.677	151.776	147.396	174.902	200.356	155.452	200.421	151.768	170.318
ENSMUSG00000042747		Krtcap2	yes	6	4	227.921	169.42	234.818	174.223	ENSMUSG00000042747	272.588	183.253	178.163	160.678	ENSMUSG00000042747	147.73	152.905	517.13	200.16	170.38	179.219	178.929	177.397	157.395	163.96
ENSMUSG00000006342		Susd2	yes	6	4	146.704	169.27	154.412	157.048	ENSMUSG00000006342	147.212	146.195	165.212	173.327	ENSMUSG00000006342	161.907	208.299	71.4299	109.594	202.412	126.58	177.88	152.545	177.072	169.583
ENSMUSG00000059040		Eno1b	yes	6	4	132.889	168.797	154.264	140.241	ENSMUSG00000059040	135.958	129.821	181.723	155.87	ENSMUSG00000059040	120.112	159.157	128.605	96.766	148.693	144.003	210.788	152.657	142.519	169.222
ENSMUSG00000026087		Mrpl30	yes	6	4	225.17	168.43	226.75	178.198	ENSMUSG00000026087	254.135	196.206	185.673	151.186	ENSMUSG00000026087	216.692	133.691	412.021	231.195	169.894	187.53	154.834	216.511	164.355	138.018
ENSMUSG00000057411		Fam173a	yes	6	4	156.62	168.222	193.45	129.071	ENSMUSG00000057411	212.381	100.859	165.055	171.389	ENSMUSG00000057411	127.737	142.044	367.361	75.3609	142.92	84.2975	165.758	164.351	171.532	171.247
ENSMUSG00000002064		Sdf2	yes	6	4	181.865	167.937	201.794	150.793	ENSMUSG00000002064	211.221	152.509	187.655	148.219	ENSMUSG00000002064	181.382	135.188	317.093	122.337	159.234	175.955	166.205	209.104	145.128	151.31
ENSMUSG00000073676		Hspe1	yes	6	4	179.04	167.537	197.842	151.035	ENSMUSG00000073676	202.608	155.472	190.694	144.38	ENSMUSG00000073676	166.417	104.223	337.183	162.953	129.109	174.354	131.624	249.764	150.563	138.197
ENSMUSG00000062963		Ufc1	yes	6	4	235.286	167.467	225.089	191.229	ENSMUSG00000062963	251.462	219.111	185.529	149.406	ENSMUSG00000062963	220.787	141.46	392.139	228.487	191.065	237.781	149.997	221.06	149.481	149.331
ENSMUSG00000039607		Rbms3	yes	6	4	119.787	166.565	121.3	155.695	ENSMUSG00000039607	102.476	137.097	149.536	183.593	ENSMUSG00000039607	127.489	151.886	28.0527	94.0979	135.694	181.5	159.883	139.19	165.851	201.334
ENSMUSG00000017390		Aldoc	yes	6	4	217.095	166.461	218.489	175.193	ENSMUSG00000017390	248.045	186.144	174.156	158.767	ENSMUSG00000017390	181.347	221.172	341.616	147.303	186.014	225.115	192.994	155.317	158.473	159.06
ENSMUSG00000052146		Rps10	yes	6	4	191.687	166.081	239.619	123.269	ENSMUSG00000052146	266.954	116.419	198.615	133.546	ENSMUSG00000052146	170.636	145.609	484.618	85.1385	190.875	73.2425	179.599	217.632	154.107	112.984
ENSMUSG00000044117		2900011O08Rik	yes	6	4	165.908	165.503	167.702	163.79	ENSMUSG00000044117	162.903	168.913	174.9	156.105	ENSMUSG00000044117	162.018	202.641	124.05	129.399	163.374	213.966	194.772	155.029	132.39	179.82
ENSMUSG00000068039		Tcp1	yes	6	4	155.228	165.414	153.657	164.948	ENSMUSG00000068039	143.489	166.968	168.909	161.919	ENSMUSG00000068039	169.905	148.961	111.601	197.753	152.547	150.603	159.198	178.619	173.601	150.237
ENSMUSG00000002379		Ndufa11	yes	6	4	207.387	165.344	222.963	158.177	ENSMUSG00000002379	249.003	165.772	183.903	146.786	ENSMUSG00000002379	193.122	120.19	433.697	185.569	149.58	162.166	141.897	225.909	155.945	137.627
ENSMUSG00000020949		Fkbp3	yes	6	4	195.683	165.083	207.706	159.181	ENSMUSG00000020949	213.16	178.206	199.524	130.642	ENSMUSG00000020949	190.862	120.498	328.12	233.324	143.215	158.079	131.345	267.703	153.855	107.43
ENSMUSG00000021124		Vti1b	yes	6	4	148.136	164.71	154.618	154.913	ENSMUSG00000021124	148.945	147.327	163.127	166.293	ENSMUSG00000021124	137.066	119.703	190.065	146.205	179.773	116.002	137.322	188.933	164.1	168.486
ENSMUSG00000019428		Fkbp8	yes	6	4	134.854	164.677	156.737	136.829	ENSMUSG00000019428	163.787	105.92	146.162	183.191	ENSMUSG00000019428	86.2801	164.758	240.323	57.2271	200.842	59.6921	172.177	120.147	157.663	208.719
ENSMUSG00000061111		Fam195b	yes	6	4	142.968	164.646	156.47	146.808	ENSMUSG00000061111	148.265	137.671	168.778	160.514	ENSMUSG00000061111	141.881	124.076	178.838	115.501	184.072	113.439	185.365	152.19	164.268	156.76
ENSMUSG00000032518		Rpsa	yes	6	4	175.989	164.593	208.337	134.525	ENSMUSG00000032518	223.886	128.093	185.012	144.174	ENSMUSG00000032518	171.769	164.626	335.264	66.102	180.327	137.849	176.349	193.676	166.396	121.953
ENSMUSG00000046671		Mtfr1l	yes	6	4	134.91	164.488	141.025	152.457	ENSMUSG00000046671	131.784	138.036	154.887	174.089	ENSMUSG00000046671	133.771	143.903	117.677	106.618	160.259	147.231	162.905	146.87	163.782	184.397
ENSMUSG00000022964		Tmem50b	yes	6	4	157.677	163.873	150.595	169.716	ENSMUSG00000022964	148.9	166.455	153.138	174.608	ENSMUSG00000022964	193.487	179.375	73.838	140.069	173.152	186.143	166.978	139.298	178.486	170.731
ENSMUSG00000047675		Rps8	yes	6	4	192.289	163.739	218.309	143.429	ENSMUSG00000047675	233.114	151.463	196.1	131.379	ENSMUSG00000047675	190.044	136.586	372.713	175.579	162.337	116.473	121.718	270.482	142.507	120.25
ENSMUSG00000034744		Nagk	yes	6	4	184.059	163.701	187.328	164.504	ENSMUSG00000034744	194.399	173.719	176.721	150.68	ENSMUSG00000034744	182.772	166.82	233.605	145.436	177.886	197.836	176.622	176.82	139.125	162.235
ENSMUSG00000030751		Psma1	yes	6	4	191.761	163.619	185.142	175.866	ENSMUSG00000030751	192.487	191.034	174.125	153.113	ENSMUSG00000030751	188.755	126.68	262.025	202.515	168.085	202.503	149.763	198.488	166.051	140.174
ENSMUSG00000061787		Rps17	yes	6	4	195.267	163.408	234.417	130.631	ENSMUSG00000061787	257.077	133.458	200.427	126.39	ENSMUSG00000061787	253.645	123.292	394.293	97.6494	189.804	112.921	130.264	270.589	155.395	97.3843
ENSMUSG00000024479		Mal2	yes	6	4	202.631	163.066	159.215	214.394	ENSMUSG00000024479	148.053	257.208	175.958	150.173	ENSMUSG00000024479	219.5	209.781	14.8791	295.089	422.742	53.7936	184.327	167.589	221.129	79.218
ENSMUSG00000023827		Agpat4	yes	6	4	92.0772	163.052	120.152	120.782	ENSMUSG00000023827	84.7952	99.3593	173.188	152.915	ENSMUSG00000023827	66.1341	124.28	63.9715	72.2389	115.508	110.331	211.411	134.965	136.499	169.331
ENSMUSG00000061477		Rps7	yes	6	4	191.357	162.981	197.742	162.271	ENSMUSG00000061477	207.394	175.321	183.264	142.697	ENSMUSG00000061477	201.199	116.998	303.985	177.801	165.717	182.444	126.486	240.042	148.921	136.474
ENSMUSG00000031667		Aktip	yes	6	4	151.915	162.355	141.676	170.506	ENSMUSG00000031667	134.143	169.688	152.976	171.734	ENSMUSG00000031667	155.615	142.695	104.118	195.749	152.318	160.996	143.006	162.947	161.381	182.087
ENSMUSG00000038880		Mrps34	yes	2	4	48.5128	162.345	80.4388	107.653	ENSMUSG00000038880	42.4577	54.568	137.41	187.281	ENSMUSG00000038880	127.373	0	0	0	163.704	0	159.14	115.681	202.493	172.068
ENSMUSG00000041607		Mbp	yes	6	4	100.463	162.283	144.058	106.324	ENSMUSG00000041607	112.543	88.3824	191.329	133.236	ENSMUSG00000041607	81.575	68.0908	187.964	94.3313	101.083	69.733	177.713	204.946	109.181	157.291
ENSMUSG00000014077		Chp1	yes	6	4	152.255	161.655	140.545	171.485	ENSMUSG00000014077	128.289	176.221	158.93	164.38	ENSMUSG00000014077	169.324	171.54	44.0038	191.473	143.849	193.341	165.393	152.466	164.554	164.207
ENSMUSG00000024870		Rab1b	yes	6	4	119.506	161.318	140.452	132.01	ENSMUSG00000024870	128.391	110.622	158.544	164.091	ENSMUSG00000024870	93.371	161.156	130.646	78.4145	164.98	88.4703	178.968	138.121	155.743	172.44
ENSMUSG00000078713		Tomm5	yes	6	4	227.934	160.904	241.133	161.111	ENSMUSG00000078713	273.538	182.329	192.524	129.283	ENSMUSG00000078713	234.38	95.6684	490.567	205.397	163.238	178.352	107.309	277.74	146.75	111.816
ENSMUSG00000061046		Haghl	yes	6	4	140.413	160.9	175.519	121.697	ENSMUSG00000061046	181.514	99.313	166.528	155.272	ENSMUSG00000061046	115.957	140.773	287.811	82.6745	128.902	86.3626	178.393	154.663	176.755	133.789
ENSMUSG00000062070		Pgk1	yes	6	4	144.12	160.814	159.565	142.03	ENSMUSG00000062070	148.388	139.851	176.329	145.298	ENSMUSG00000062070	137.211	153.242	154.712	144.71	128.472	146.372	175.291	177.368	153.485	137.111
ENSMUSG00000021737		Psmd6	yes	6	4	168.514	160.431	169.333	161.229	ENSMUSG00000021737	172.32	164.708	164.852	156.009	ENSMUSG00000021737	155.996	125.327	235.637	170.973	157.205	165.947	166.099	163.606	157.916	154.102
ENSMUSG00000001380		Hars	yes	6	4	149.825	160.341	150.606	157.457	ENSMUSG00000001380	141.492	158.157	164.277	156.406	ENSMUSG00000001380	152.842	156.651	114.984	153.532	153.454	167.485	172.673	155.881	171.15	141.662
ENSMUSG00000036748		Cuedc2	yes	6	4	129.506	160.302	163.901	119.748	ENSMUSG00000036748	159.397	99.6145	170.656	149.948	ENSMUSG00000036748	114.681	136.992	226.518	94.3079	123.864	80.6715	190.407	150.906	154.465	145.431
ENSMUSG00000002524		Puf60	yes	6	4	129.831	160.273	141.696	142.32	ENSMUSG00000002524	132.478	127.183	155.522	165.024	ENSMUSG00000002524	129.552	144.133	123.75	104.716	155.227	121.606	150.864	160.179	160.826	169.223
ENSMUSG00000040212		Emp3	yes	6	4	160.649	159.879	169.124	151.557	ENSMUSG00000040212	170.632	150.665	166.863	152.896	ENSMUSG00000040212	130.403	115.635	265.859	154.505	175.818	121.672	169.272	164.453	142.38	163.412
ENSMUSG00000019432		Ddx39b	yes	6	4	142.35	159.866	151.459	147.254	ENSMUSG00000019432	142.792	141.908	164.46	155.273	ENSMUSG00000019432	131.795	147.816	148.764	120.764	142.96	161.999	168.69	160.23	156.156	154.39
ENSMUSG00000038370		Pcp4l1	yes	6	4	224.192	159.608	252.65	144.067	ENSMUSG00000038370	282.228	166.156	208.281	110.934	ENSMUSG00000038370	130.21	212.441	504.034	190.398	207.25	100.821	183.038	233.525	157.036	64.8322
ENSMUSG00000029757		Dync1i1	yes	6	4	126.951	159.574	130.197	149.803	ENSMUSG00000029757	113.018	140.884	155.966	163.181	ENSMUSG00000029757	123.529	168.308	47.2175	116.365	140.038	166.249	182.781	129.152	143.86	182.503
ENSMUSG00000020372		Gnb2l1	yes	6	4	189.874	159.514	199.085	156.375	ENSMUSG00000020372	212.934	166.814	178.312	140.717	ENSMUSG00000020372	180.5	134.282	324.021	155.974	144.21	200.258	157.084	199.54	148.244	133.19
ENSMUSG00000061315		Naca	yes	6	4	179.082	159.455	203.596	138.867	ENSMUSG00000061315	220.72	137.445	177.911	141	ENSMUSG00000061315	194.789	129.852	337.519	125.537	158.847	127.95	140.217	215.605	156.4	125.599
ENSMUSG00000030890		Ilk	yes	6	4	149.193	159.347	156.793	149.717	ENSMUSG00000030890	146.403	151.983	172.377	146.317	ENSMUSG00000030890	151.555	139.617	148.038	171.075	166.13	118.745	161.706	183.049	140.005	152.629
ENSMUSG00000013593		Ndufs2	yes	6	4	141.314	159.083	160.796	136.047	ENSMUSG00000013593	153.234	129.394	172.139	146.025	ENSMUSG00000013593	128.166	134.614	196.923	111.644	141.148	135.39	169.812	174.467	151.946	140.105
ENSMUSG00000018326		Ywhab	yes	6	4	164.77	159.077	157.859	167.127	ENSMUSG00000018326	154.767	174.774	162.495	155.657	ENSMUSG00000018326	170.331	166.774	127.197	208.136	184.055	132.13	164.989	160.002	158.495	152.82
ENSMUSG00000034932		Mrpl54	yes	6	4	170.094	158.986	196.325	134.977	ENSMUSG00000034932	207.513	132.675	179.544	138.428	ENSMUSG00000034932	158.18	103.83	360.529	159.329	131.423	107.274	138.419	220.669	153.159	123.698
ENSMUSG00000013539		Tango2	yes	6	4	167.261	158.886	169.873	157.949	ENSMUSG00000013539	170.353	164.169	169.154	148.618	ENSMUSG00000013539	144.387	146.042	220.629	160.538	158.102	173.868	157.215	181.094	152.44	144.795
ENSMUSG00000062328		Rpl17	yes	6	4	192.868	158.791	217.094	141.38	ENSMUSG00000062328	233.591	152.145	192.348	125.234	ENSMUSG00000062328	239.955	109.645	351.172	160.878	189.604	105.953	111.979	272.717	161.551	88.9164
ENSMUSG00000031748		Gnao1	yes	6	4	155.788	158.241	150.464	163.075	ENSMUSG00000031748	143.883	167.694	160.335	156.147	ENSMUSG00000031748	175.995	162.808	92.8461	204.454	148.248	150.379	170.95	149.721	145.295	166.998
ENSMUSG00000022540		Rogdi	yes	6	4	141.008	157.911	159.495	136.043	ENSMUSG00000022540	157.166	124.85	162.989	152.832	ENSMUSG00000022540	120.052	148.12	203.325	106.654	141.303	126.594	179.339	146.639	163.339	142.326
ENSMUSG00000039771		Polr2j	yes	6	4	192.106	157.91	200.598	156.256	ENSMUSG00000039771	212.726	171.485	182.407	133.412	ENSMUSG00000039771	178.452	112.894	346.832	197.517	149.225	167.713	134.204	230.61	133.518	133.307
ENSMUSG00000000346		Dazap2	yes	6	4	144.082	157.726	146.029	153.051	ENSMUSG00000000346	144.656	143.508	148.088	167.364	ENSMUSG00000000346	144.164	161.091	128.713	107.851	153.432	169.242	173.875	122.301	165.932	168.796
ENSMUSG00000016308		Ube2a	yes	6	4	218.914	157.707	218.48	170.383	ENSMUSG00000016308	253.194	184.635	166.409	149.006	ENSMUSG00000016308	202.799	164.784	391.999	200.214	181.554	172.136	169.753	163.064	160.728	137.284
ENSMUSG00000078566		Bnip3	yes	6	4	182.72	157.574	159.201	186.123	ENSMUSG00000078566	159.897	205.544	158.156	156.992	ENSMUSG00000078566	196.901	138.623	144.167	232.244	215.756	168.631	122.294	194.019	173.677	140.306
ENSMUSG00000012405		Rpl15	yes	6	4	197.115	157.546	202.037	160.537	ENSMUSG00000012405	211.326	182.903	188.104	126.987	ENSMUSG00000012405	265.679	113.326	254.974	164.296	210.045	174.367	114.416	261.792	139.879	114.096
ENSMUSG00000021546		Hnrnpk	yes	6	4	134.738	157.502	129.419	158.268	ENSMUSG00000021546	116.441	153.034	148.887	166.118	ENSMUSG00000021546	137.867	161.866	49.5908	148.838	149.177	161.087	156.6	141.173	167.795	164.441
ENSMUSG00000032412		Atp1b3	yes	6	4	116.699	157.41	109.364	156.602	ENSMUSG00000032412	102.635	130.762	119.458	195.362	ENSMUSG00000032412	112.338	127.106	68.4613	109.69	202.867	79.7293	144.601	94.3144	171.122	219.601
ENSMUSG00000029088		Kcnip4	yes	6	4	134.007	157.343	141.578	145.105	ENSMUSG00000029088	124.155	143.858	167.712	146.974	ENSMUSG00000029088	150.389	170.483	51.5944	157.519	118.928	155.128	167.361	168.063	130.571	163.377
ENSMUSG00000032314		Etfa	yes	6	4	135.445	157.238	144.813	143.511	ENSMUSG00000032314	133.124	137.766	162.345	152.13	ENSMUSG00000032314	124.001	116.613	158.759	117.062	142.424	153.811	143.81	180.88	150.072	154.188
ENSMUSG00000024425		Ndfip1	yes	6	4	75.7162	157.146	54.8599	161.716	ENSMUSG00000024425	54.038	97.3944	56.0928	258.2	ENSMUSG00000024425	58.792	59.7852	43.5369	66.3864	182.555	43.2418	66.4094	45.7761	221.72	294.679
ENSMUSG00000078695		Cisd3	yes	6	4	180.788	157.033	196.139	146.433	ENSMUSG00000078695	208.875	152.701	177.036	137.03	ENSMUSG00000078695	151.127	136.979	338.518	172.938	153.442	131.724	176.601	177.47	143.861	130.2
ENSMUSG00000004535		Tax1bp1	yes	6	4	100.225	156.462	126.583	118.856	ENSMUSG00000004535	110.022	90.4273	151.425	161.499	ENSMUSG00000004535	82.3267	76.8102	170.93	84.6097	78.6763	107.996	145.786	157.064	153.602	169.396
ENSMUSG00000021114		Atp6v1d	yes	6	4	176.585	156.078	180.488	156.275	ENSMUSG00000021114	186.631	166.538	171.274	140.881	ENSMUSG00000021114	166.901	165.798	227.195	163.688	156.339	179.586	161.338	181.21	134.146	147.617
ENSMUSG00000027603		Ggt7	yes	6	4	104.953	156.049	114.013	136.77	ENSMUSG00000027603	97.3548	112.55	139	173.099	ENSMUSG00000027603	111.374	143.189	37.5014	77.0155	154.248	106.388	152.821	125.179	182.381	163.816
ENSMUSG00000027012		Dync1i2	yes	6	4	144.759	155.995	132.573	165.934	ENSMUSG00000027012	120.819	168.699	150.204	161.787	ENSMUSG00000027012	159.67	155.026	47.7595	150.239	141.52	214.339	146.227	154.18	153.635	169.939
ENSMUSG00000016559		H3f3b	yes	6	4	164.061	155.981	167.757	153.902	ENSMUSG00000016559	174.198	153.925	158.095	153.867	ENSMUSG00000016559	142.969	133.303	246.321	171.344	156.105	134.327	135.377	180.813	160.428	147.306
ENSMUSG00000030591		Psmd8	yes	6	4	157.027	155.729	174.316	138.7	ENSMUSG00000030591	180.244	133.81	165.423	146.035	ENSMUSG00000030591	132.128	138.945	269.66	143.105	141.089	117.236	155.922	174.924	155.122	136.947
ENSMUSG00000032186		Tmod2	yes	6	4	149.136	155.703	158.531	144.996	ENSMUSG00000032186	160.006	138.266	156.317	155.089	ENSMUSG00000032186	183.764	161.898	134.357	125.315	165.158	124.326	153.81	158.825	140.168	170.011
ENSMUSG00000026179		Pnkd	yes	6	4	145.239	155.687	161.625	137.211	ENSMUSG00000026179	163.298	127.18	159.116	152.257	ENSMUSG00000026179	133.881	115.784	240.229	146.645	119.218	115.678	146.758	171.474	158.163	146.352
ENSMUSG00000086316		2210013O21Rik	yes	6	4	201.647	155.245	202.878	163.294	ENSMUSG00000086316	224.004	179.289	171.19	139.301	ENSMUSG00000086316	180.282	138.612	353.118	191.109	186.291	160.468	148.975	193.404	134.688	143.915
ENSMUSG00000025647		Shisa5	yes	6	4	133.716	155.15	139.317	145.262	ENSMUSG00000025647	132.553	134.878	149.462	160.839	ENSMUSG00000025647	127.152	132.803	137.705	94.3292	190.465	119.84	175.611	123.313	151.88	169.798
ENSMUSG00000037805		Rpl10a	yes	6	4	152.103	155.116	187.65	118.967	ENSMUSG00000037805	187.29	116.916	188.188	122.043	ENSMUSG00000037805	176.647	99.9696	285.254	101.423	126.044	123.281	167.158	209.219	116.05	128.037
ENSMUSG00000020315		Sptbn1	yes	6	4	189.505	155.062	162.975	188.48	ENSMUSG00000020315	167.926	211.084	155.549	154.574	ENSMUSG00000020315	223.536	179.334	100.907	273.734	191.799	167.719	138.009	173.09	165.236	143.912
ENSMUSG00000027133		Nop10	yes	6	4	226.685	154.926	231.265	164.698	ENSMUSG00000027133	267.79	185.58	176.477	133.375	ENSMUSG00000027133	187.174	120.429	495.767	237.418	166.182	153.141	127.715	225.239	152.421	114.33
ENSMUSG00000024026		Glo1	yes	6	4	187.435	154.91	169.813	179.038	ENSMUSG00000024026	178.049	196.821	157.458	152.362	ENSMUSG00000024026	161.357	219.022	153.769	128.774	297.806	163.884	180.295	134.621	184.151	120.573
ENSMUSG00000030869		Ndufab1	yes	6	4	148.031	154.4	168.812	132.346	ENSMUSG00000030869	166.583	129.479	172.155	136.645	ENSMUSG00000030869	221.313	111.626	166.809	133.542	213.147	41.7487	136.515	207.796	218.671	54.6191
ENSMUSG00000032278		Paqr5	yes	6	4	122.231	154.304	133.215	136.905	ENSMUSG00000032278	127.62	116.842	141.608	167	ENSMUSG00000032278	123.861	130.456	128.543	70.517	138.401	141.608	150.381	132.836	144.266	189.735
ENSMUSG00000003062		Stard3nl	yes	6	4	166.99	154.254	161.884	161.907	ENSMUSG00000003062	164.008	169.971	158.697	149.81	ENSMUSG00000003062	190.778	114.136	187.11	170.296	176.669	162.949	122.198	195.196	152.752	146.868
ENSMUSG00000008475		Arpc5	yes	6	4	127.612	154.156	126.939	149.52	ENSMUSG00000008475	116.021	139.202	143.316	164.996	ENSMUSG00000008475	135.237	115.935	96.8901	119.901	148.982	148.724	141.561	145.071	145.735	184.257
ENSMUSG00000022312		Eif3h	yes	6	4	152.886	154.069	167.374	139.345	ENSMUSG00000022312	165.89	139.883	169.6	138.539	ENSMUSG00000022312	152.353	116.309	229.007	131.557	158.854	129.237	138.556	200.643	141.555	135.523
ENSMUSG00000030298		Sec13	yes	6	4	146.786	153.723	167.496	131.626	ENSMUSG00000030298	168.307	125.266	166.279	141.167	ENSMUSG00000030298	138.892	139.756	226.273	99.4467	116.93	159.421	154.707	177.85	143.961	138.372
ENSMUSG00000027472		Pdrg1	yes	6	4	164.183	153.666	182.976	136.976	ENSMUSG00000027472	188.759	139.607	174.302	133.029	ENSMUSG00000027472	178.173	142.351	245.752	118.88	172.519	127.421	142.31	206.293	142.253	123.806
ENSMUSG00000001420		Tmem79	yes	6	4	124.814	153.281	138.478	133.924	ENSMUSG00000001420	124.525	125.104	159.407	147.156	ENSMUSG00000001420	119.089	164.542	89.9435	95.8716	154.955	124.484	182.474	136.341	136.317	157.994
ENSMUSG00000052738		Suclg1	yes	6	4	162.282	152.86	171.961	145.065	ENSMUSG00000052738	177.99	146.574	162.918	142.801	ENSMUSG00000052738	164.228	116.817	252.924	153.299	135.524	150.899	152.913	172.924	158.518	127.084
ENSMUSG00000063787		Chchd1	yes	6	4	188.863	152.619	179.963	168.767	ENSMUSG00000063787	186.638	191.088	169.952	135.286	ENSMUSG00000063787	170.66	79.3223	309.931	226.492	143.702	203.07	103.291	236.612	130.591	139.982
ENSMUSG00000064193		Gm4735	yes	6	4	119.862	152.581	132.394	133.505	ENSMUSG00000064193	114.848	124.876	158.714	146.448	ENSMUSG00000064193	108.962	128.342	107.24	90.9632	126.496	157.17	189.57	127.858	127.842	165.055
ENSMUSG00000025203		Scd2	yes	6	4	189.14	152.57	158.102	190.922	ENSMUSG00000025203	174.648	203.632	133.284	171.856	ENSMUSG00000025203	219.73	213.733	90.4823	206.801	152.044	252.05	149.274	117.293	164.649	179.064
ENSMUSG00000032366		Tpm1	yes	6	4	100.545	152.297	119.078	123.413	ENSMUSG00000032366	103.987	97.1027	141.715	162.878	ENSMUSG00000032366	74.7533	127.385	109.823	86.5924	128.878	75.8377	157.635	125.796	158.691	167.065
ENSMUSG00000025875		Tspan17	yes	6	4	111.983	151.617	131.573	124.101	ENSMUSG00000025875	125.405	98.5616	140.826	162.409	ENSMUSG00000025875	120.413	135.162	120.639	93.9943	163.544	38.1464	168.651	113	160.538	164.28
ENSMUSG00000002032		Tmem25	yes	6	4	135.964	151.553	136.325	148.074	ENSMUSG00000002032	122.995	148.933	156.32	146.786	ENSMUSG00000002032	140.534	163.646	64.8036	147.371	160.264	139.163	165.589	147.051	158.42	135.152
ENSMUSG00000033047		Eif3l	yes	6	4	139.786	151.282	144.503	144.266	ENSMUSG00000033047	134.955	144.617	158.825	143.74	ENSMUSG00000033047	142.487	149.638	112.74	123.642	136.196	174.013	172.582	145.067	134.311	153.17
ENSMUSG00000026374		Tsn	yes	6	4	173.63	151.038	166.681	162.505	ENSMUSG00000026374	172.572	174.687	157.844	144.232	ENSMUSG00000026374	148.095	160.117	209.505	176.038	164.192	183.83	150.266	165.421	137.561	150.903
ENSMUSG00000026123		Plekhb2	yes	6	4	128.916	150.742	120.782	154.51	ENSMUSG00000026123	111.556	146.276	134.623	166.861	ENSMUSG00000026123	138.409	170.775	25.4828	121.242	142.005	175.581	153.704	115.541	161.667	172.055
ENSMUSG00000001783		Rtcb	yes	6	4	135.848	149.63	142.818	139.903	ENSMUSG00000001783	129.625	142.071	162.607	136.652	ENSMUSG00000001783	131.25	160.905	96.7203	123.231	146.844	156.138	177.188	148.027	142.191	131.113
ENSMUSG00000071662		Polr2g	yes	6	4	160.443	149.537	183.141	129.02	ENSMUSG00000071662	191.402	129.484	170.749	128.326	ENSMUSG00000071662	141.376	107.275	325.554	113.279	136.566	138.606	139.977	201.521	136.685	119.966
ENSMUSG00000053768		Chchd3	yes	6	4	144.73	149.371	135.478	157.694	ENSMUSG00000053768	132.107	157.352	140.535	158.207	ENSMUSG00000053768	107.621	111.628	177.073	203.332	126.785	141.94	162.41	118.66	156.911	159.503
ENSMUSG00000020485		Supt4a	yes	6	4	154.511	149.19	164.204	140.561	ENSMUSG00000020485	166.367	142.655	160.96	137.42	ENSMUSG00000020485	153.171	84.071	261.859	183.989	139.337	104.639	113.385	208.536	147.62	127.22
ENSMUSG00000027215		Cd82	yes	6	4	151.555	148.985	156.694	144.36	ENSMUSG00000027215	166.155	136.955	142.503	155.466	ENSMUSG00000027215	118.988	235.886	143.59	96.17	146.935	167.761	136.93	148.076	136.54	174.393
ENSMUSG00000025137		Pcyt2	yes	6	4	121.555	148.819	137.63	127.29	ENSMUSG00000025137	124.073	119.036	157.966	139.672	ENSMUSG00000025137	134.245	136.387	101.588	88.9852	142.353	125.769	168.818	147.113	133.491	145.852
ENSMUSG00000020571		Pdia6	yes	6	4	118.174	148.762	130.711	130.107	ENSMUSG00000020571	115.188	121.159	153.994	143.529	ENSMUSG00000020571	112.569	135.508	97.4877	98.8913	137.124	127.461	159.402	148.586	141.405	145.653
ENSMUSG00000020857		Nme2	yes	6	4	209.32	148.756	188.282	181.906	ENSMUSG00000020857	213.305	205.334	150.749	146.763	ENSMUSG00000020857	138.528	99.1107	402.276	272.903	102.902	240.198	126.298	175.199	99.9141	193.611
ENSMUSG00000032679		Cd59a	yes	6	4	150.865	148.738	152.77	147.258	ENSMUSG00000032679	152.172	149.558	153.668	143.808	ENSMUSG00000032679	147.014	105.74	203.761	162.983	139.342	146.349	114.007	193.328	139.893	147.724
ENSMUSG00000061032		Rrp1	yes	6	4	103.762	148.145	126.055	116.976	ENSMUSG00000061032	113.057	94.4669	145.551	150.74	ENSMUSG00000061032	90.0558	125.182	123.934	63.8114	124.317	95.2722	159.491	131.611	141.172	160.308
ENSMUSG00000018677		Slc25a39	yes	6	4	108.504	148.111	124.327	124.367	ENSMUSG00000018677	113.987	103.02	139.837	156.386	ENSMUSG00000018677	101.934	131.725	108.302	90.9534	149.221	68.8869	178.512	101.161	141.567	171.205
ENSMUSG00000020265		Sumo3	yes	6	4	127.276	148.025	140.457	130.693	ENSMUSG00000020265	138.56	115.991	143.303	152.746	ENSMUSG00000020265	155.049	144.897	115.735	75.5757	165.508	106.889	173.949	112.656	148.811	156.682
ENSMUSG00000060923		Acyp2	yes	6	4	240.428	147.906	222.059	184.779	ENSMUSG00000060923	255.962	224.893	171.204	124.609	ENSMUSG00000060923	276.336	127.733	363.818	321.958	142.181	210.54	100.34	242.067	131.99	117.227
ENSMUSG00000025337		Sbds	yes	6	4	136.251	147.794	150.909	130.827	ENSMUSG00000025337	143.772	128.73	161.615	133.974	ENSMUSG00000025337	113.091	131.691	186.535	117.232	140.512	128.445	155.148	168.082	132.187	135.761
ENSMUSG00000031532		Saraf	yes	6	4	99.9101	147.649	119.294	118.717	ENSMUSG00000031532	112.899	86.9212	128.886	166.411	ENSMUSG00000031532	138.714	148.794	51.1891	79.8466	152.135	28.7821	158.735	99.0365	164.534	168.289
ENSMUSG00000016534		Lamp2	yes	6	4	183.944	147.495	154.278	184.451	ENSMUSG00000016534	154.664	213.224	153.698	141.293	ENSMUSG00000016534	177.07	171.159	115.764	251.292	154.521	233.858	152.271	155.126	140.08	142.505
ENSMUSG00000030682		Cdipt	yes	6	4	126.109	146.54	140.844	127.718	ENSMUSG00000030682	139.559	112.659	142.772	150.308	ENSMUSG00000030682	128.339	160.558	129.779	88.5199	154.91	94.547	158.326	127.217	146.124	154.491
ENSMUSG00000072694		1500011B03Rik	yes	6	4	169.585	146.359	162.433	158.156	ENSMUSG00000072694	167.691	171.479	154.547	138.171	ENSMUSG00000072694	155.562	132.449	215.062	146.542	148.446	219.448	141.208	167.886	141.225	135.117
ENSMUSG00000040824		Snrpd2	yes	6	4	184.511	146.313	201.025	137.439	ENSMUSG00000040824	224.062	144.96	166.47	126.156	ENSMUSG00000040824	164.33	118.545	389.31	185.742	142.16	106.979	123.545	209.394	141.611	110.702
ENSMUSG00000002031		Ift46	yes	6	4	128.04	146.135	132.649	137.906	ENSMUSG00000002031	122.308	133.772	148.161	144.108	ENSMUSG00000002031	131.652	124.965	110.307	111.114	142.197	148.004	165.67	130.651	140.375	147.842
ENSMUSG00000031765		Mt1	yes	6	4	197.19	146.106	222.565	130.949	ENSMUSG00000031765	250.68	143.701	180.392	111.82	ENSMUSG00000031765	198.981	76.7838	476.274	106.975	100.747	223.382	202.972	157.812	104.63	119.01
ENSMUSG00000070319		Eif3g	yes	6	4	125.436	146.097	158.56	108.84	ENSMUSG00000070319	157.46	93.4118	160.21	131.983	ENSMUSG00000070319	103.149	125.84	243.392	77.5471	121.785	80.9033	167.128	153.293	136.641	127.326
ENSMUSG00000018565		Elp5	yes	6	4	152.506	145.902	158.055	141.674	ENSMUSG00000018565	160.917	144.094	153.76	138.044	ENSMUSG00000018565	144.222	119.667	218.863	154.953	138.813	138.517	148.248	159.273	132.009	144.079
ENSMUSG00000024277		Mapre2	yes	6	4	129.039	145.751	125.252	146.195	ENSMUSG00000024277	124.377	133.7	126.564	164.938	ENSMUSG00000024277	165.589	166.679	40.8642	117.237	142.028	141.835	134.066	119.062	161.102	168.773
ENSMUSG00000026797		Stxbp1	yes	6	4	152.905	145.307	136.653	163.079	ENSMUSG00000026797	136.771	169.039	136.476	154.139	ENSMUSG00000026797	156.505	178.012	75.7961	190.925	149.171	167.022	154.596	118.355	154.681	153.597
ENSMUSG00000079658		Tceb1	yes	6	4	206.197	145.285	202.447	161.217	ENSMUSG00000079658	233.18	179.213	156.347	134.222	ENSMUSG00000079658	168.546	108.957	422.037	221.684	143.75	172.206	112.005	200.69	129.545	138.899
ENSMUSG00000028773		Fabp3	yes	6	4	151.622	145.247	165.745	132.399	ENSMUSG00000028773	165.276	137.968	166.448	124.046	ENSMUSG00000028773	135.303	91.7031	268.822	163.266	123.371	127.268	147.575	185.321	144.269	103.822
ENSMUSG00000027502		Rtfdc1	yes	6	4	138.103	145.13	143.234	138.594	ENSMUSG00000027502	136.564	139.641	153.238	137.023	ENSMUSG00000027502	119.681	146.131	143.881	145.151	135.821	137.952	157.889	148.587	142.554	131.492
ENSMUSG00000027777		Schip1	yes	6	4	108.57	144.975	116.426	129.837	ENSMUSG00000027777	96.5579	120.582	146.228	143.721	ENSMUSG00000027777	99.7053	95.513	94.4553	100.44	120.741	140.564	124.288	168.169	150.562	136.88
ENSMUSG00000065685		Gm23732	yes	2	2	107.459	144.957	149.308	95.6086	ENSMUSG00000065685	214.918	0	50.8925	239.022	ENSMUSG00000065685	267.37	377.383	0	0	0	0	0	101.785	478.043	0
ENSMUSG00000063316		Rpl27	yes	6	4	172.159	144.779	200.977	121.437	ENSMUSG00000063316	220.849	123.468	171.168	118.39	ENSMUSG00000063316	184.403	112.632	365.513	117.602	159.059	93.7426	122.565	219.77	141.301	95.4794
ENSMUSG00000020894		Vamp2	yes	6	4	107.932	144.47	87.7465	157.348	ENSMUSG00000020894	86.559	129.305	89.5279	199.412	ENSMUSG00000020894	72.3076	110.603	76.7663	115.16	199.318	73.4375	121.328	57.7277	178.565	220.259
ENSMUSG00000036305		Rpl39-ps	yes	6	4	349.297	144.279	333.944	200.636	ENSMUSG00000036305	404.433	294.162	228.212	60.3455	ENSMUSG00000036305	199.435	88.5902	925.273	645.623	197.142	39.7217	299.551	156.873	98.3637	22.3274
ENSMUSG00000032279		Idh3a	yes	6	4	120.932	144.045	123.781	136.573	ENSMUSG00000032279	109.998	131.866	144.456	143.635	ENSMUSG00000032279	127.673	126.592	75.7285	116.839	130.713	148.046	141.847	147.065	154.206	133.063
ENSMUSG00000024844		Banf1	yes	6	4	141.907	143.675	167.383	117.846	ENSMUSG00000024844	172.421	111.394	159.826	127.524	ENSMUSG00000024844	128.382	120.498	268.382	102.555	142.562	89.0637	136.524	183.127	139.706	115.343
ENSMUSG00000029616		Erp29	yes	6	4	121.156	143.494	163.533	96.6496	ENSMUSG00000029616	151.07	91.2427	182.228	104.76	ENSMUSG00000029616	99.6091	108.251	245.349	72.0563	123.022	78.6499	171.575	192.882	104.803	104.717
ENSMUSG00000060450		Rnf14	yes	6	4	128.164	143.157	120.238	148.084	ENSMUSG00000060450	108.622	147.705	137.662	148.653	ENSMUSG00000060450	131.822	162.551	31.4928	137.246	146.438	159.432	147.17	128.154	147.12	150.186
ENSMUSG00000066553		Gm6969	yes	6	4	158.453	143.044	174.62	129.959	ENSMUSG00000066553	182.083	134.823	163.426	122.662	ENSMUSG00000066553	152.413	145.469	248.366	118.96	156.265	129.244	144.236	182.617	146.389	98.9357
ENSMUSG00000038683		Pak1ip1	yes	6	4	148.308	142.863	154.158	138.102	ENSMUSG00000038683	144.978	151.638	167.928	117.798	ENSMUSG00000038683	129.474	125.314	180.147	158.93	124.693	171.291	140.236	195.621	108.864	126.732
ENSMUSG00000032026		Rexo2	yes	6	4	140.772	142.796	155.446	127.717	ENSMUSG00000032026	164.249	117.295	142.241	143.35	ENSMUSG00000032026	146.97	118.198	227.579	109.519	135.002	107.365	135.078	149.404	151.257	135.443
ENSMUSG00000026966		Ssna1	yes	6	4	153.054	142.793	160.108	137.79	ENSMUSG00000026966	160.201	145.906	159.969	125.617	ENSMUSG00000026966	133.006	88.0992	259.498	146.298	127.61	163.81	124.983	194.955	114.875	136.358
ENSMUSG00000034981		Parm1	yes	6	4	104.594	142.369	112.187	127.221	ENSMUSG00000034981	97.0157	112.173	134.945	149.793	ENSMUSG00000034981	119.477	114.731	56.8392	129.159	112.639	94.7213	147.477	122.412	142.697	156.888
ENSMUSG00000022193		Psmb5	yes	6	4	151.207	142.339	179.544	115.776	ENSMUSG00000022193	198.769	103.644	150.705	133.974	ENSMUSG00000022193	130.712	121.43	344.166	70.8342	159.045	81.0527	140.072	161.338	142.974	124.973
ENSMUSG00000027642		Rpn2	yes	6	4	106.968	142.234	115.559	126.59	ENSMUSG00000027642	102.933	111.003	134.498	149.97	ENSMUSG00000027642	119	144.066	45.7342	89.0847	132.073	111.852	145.443	123.553	145.468	154.472
ENSMUSG00000070858		Gm1673	yes	6	4	94.2425	142.188	110.153	116.688	ENSMUSG00000070858	98.567	89.9181	127.533	156.842	ENSMUSG00000070858	132.549	133.804	29.348	87.5662	177.266	4.9221	173.32	81.7457	141.759	171.926
ENSMUSG00000021963		Sap18	yes	6	4	142.706	142.174	182.054	102.932	ENSMUSG00000021963	194.076	91.3353	164.02	120.327	ENSMUSG00000021963	149.245	138.794	294.189	33.0112	156.483	84.5118	140.926	187.115	130.333	110.321
ENSMUSG00000026032		Ndufb3	yes	6	4	230.935	141.822	237.746	152.833	ENSMUSG00000026032	283.988	177.882	168.383	115.26	ENSMUSG00000026032	226.694	111.053	514.217	197.785	165.114	170.746	113.32	223.447	136.367	94.1525
ENSMUSG00000029405		G3bp2	yes	6	4	136.923	141.795	132.845	144.899	ENSMUSG00000029405	125.441	148.406	143.952	139.637	ENSMUSG00000029405	134.376	176.001	65.9455	148.918	120.475	175.825	149.11	138.795	150.541	128.734
ENSMUSG00000106918		Mrpl33	yes	6	4	176.948	141.769	184.163	141.59	ENSMUSG00000106918	192.372	161.525	171.85	111.688	ENSMUSG00000106918	221.206	83.4397	272.469	233.094	147.937	103.543	95.3982	248.302	112.416	110.959
ENSMUSG00000014856		Tmem208	yes	6	4	160.174	141.067	179.136	125.927	ENSMUSG00000014856	193.022	127.326	158.306	123.827	ENSMUSG00000014856	129.631	86.3047	363.129	113.737	128.839	139.403	132.31	184.303	137.328	110.326
ENSMUSG00000051359		Ncald	yes	6	4	119.56	141.022	109.118	147.171	ENSMUSG00000051359	96.5396	142.581	127.986	154.057	ENSMUSG00000051359	136.498	83.6667	69.4542	84.5638	139.379	203.799	131.09	124.882	138.991	169.123
ENSMUSG00000041453		Rpl21	yes	6	4	150.342	141.007	180.271	112.945	ENSMUSG00000041453	192.53	108.154	161.882	120.132	ENSMUSG00000041453	197.165	105.088	275.338	75.9691	131.527	116.966	147.112	176.652	123.615	116.65
ENSMUSG00000029291		Rufy3	yes	6	4	130.556	140.646	119.067	150.117	ENSMUSG00000029291	107.107	154.004	137.007	144.286	ENSMUSG00000029291	126.718	138.634	55.9682	127.375	136.127	198.511	136.731	137.283	151.514	137.057
ENSMUSG00000025351		Cd63	yes	6	4	186.35	140.394	197.108	138.826	ENSMUSG00000025351	222.047	150.652	159.7	121.088	ENSMUSG00000025351	156.061	116.824	393.257	145.379	200.521	106.057	144.922	174.477	132.912	109.263
ENSMUSG00000025579		Gaa	yes	6	4	100.78	139.911	108.867	123.999	ENSMUSG00000025579	106.441	95.1197	112.505	167.318	ENSMUSG00000025579	119.087	168.235	32.0017	64.2368	135.911	85.2112	130.472	94.538	159.849	174.787
ENSMUSG00000021194		Chga	yes	6	4	87.8703	139.83	119.181	98.1277	ENSMUSG00000021194	104.461	71.2798	141.261	138.399	ENSMUSG00000021194	85.8962	124.172	103.314	44.6832	129.723	39.4333	160.484	122.038	137.981	138.818
ENSMUSG00000026023		Cdk15	yes	6	4	79.9913	139.416	102.349	105.174	ENSMUSG00000026023	74.2817	85.701	144.449	134.382	ENSMUSG00000026023	85.9452	81.3586	55.5414	95.3491	79.5244	82.2294	130.052	158.846	120.852	147.913
ENSMUSG00000011589		Fsd1	yes	6	4	107.838	139.34	128.004	112.874	ENSMUSG00000011589	117.3	98.3773	144.06	134.619	ENSMUSG00000011589	100.702	138.811	112.386	79.2976	123.617	92.2174	152.058	136.061	127.658	141.581
ENSMUSG00000021241		Isca2	yes	6	4	161.838	139.251	163.077	142.53	ENSMUSG00000021241	173.281	150.394	147.77	130.733	ENSMUSG00000021241	155.857	102.123	261.863	195.922	117.522	137.739	119.042	176.499	136.848	124.617
ENSMUSG00000026154		Sdhaf4	yes	6	4	202.883	139.083	174.88	179.846	ENSMUSG00000026154	194.422	211.343	145.566	132.6	ENSMUSG00000026154	203.432	90.7416	289.093	299.488	168.046	166.495	99.2919	191.84	129.848	135.351
ENSMUSG00000071415		Rpl23	yes	6	4	174.419	139	203.215	117.288	ENSMUSG00000071415	227.59	121.247	166.651	111.349	ENSMUSG00000071415	169.596	140.62	372.555	112.7	167.274	83.7669	121.386	211.916	140.824	81.8731
ENSMUSG00000031604		Msmo1	yes	6	4	159.582	138.846	153.913	148.661	ENSMUSG00000031604	155.075	164.088	152.17	125.521	ENSMUSG00000031604	164.174	175.961	125.09	186.274	139.164	166.827	140.189	164.151	133.466	117.576
ENSMUSG00000057098		Ebf1	yes	6	4	122.921	138.633	105.36	153.052	ENSMUSG00000057098	90.5073	155.336	127.64	149.626	ENSMUSG00000057098	121.565	121.658	28.2989	137.345	130.562	198.1	126.015	129.265	122.345	176.907
ENSMUSG00000057113		Npm1	yes	6	4	144.066	138.568	149.339	134.395	ENSMUSG00000057113	149.723	138.41	148.764	128.371	ENSMUSG00000057113	132.938	116.303	199.927	125.118	139.848	150.264	127.8	169.728	134.868	121.875
ENSMUSG00000018574		Acadvl	yes	6	4	118.451	138.31	124.24	128.549	ENSMUSG00000018574	113.549	123.352	140.276	136.344	ENSMUSG00000018574	118.623	135.166	86.8581	110.304	132.413	127.34	146.144	134.409	146.54	126.147
ENSMUSG00000030663		1110004F10Rik	yes	6	4	139.56	138.254	142.267	135.808	ENSMUSG00000030663	141.376	137.744	143.604	132.904	ENSMUSG00000030663	137.089	113.407	173.631	119.006	121.078	173.149	131.042	156.166	134.04	131.768
ENSMUSG00000033065		Pfkm	yes	6	4	102.217	138.117	109.754	123.4	ENSMUSG00000033065	93.1366	111.298	134.679	141.553	ENSMUSG00000033065	101.714	146.733	30.9629	112.626	110.601	110.668	147.749	121.61	134.952	148.155
ENSMUSG00000040907		Atp1a3	yes	6	4	102.272	137.878	113.276	119.752	ENSMUSG00000040907	106.973	97.5702	122.731	153.026	ENSMUSG00000040907	110.693	164.512	45.7148	106.82	114.955	70.9355	149.96	95.5018	157.335	148.717
ENSMUSG00000022351		Sqle	yes	6	4	118.563	137.871	116.084	136.488	ENSMUSG00000022351	110.18	126.945	124.941	150.802	ENSMUSG00000022351	149.849	153.201	27.4892	129.186	135.532	116.118	135.487	114.395	146.154	155.45
ENSMUSG00000024366		Gfra3	yes	6	4	75.5253	137.774	100.729	100.121	ENSMUSG00000024366	75.0969	75.9537	139.177	136.372	ENSMUSG00000024366	75.5815	103.689	46.0203	43.8138	105.308	78.7392	153.419	124.934	128.248	144.496
ENSMUSG00000006315		Tmem147	yes	6	4	162.505	137.641	175.868	129.251	ENSMUSG00000006315	192.393	132.617	151.081	124.201	ENSMUSG00000006315	119.318	127.576	330.285	139.354	151.037	107.459	141.354	160.807	133.142	115.261
ENSMUSG00000022295		Atp6v1c1	yes	6	4	134.994	137.145	129.716	141.993	ENSMUSG00000022295	123.583	146.405	138.915	135.375	ENSMUSG00000022295	134.645	138.604	97.4985	140.653	126.845	171.717	138.64	139.19	140.401	130.349
ENSMUSG00000063802		Hspbp1	yes	6	4	88.9189	136.669	113.28	102.758	ENSMUSG00000063802	106.682	71.1562	123.178	150.16	ENSMUSG00000063802	63.65	101.223	155.172	29.868	137.306	46.2945	158.656	87.7007	144.902	155.418
ENSMUSG00000042380		Smim12	yes	6	4	143.916	136.649	166.502	115.516	ENSMUSG00000042380	182.08	105.751	143.135	130.163	ENSMUSG00000042380	122.177	116.048	308.015	111.178	116.983	89.0924	140.333	145.936	132.99	127.337
ENSMUSG00000029649		Pomp	yes	6	4	198.174	136.615	178.788	168.313	ENSMUSG00000029649	197.06	199.289	151.381	121.849	ENSMUSG00000029649	154.762	108.994	327.423	303.819	149.164	144.884	123.736	179.025	136.53	107.168
ENSMUSG00000030327		Necap1	yes	6	4	123.71	136.414	113.191	144.392	ENSMUSG00000030327	102.41	145.01	129.363	143.465	ENSMUSG00000030327	117.559	142.998	46.6739	150.803	143.26	140.966	132.08	126.645	160.131	126.799
ENSMUSG00000035297		Cops4	yes	6	4	136.657	136.303	125.683	147.348	ENSMUSG00000035297	121.269	152.045	132.304	140.303	ENSMUSG00000035297	126.992	106.232	130.583	144.795	110.13	201.211	125.284	139.323	123.237	157.369
ENSMUSG00000021607		Mrpl36	yes	6	4	159.292	136.111	161.163	138.876	ENSMUSG00000021607	172.499	146.084	144.159	128.063	ENSMUSG00000021607	129.354	108.265	279.878	160.28	148.905	129.067	136.303	152.014	134.779	121.347
ENSMUSG00000030120		Mlf2	yes	6	4	109.525	136.024	128.052	112.198	ENSMUSG00000030120	121.086	97.9644	138.501	133.548	ENSMUSG00000030120	106.319	138.667	118.272	89.0319	156.355	48.5064	156.959	120.043	133.604	133.491
ENSMUSG00000023036		Pcdhga8	yes	6	4	84.5392	135.91	88.5884	121.587	ENSMUSG00000023036	72.0548	97.0236	113.389	158.431	ENSMUSG00000023036	67.8756	108.635	39.6538	70.1673	95.5676	125.336	87.7625	139.015	106.111	210.751
ENSMUSG00000006717		Acot13	yes	6	4	150.543	135.761	159.164	130.096	ENSMUSG00000006717	167.007	134.078	147.399	124.123	ENSMUSG00000006717	164.38	81.4743	255.167	154.039	127.366	120.83	113.482	181.317	137.75	110.495
ENSMUSG00000036966		Spryd3	yes	6	4	90.1243	135.713	111.926	104.793	ENSMUSG00000036966	97.8898	82.3588	132.981	138.444	ENSMUSG00000036966	100.378	144.886	48.4053	45.3592	122.278	79.4392	140.743	125.22	130.613	146.275
ENSMUSG00000016833		Mrps18c	yes	6	4	184.409	135.557	170.022	159.715	ENSMUSG00000016833	186.727	182.092	144.964	126.151	ENSMUSG00000016833	168.119	85.7323	306.329	244.299	113.886	188.09	106.501	183.427	129.764	122.537
ENSMUSG00000000753		Serpinf1	yes	6	4	103.936	135.49	115.258	117.857	ENSMUSG00000000753	102.543	105.328	134.329	136.651	ENSMUSG00000000753	73.0635	106.111	128.456	81.9914	120.412	113.58	133.348	135.311	140.977	132.325
ENSMUSG00000004667		Polr2e	yes	6	4	131.966	135.478	149.038	117.703	ENSMUSG00000004667	148.841	115.09	149.334	121.621	ENSMUSG00000004667	129.508	105.836	211.18	108.235	115.831	121.204	137.081	161.586	105.864	137.379
ENSMUSG00000055850		Rnf181	yes	6	4	168.076	135.295	169.841	140.086	ENSMUSG00000055850	178.671	157.48	156.595	113.994	ENSMUSG00000055850	156.004	145.31	234.7	183.616	145.027	143.796	155.374	157.816	109.707	118.282
ENSMUSG00000059119		Nap1l4	yes	6	4	93.9062	135.096	109.629	111.136	ENSMUSG00000059119	95.8169	91.9955	130.346	139.846	ENSMUSG00000059119	91.4683	132.589	63.3934	53.62	130.796	91.5706	139.723	120.969	136.636	143.056
ENSMUSG00000031007		Atp6ap2	yes	6	4	128.258	135.039	127.991	133.95	ENSMUSG00000031007	120.216	136.3	139.655	130.424	ENSMUSG00000031007	139.282	132.101	89.265	129.182	122.972	156.746	125.176	154.133	143.021	117.827
ENSMUSG00000027489		Necab3	yes	6	4	97.5918	134.829	115.062	109.912	ENSMUSG00000027489	97.4783	97.7053	141.437	128.221	ENSMUSG00000027489	96.834	107.306	88.295	83.7445	110.995	98.3763	130.948	151.925	121.712	134.731
ENSMUSG00000051355		Commd1	yes	6	4	132.294	134.815	152.207	114.398	ENSMUSG00000051355	147.417	117.171	159.393	110.237	ENSMUSG00000051355	171.844	6.43578	263.971	141.809	97.5203	112.185	108.46	210.326	118.607	101.868
ENSMUSG00000038412		Higd1a	yes	6	4	142.749	134.606	145.304	133.68	ENSMUSG00000038412	149.427	136.071	139.118	130.093	ENSMUSG00000038412	185.826	87.1904	175.266	153.614	109.671	144.928	114.811	163.425	131.557	128.629
ENSMUSG00000005683		Cs	yes	6	4	116.179	134.479	117.857	129.14	ENSMUSG00000005683	106.371	125.986	135.086	133.872	ENSMUSG00000005683	125.038	146.595	47.4815	117.026	132.847	128.084	145.94	124.232	128.303	139.441
ENSMUSG00000005362		Crbn	yes	6	4	134.175	134.359	123.237	145.26	ENSMUSG00000005362	114.579	153.771	136.225	132.493	ENSMUSG00000005362	143.292	134.089	66.357	168.531	114.249	178.532	121.836	150.613	141.366	123.62
ENSMUSG00000000827		Tpd52l2	yes	6	4	151.651	134.329	157.302	132.144	ENSMUSG00000000827	159.258	144.045	154.368	114.291	ENSMUSG00000000827	138.639	129.043	210.091	154.404	120.261	157.47	138.444	170.291	109.005	119.578
ENSMUSG00000024446		Rpp21	yes	6	4	153.36	134.109	171.209	120.11	ENSMUSG00000024446	180.811	125.909	156.806	111.412	ENSMUSG00000024446	137.296	108.73	296.406	133.905	130.569	113.253	132.046	181.567	102.298	120.525
ENSMUSG00000027282		Mtch2	yes	6	4	148.613	133.543	153.246	131.923	ENSMUSG00000027282	157.211	140.014	147.299	119.786	ENSMUSG00000027282	150.538	114.2	206.896	137.945	136.55	145.547	120.795	173.803	119.88	119.693
ENSMUSG00000030884		Uqcrc2	yes	6	4	129.336	132.98	133.393	128.193	ENSMUSG00000030884	126.435	132.237	143.831	122.129	ENSMUSG00000030884	124.122	114.886	140.297	135.911	137.224	123.575	121.447	166.214	131.576	112.681
ENSMUSG00000003421		Nosip	yes	6	4	115.728	132.931	125.169	120.05	ENSMUSG00000003421	120.886	110.57	131.594	134.269	ENSMUSG00000003421	93.6635	132.64	136.354	71.097	134.354	126.26	149.726	113.461	138.29	130.249
ENSMUSG00000026727		Rsu1	yes	6	4	110.735	132.642	115.393	123.603	ENSMUSG00000026727	100.343	121.127	137.966	127.316	ENSMUSG00000026727	113.668	83.3321	104.03	146.671	90.4196	126.291	134.681	141.252	106.347	148.286
ENSMUSG00000002010		Idh3g	yes	6	4	137.992	132.21	159.617	111.741	ENSMUSG00000002010	161.524	114.461	156.757	107.663	ENSMUSG00000002010	134.608	130.155	219.808	102.104	119.673	121.605	154.389	159.125	121.517	93.8082
ENSMUSG00000045948		Mrps12	yes	6	4	131.264	131.424	156.672	105.985	ENSMUSG00000045948	174.457	88.0716	129.994	132.854	ENSMUSG00000045948	104.66	109.374	309.338	70.5492	142.406	51.2597	123.261	136.727	138.843	126.865
ENSMUSG00000006304		Arpc2	yes	6	4	98.4561	131.409	112.617	110.658	ENSMUSG00000006304	105.824	91.0886	122.807	140.012	ENSMUSG00000006304	96.1947	111.923	109.353	90.9135	124.113	58.2393	143.176	102.438	130.84	149.183
ENSMUSG00000026078		Pdcl3	yes	6	4	126.082	131.345	134.785	121.59	ENSMUSG00000026078	136.243	115.921	132.597	130.093	ENSMUSG00000026078	117.836	117.41	173.484	92.0646	116.906	138.793	111.877	153.317	137.362	122.823
ENSMUSG00000028057		Rit1	yes	6	4	149.466	131.274	165.418	118.96	ENSMUSG00000028057	175.55	123.381	150.219	112.328	ENSMUSG00000028057	136.613	122.248	267.79	120.271	125.842	124.03	144.976	155.463	112.07	112.587
ENSMUSG00000024403		Atp6v1g2	yes	6	4	110.96	131.063	126.898	111.105	ENSMUSG00000024403	119.608	102.313	137.833	124.293	ENSMUSG00000024403	135.362	98.6643	124.798	77.3454	127.865	101.728	133.589	142.077	100.594	147.993
ENSMUSG00000028419		Chmp5	yes	6	4	132.981	131.056	143.281	121.141	ENSMUSG00000028419	140.854	125.109	146.922	115.189	ENSMUSG00000028419	116.985	118.326	187.25	134.639	110.201	130.487	141.866	151.978	113.291	117.088
ENSMUSG00000058076		Sdhc	yes	6	4	139.223	130.867	158.972	112.789	ENSMUSG00000058076	169.617	108.829	143.005	118.73	ENSMUSG00000058076	124.595	116.261	267.994	92.394	111.231	122.862	150.095	135.914	133.885	103.574
ENSMUSG00000026810		Dpm2	yes	6	4	140.17	130.606	146.248	126.44	ENSMUSG00000026810	148.474	131.865	142.91	118.302	ENSMUSG00000026810	132.828	100.791	211.804	158.543	129.08	107.972	137.806	148.013	107.376	129.228
ENSMUSG00000021832		Psmc6	yes	6	4	138.596	130.479	130.698	140	ENSMUSG00000021832	127.856	149.335	134.961	125.996	ENSMUSG00000021832	150.387	96.9411	136.241	175.324	123.626	149.056	89.7227	180.2	140.226	111.767
ENSMUSG00000025980		Hspd1	yes	6	4	119.635	130.387	125.561	122.311	ENSMUSG00000025980	119.23	120.04	135.056	125.718	ENSMUSG00000025980	113.048	127.625	117.018	104.059	122.802	133.26	145.638	124.475	135.739	115.696
ENSMUSG00000031299		Pdha1	yes	6	4	116.415	130.226	109.007	134.872	ENSMUSG00000031299	96.7142	136.116	127.446	133.006	ENSMUSG00000031299	118.851	143.73	27.5615	113.781	124.497	170.071	131.607	123.285	136.324	129.688
ENSMUSG00000028455		Stoml2	yes	6	4	111.32	129.788	133.622	103.793	ENSMUSG00000028455	132.715	89.9263	134.982	124.593	ENSMUSG00000028455	102.232	120.333	175.579	81.0804	132.479	56.2195	127.871	142.094	130.867	118.32
ENSMUSG00000059518		Znhit1	yes	6	4	164.063	129.608	162.097	138.466	ENSMUSG00000059518	182.206	145.92	131.933	127.284	ENSMUSG00000059518	97.8453	113.596	335.177	167.219	172.975	97.5669	122.542	141.323	125.376	129.191
ENSMUSG00000025917		Cops5	yes	6	4	158.674	129.526	151.027	143.003	ENSMUSG00000025917	157.791	159.556	140.88	118.172	ENSMUSG00000025917	162.447	107.166	203.761	193.156	117.361	168.152	113.146	168.613	123.039	113.305
ENSMUSG00000018322		Tomm34	yes	6	4	110.426	129.514	125.114	111.009	ENSMUSG00000018322	119.2	101.652	133.984	125.045	ENSMUSG00000018322	119.28	146.756	91.5644	101.477	114.062	89.4176	157.663	110.305	130.438	119.652
ENSMUSG00000031556		Tm2d2	yes	6	4	130.224	129.044	136.769	122.734	ENSMUSG00000031556	140.634	119.814	130.972	127.115	ENSMUSG00000031556	115.275	95.6384	210.988	103.851	114.902	140.688	111.409	150.536	133.337	120.894
ENSMUSG00000029073		Cptp	yes	6	4	107.036	128.852	121.185	110.34	ENSMUSG00000029073	115.535	98.5367	129.661	128.044	ENSMUSG00000029073	118.444	137.001	91.159	70.9602	116.149	108.501	145.855	113.467	130.147	125.941
ENSMUSG00000003813		Rad23a	yes	6	4	97.1202	128.475	108.341	110.983	ENSMUSG00000003813	98.9424	95.2981	122.439	134.511	ENSMUSG00000003813	75.7861	105.615	115.426	87.806	100.604	97.4844	130.143	114.735	121.04	147.982
ENSMUSG00000013921		Clip3	yes	6	4	107.446	128.303	111.861	119.717	ENSMUSG00000013921	104.379	110.514	123.083	133.522	ENSMUSG00000013921	120.688	144.111	48.3388	95.0911	137.913	98.5368	140.117	106.049	134.183	132.862
ENSMUSG00000024194		Cuta	yes	6	4	154.269	128.098	178.245	109.356	ENSMUSG00000024194	201.909	106.628	142.75	113.447	ENSMUSG00000024194	135.448	118.367	351.913	87.5461	129.819	102.52	149.384	136.115	118.743	108.15
ENSMUSG00000018395		Kif3a	yes	6	4	136.24	127.85	151.854	113.914	ENSMUSG00000018395	159.611	112.868	140.217	115.483	ENSMUSG00000018395	166.742	129.929	182.162	84.9787	153.819	99.8075	144.039	136.396	132.776	98.1905
ENSMUSG00000008393		Carhsp1	yes	6	4	86.6008	127.817	97.446	108.728	ENSMUSG00000008393	82.0679	91.1336	120.513	135.12	ENSMUSG00000008393	74.4114	132.543	39.2494	62.4076	113.684	97.3092	140.169	100.857	124.773	145.468
ENSMUSG00000027907		S100a11	yes	6	4	258.5	127.796	270.858	141.578	ENSMUSG00000027907	341.297	175.702	165.2	90.3924	ENSMUSG00000027907	299.91	138.2	585.781	106.773	237.056	183.277	144.182	186.217	93.0113	87.7736
ENSMUSG00000039640		Mrpl12	yes	6	4	113.677	127.737	138.367	100.236	ENSMUSG00000039640	141.51	85.8439	133.651	121.823	ENSMUSG00000039640	89.3305	85.5563	249.643	62.5664	112.073	82.8924	124.133	143.17	131.637	112.01
ENSMUSG00000063931		Pepd	yes	6	4	96.825	127.642	112.442	105.862	ENSMUSG00000063931	103.179	90.471	126.337	128.948	ENSMUSG00000063931	93.1495	122.623	93.7647	57.0845	96.4856	117.843	132.421	120.253	131.458	126.438
ENSMUSG00000024146		Cript	yes	6	4	144.606	126.947	137.615	137.469	ENSMUSG00000024146	139.996	149.215	134.043	119.851	ENSMUSG00000024146	154.826	87.3549	177.807	170.172	144.148	133.326	97.4728	170.613	130.478	109.223
ENSMUSG00000005779		Psmb4	yes	6	4	148.761	126.808	159.558	120.402	ENSMUSG00000005779	176.706	120.817	133.835	119.78	ENSMUSG00000005779	131.289	113.851	284.979	131.469	130.364	100.617	130.083	137.588	124.454	115.106
ENSMUSG00000021996		Esd	yes	6	4	190.008	126.709	182.498	146.879	ENSMUSG00000021996	208.749	171.268	143.123	110.295	ENSMUSG00000021996	186.078	121.592	318.576	186.283	162.367	165.154	123.557	162.688	129.497	91.0922
ENSMUSG00000105796		RP23-440C1.3	yes	2	1	214.325	126.549	145.713	212.716	ENSMUSG00000105796	74.1233	354.527	253.097	0	ENSMUSG00000105796	222.37	0	0	1063.58	0	0	506.195	0	0	0
ENSMUSG00000023939		Mrpl14	yes	6	4	135.065	126.213	146.61	116.438	ENSMUSG00000023939	155.557	114.572	133.191	119.236	ENSMUSG00000023939	133.544	94.5042	238.622	99.6043	140.643	103.47	99.4232	166.958	113.921	124.551
ENSMUSG00000021643		Serf1	yes	6	4	151.114	125.719	145.816	136.097	ENSMUSG00000021643	154.537	147.692	132.735	118.704	ENSMUSG00000021643	161.868	81.5675	220.176	196.132	122.697	124.246	88.2976	177.172	111.865	125.543
ENSMUSG00000057388		Mrpl18	yes	6	4	136.217	125.69	144.642	119.369	ENSMUSG00000057388	152.069	120.364	133.502	117.877	ENSMUSG00000057388	117.585	101.349	237.272	124.341	124.383	112.369	120.992	146.012	122.215	113.539
ENSMUSG00000003352		Cacnb3	yes	6	4	79.3582	125.58	93.8495	101.844	ENSMUSG00000003352	76.5549	82.1615	119.792	131.368	ENSMUSG00000003352	72.0623	97.6226	59.9797	71.8236	114.531	60.1298	133.133	106.45	121.566	141.171
ENSMUSG00000026728		Vim	yes	6	4	121.97	125.416	149.36	97.3362	ENSMUSG00000026728	155.616	88.3229	139.976	110.856	ENSMUSG00000026728	96.927	148.494	221.428	71.4978	132.127	61.344	170.532	109.419	119.952	101.76
ENSMUSG00000020457		Drg1	yes	6	4	130.17	125.249	124.656	131.747	ENSMUSG00000020457	120.335	140.005	131.138	119.36	ENSMUSG00000020457	112	114.403	134.602	147.834	118.884	153.298	121.484	140.792	119.187	119.533
ENSMUSG00000031144		Syp	yes	6	4	106.031	125.244	112.496	114.936	ENSMUSG00000031144	106.574	105.488	121.38	129.107	ENSMUSG00000031144	79.4056	141.795	98.5211	112.412	117.031	87.0213	130.06	112.7	136.606	121.609
ENSMUSG00000022201		Zfr	yes	6	4	106.396	125.025	117.013	110.683	ENSMUSG00000022201	115.526	97.2673	119.243	130.808	ENSMUSG00000022201	84.8526	105.729	155.995	84.8636	127.324	79.6142	122.839	115.648	109.134	152.481
ENSMUSG00000004945		Tmem242	yes	6	4	131.316	124.969	163.424	94.1308	ENSMUSG00000004945	171.673	90.9588	151.05	98.8887	ENSMUSG00000004945	144.603	105.135	265.282	92.3048	88.8134	91.7583	118.444	183.656	105.597	92.1805
ENSMUSG00000039515		Ppp2r4	yes	6	4	93.8015	124.908	105.962	106.526	ENSMUSG00000039515	99.0002	88.6028	116.405	133.411	ENSMUSG00000039515	76.4897	130.843	89.6679	74.4378	118.842	72.5286	132.874	99.9351	125.75	141.071
ENSMUSG00000002228		Ppm1j	yes	6	4	76.9363	124.874	107.332	84.8911	ENSMUSG00000002228	90.833	63.0396	132.081	117.668	ENSMUSG00000002228	88.7234	117.888	65.8877	54.2521	94.726	40.1406	146.965	117.196	118.173	117.164
ENSMUSG00000029447		Cct6a	yes	6	4	88.9199	124.776	95.7822	110.742	ENSMUSG00000029447	84.9796	92.8602	111.986	137.566	ENSMUSG00000029447	101.917	95.0758	57.9461	70.4635	112.097	96.02	101.755	122.217	128.66	146.472
ENSMUSG00000003039		Fam32a	yes	6	4	127.861	124.657	125.726	127.433	ENSMUSG00000003039	123.354	132.368	129.284	120.031	ENSMUSG00000003039	128.991	115.896	125.175	132.442	143.652	121.011	120.693	137.875	93.435	146.626
ENSMUSG00000052337		Immt	yes	6	4	124.455	124.19	118.086	130.613	ENSMUSG00000052337	112.979	135.932	125.748	122.633	ENSMUSG00000052337	113.791	136.226	88.9186	118.884	109.842	179.071	136.826	114.669	124.988	120.278
ENSMUSG00000039041		Adrm1	yes	6	4	101.399	124.175	121.423	99.596	ENSMUSG00000039041	122.204	80.593	120.25	128.101	ENSMUSG00000039041	92.1694	116.718	157.726	42.208	137.875	61.6961	136.301	104.199	127.39	128.811
ENSMUSG00000002014		Ssr4	yes	6	4	158.374	124.147	156.075	133.293	ENSMUSG00000002014	163.516	153.233	144.913	103.382	ENSMUSG00000002014	158.784	79.7196	252.043	201.264	115.924	142.511	104.548	185.278	108.828	97.9358
ENSMUSG00000052459		Atp6v1a	yes	6	4	121.039	124.144	111.621	132.94	ENSMUSG00000052459	104.837	137.24	121.797	126.491	ENSMUSG00000052459	125.607	152.439	36.4663	127.94	123.266	160.513	133.279	110.316	117.214	135.768
ENSMUSG00000036781		Rps27l	yes	6	4	159.774	123.922	149.548	141.318	ENSMUSG00000036781	156.881	162.666	138.548	109.296	ENSMUSG00000036781	142.703	64.3038	263.636	254.728	121.427	111.844	70.8483	206.247	128.016	90.5752
ENSMUSG00000050711		Scg2	yes	6	4	254.756	123.751	173.45	231.258	ENSMUSG00000050711	201.94	307.571	130.714	116.787	ENSMUSG00000050711	219.357	248.912	137.551	271.154	360.029	291.531	101.585	159.844	126.673	106.901
ENSMUSG00000024346		Pfdn1	yes	6	4	135.014	123.721	150.793	110.201	ENSMUSG00000024346	158.436	111.593	139.328	108.113	ENSMUSG00000024346	125.923	99.602	249.782	117.431	125.875	91.4734	110.558	168.099	115.916	100.31
ENSMUSG00000029059		Fam213b	yes	6	4	147.966	123.621	156.015	120.441	ENSMUSG00000029059	176.224	119.709	125.702	121.54	ENSMUSG00000029059	117.028	103.773	307.871	92.7489	151.71	114.667	104.133	147.27	135.648	107.431
ENSMUSG00000058297		Spock2	yes	6	4	117.39	123.6	111.388	128.359	ENSMUSG00000058297	110.241	124.538	113.108	134.091	ENSMUSG00000058297	116.652	134.679	79.3921	133.485	127.558	112.571	121.142	105.074	139.95	128.233
ENSMUSG00000028788		Ptp4a2	yes	6	4	159.736	123.456	122.961	167.487	ENSMUSG00000028788	132.864	186.608	108.107	138.805	ENSMUSG00000028788	249.675	123.869	25.0471	191.259	202.034	166.532	115.897	100.317	149.096	128.513
ENSMUSG00000005510		Ndufs3	yes	6	4	137.695	123.163	156.382	107.382	ENSMUSG00000005510	171.313	104.077	133.987	112.339	ENSMUSG00000005510	104.347	105.35	304.241	111.033	96.9664	104.232	130.031	137.943	115.755	108.923
ENSMUSG00000031879		Fam96b	yes	6	4	128.305	123.052	152.776	99.632	ENSMUSG00000031879	162.388	94.2227	138.357	107.746	ENSMUSG00000031879	117.833	88.8326	280.497	84.9761	110.873	86.8189	120.823	155.892	117.06	98.4322
ENSMUSG00000034345		Gtf2h5	yes	6	4	142.328	123.009	159.097	110.103	ENSMUSG00000034345	171	113.655	141.243	104.775	ENSMUSG00000034345	158.968	97.0363	256.995	106.974	136.287	97.7054	109.882	172.604	108.792	100.759
ENSMUSG00000027944		Hax1	yes	6	4	142.084	122.805	143.252	125.493	ENSMUSG00000027944	146.06	138.109	139.041	106.568	ENSMUSG00000027944	139.177	98.8956	200.107	150.135	134.293	129.899	130.154	147.928	118.968	94.1681
ENSMUSG00000015149		Sirt2	yes	6	4	102.803	122.742	114.802	106.755	ENSMUSG00000015149	105.708	99.8978	128.442	117.042	ENSMUSG00000015149	81.666	116.937	118.522	100.971	125.927	72.7953	134.688	122.197	128.899	105.185
ENSMUSG00000014504		Srp19	yes	6	4	158.307	122.671	150.291	137.815	ENSMUSG00000014504	158.922	157.692	137.345	107.999	ENSMUSG00000014504	132.831	91.8939	252.041	215.829	123.529	133.718	100.448	174.241	106.97	109.027
ENSMUSG00000026411		Tmem9	yes	6	4	100.327	122.653	132.565	85.949	ENSMUSG00000026411	130.716	69.9376	135.339	109.966	ENSMUSG00000026411	108.243	112.895	171.01	35.4122	116.086	58.3146	120.283	150.396	117.393	102.539
ENSMUSG00000062270		Morf4l1	yes	6	4	115.791	122.407	118.334	118.541	ENSMUSG00000062270	116.493	115.09	121.097	123.718	ENSMUSG00000062270	120.626	119.084	109.768	112.554	127.902	104.813	110.251	131.942	138.238	109.197
ENSMUSG00000041278		Ttc1	yes	6	4	121.023	122.401	129.054	114.094	ENSMUSG00000041278	130.398	111.648	127.039	117.763	ENSMUSG00000041278	142.37	109.073	139.75	106.544	101.624	126.775	116.568	137.51	138.822	96.7047
ENSMUSG00000053119		Chmp3	yes	6	4	126.334	122.234	123.238	126.149	ENSMUSG00000053119	122.153	130.515	124.867	119.601	ENSMUSG00000053119	115.56	123.451	127.447	127.52	110.927	153.097	121.618	128.115	119.639	119.563
ENSMUSG00000030782		Tgfb1i1	yes	6	4	105.817	122.188	117.046	107.685	ENSMUSG00000030782	108.744	102.89	129.498	114.877	ENSMUSG00000030782	95.7497	132.936	97.5475	96.1792	107.654	104.838	142.135	116.862	107.828	121.926
ENSMUSG00000076432		Ywhaq	yes	6	4	111.01	122.174	112.12	118.831	ENSMUSG00000076432	105.098	116.921	122.654	121.695	ENSMUSG00000076432	117.595	98.407	99.2913	116.111	124.852	109.801	115.269	130.038	114.526	128.863
ENSMUSG00000037012		Hk1	yes	6	4	81.1452	121.91	92.9505	101.952	ENSMUSG00000037012	83.4654	78.825	107.178	136.642	ENSMUSG00000037012	79.6971	139.278	31.421	55.8217	121.07	59.5834	129.91	84.4463	128.735	144.549
ENSMUSG00000041841		Rpl37	yes	6	4	135.936	121.877	172.375	88.249	ENSMUSG00000041841	188.374	83.4971	148.376	95.3769	ENSMUSG00000041841	172.715	111.766	280.642	59.727	144.295	46.4693	82.9463	213.806	124.661	66.0929
ENSMUSG00000031068		Glrx3	yes	6	4	120.893	121.805	129.64	112.876	ENSMUSG00000031068	127.346	114.44	133.082	110.529	ENSMUSG00000031068	118.128	89.5909	174.318	121.937	113.106	108.278	113.612	152.551	109.916	111.141
ENSMUSG00000025156		Gps1	yes	6	4	102.615	121.597	106.145	114.27	ENSMUSG00000025156	96.6934	108.537	120.323	122.87	ENSMUSG00000025156	102.663	107.905	79.5122	80.1369	130.935	114.538	127.432	113.214	118.468	127.272
ENSMUSG00000062006		Rpl34	yes	6	4	142.167	121.516	154.724	113.089	ENSMUSG00000062006	168.048	116.286	134.738	108.293	ENSMUSG00000062006	141.472	90.139	272.534	134.842	127.302	86.7149	91.1712	178.304	115.897	100.69
ENSMUSG00000078698		Mrgpra3	yes	6	4	82.2815	121.491	97.7316	98.1992	ENSMUSG00000078698	79.529	85.034	125.035	117.947	ENSMUSG00000078698	82.6603	83.3237	72.6031	32.5847	99.4393	123.078	133.745	116.326	100.553	135.341
ENSMUSG00000051154		Commd3	yes	6	4	144.507	121.007	143.222	126.992	ENSMUSG00000051154	152.356	136.659	129.521	112.493	ENSMUSG00000051154	147.82	93.0974	216.15	190.644	103.988	115.345	99.6972	159.344	115.474	109.511
ENSMUSG00000011114		Tbrg1	yes	6	4	116.975	120.817	118.084	118.94	ENSMUSG00000011114	112.295	121.655	126.767	114.868	ENSMUSG00000011114	112.673	103.241	120.971	125.474	107.486	132.004	126.152	127.382	102.647	127.089
ENSMUSG00000090667		Gm765	yes	6	4	85.1184	120.49	106.166	92.3688	ENSMUSG00000090667	89.6106	80.6263	130.998	109.983	ENSMUSG00000090667	101.856	123.643	43.3328	84.9913	69.6256	87.262	141.784	120.212	93.3011	126.664
ENSMUSG00000055720		Ubl7	yes	6	4	99.3014	120.381	116.719	98.7475	ENSMUSG00000055720	112.542	86.0612	122.986	117.777	ENSMUSG00000055720	90.6279	113.088	133.909	73.8899	110.227	74.0666	132.179	113.792	114.576	120.978
ENSMUSG00000067288		Rps28	yes	6	4	148.067	120.329	168.516	105.427	ENSMUSG00000067288	184.637	111.496	144.335	96.323	ENSMUSG00000067288	152.464	110.28	291.166	131.91	138.578	64.0011	100.001	188.67	120.402	72.244
ENSMUSG00000027404		Snrpb	yes	6	4	109.082	120.3	124.835	102.304	ENSMUSG00000027404	126.332	91.8314	122.589	118.012	ENSMUSG00000027404	86.4793	98.8689	193.649	73.888	119.02	82.5861	133.205	111.972	115.791	120.233
ENSMUSG00000029309		Sparcl1	yes	6	4	103.529	120.295	104.381	116.09	ENSMUSG00000029309	99.9507	107.107	111.026	129.565	ENSMUSG00000029309	107.137	112.834	79.8812	89.9796	111.35	119.99	123.072	98.9793	158.69	100.44
ENSMUSG00000001924		Uba1	yes	6	4	109.507	120.281	111.492	116.141	ENSMUSG00000001924	113.307	105.707	108.769	131.793	ENSMUSG00000001924	114.819	130.743	94.36	91.5638	113.217	112.339	123.087	94.4503	121.256	142.33
ENSMUSG00000036372		Tmem258	yes	6	4	151.476	120.137	179.235	98.646	ENSMUSG00000036372	197.782	105.169	151.413	88.8613	ENSMUSG00000036372	152.377	119.062	321.908	90.7478	132.02	92.7396	106.607	196.219	111.525	66.1976
ENSMUSG00000062683		Atp5g2	yes	6	4	145.071	120.073	174.099	96.0454	ENSMUSG00000062683	192.899	97.2441	145.899	94.2475	ENSMUSG00000062683	119.781	108.732	350.183	66.5554	125.375	99.8019	143.861	147.936	101.289	87.2059
ENSMUSG00000026021		Sumo1	yes	6	4	124.067	119.944	124.721	120.115	ENSMUSG00000026021	125.9	122.234	122.951	116.936	ENSMUSG00000026021	127.01	87.0987	163.592	123.761	130.256	112.686	93.8329	152.07	126.138	107.734
ENSMUSG00000022010		Tsc22d1	yes	6	4	111.236	119.888	131.074	98.3206	ENSMUSG00000022010	134.402	88.071	126.082	113.695	ENSMUSG00000022010	185.013	93.4689	124.723	72.6356	125.418	66.1594	106.086	146.077	127.015	100.375
ENSMUSG00000081534		Slc48a1	yes	6	4	109.869	119.874	117.282	110.46	ENSMUSG00000081534	116.015	103.724	119.183	120.565	ENSMUSG00000081534	125.856	132.072	90.1163	87.4001	149.208	74.5636	125.377	112.989	111.077	130.053
ENSMUSG00000015668		Pdzd11	yes	6	4	140.232	119.844	139.227	124.926	ENSMUSG00000015668	148.119	132.345	125.889	113.799	ENSMUSG00000015668	129.304	110.898	204.156	121.197	128.006	147.831	112.565	139.213	102.924	124.674
ENSMUSG00000021360		Gcnt2	yes	6	4	97.1599	119.747	91.3535	121.036	ENSMUSG00000021360	80.2273	114.092	108.043	131.451	ENSMUSG00000021360	98.0754	121.496	21.1105	105.824	98.6463	137.807	127.228	88.8578	124.324	138.577
ENSMUSG00000021091		Serpina3n	yes	6	4	160.038	119.722	144.674	143.149	ENSMUSG00000021091	154.091	165.984	130.549	108.895	ENSMUSG00000021091	172.251	176.042	113.98	112.532	178.242	207.179	149.005	112.094	105.764	112.027
ENSMUSG00000031948		Kars	yes	6	4	117.985	119.277	106.176	130.828	ENSMUSG00000031948	96.0394	139.931	121.38	117.173	ENSMUSG00000031948	119.726	118.546	49.8463	127.05	123.46	169.282	120.585	122.176	121.625	112.721
ENSMUSG00000029472		Anapc5	yes	6	4	93.7289	119.197	98.6736	109.158	ENSMUSG00000029472	87.4717	99.986	115.477	122.917	ENSMUSG00000029472	94.4454	114.544	53.4258	75.7569	118.263	105.938	117.526	113.427	105.754	140.08
ENSMUSG00000016256		Ctsz	yes	6	4	113.769	118.947	130.246	101.434	ENSMUSG00000016256	132.254	95.2831	127.233	110.661	ENSMUSG00000016256	100.617	123.328	172.818	85.3269	118.35	82.1724	147.69	106.775	115.539	105.783
ENSMUSG00000060992		Copz1	yes	6	4	115.362	118.895	118.679	114.872	ENSMUSG00000060992	114.857	115.867	124.412	113.378	ENSMUSG00000060992	122.169	104.401	118.001	99.5407	122.797	125.264	132.135	116.69	107.679	119.077
ENSMUSG00000031505		Carkd	yes	6	4	111.557	118.847	123.283	105.662	ENSMUSG00000031505	117.671	105.442	131.702	105.992	ENSMUSG00000031505	112.688	79.128	161.196	104.193	100.899	111.235	116.243	147.16	101.619	110.364
ENSMUSG00000024067		Dpy30	yes	6	4	144.826	118.823	147.099	121.751	ENSMUSG00000024067	154.081	135.57	136.625	101.022	ENSMUSG00000024067	153.08	69.7468	239.417	170.883	129.159	106.668	91.9934	181.256	111.148	90.8955
ENSMUSG00000020456		Ogdh	yes	6	4	93.3235	118.805	89.5155	117.517	ENSMUSG00000020456	80.2058	106.441	103.48	134.13	ENSMUSG00000020456	90.1039	129.739	20.7746	93.6172	94.9586	130.748	124.221	82.739	131.509	136.75
ENSMUSG00000034285		Nipsnap1	yes	6	4	122.934	118.573	128.209	114.17	ENSMUSG00000034285	127.162	118.706	129.78	107.365	ENSMUSG00000034285	127.539	114.651	139.295	132.033	112.764	111.322	125.829	133.732	114.254	100.477
ENSMUSG00000050552		Lamtor4	yes	6	4	144.667	118.504	180.137	88.2657	ENSMUSG00000050552	207.349	81.984	139.319	97.6883	ENSMUSG00000050552	124.192	107.237	390.618	75.4524	103.643	66.8566	125.579	153.059	106.927	88.4496
ENSMUSG00000008035		Mid1ip1	yes	6	4	103.432	118.357	114.775	104.029	ENSMUSG00000008035	114.524	92.34	115.151	121.562	ENSMUSG00000008035	89.0387	142.702	111.831	78.1624	127.398	71.4596	127.1	103.202	140.764	102.361
ENSMUSG00000045136		Tubb2b	yes	6	4	111.926	117.9	120.547	108.084	ENSMUSG00000045136	113.507	110.344	131.107	104.694	ENSMUSG00000045136	139.935	107.878	92.7086	73.7975	103.991	153.245	145.572	116.641	98.1669	111.221
ENSMUSG00000052833		Sae1	yes	6	4	81.0918	117.66	92.071	99.3675	ENSMUSG00000052833	80.8387	81.3449	108.919	126.401	ENSMUSG00000052833	84.0717	93.3837	65.0608	57.7293	85.9354	100.37	110.071	107.768	110.32	142.483
ENSMUSG00000079197		Psme2	yes	6	4	119.284	117.571	135.797	101.401	ENSMUSG00000079197	137.666	100.902	132.993	102.149	ENSMUSG00000079197	113.447	76.7565	222.795	98.3795	109.089	95.2381	105.416	160.57	106.247	98.0519
ENSMUSG00000034211		Mrps17	yes	6	4	118.462	117.423	133.557	102.535	ENSMUSG00000034211	131.14	105.784	137.183	97.6624	ENSMUSG00000034211	115.383	81.7049	196.331	93.8111	106.491	117.05	104.172	170.194	103.97	91.3548
ENSMUSG00000040430		Pitpnc1	yes	6	4	119.561	116.99	89.9978	147.067	ENSMUSG00000040430	87.8928	151.229	93.1554	140.825	ENSMUSG00000040430	123.023	120.442	20.2133	157.813	128.717	167.156	101.046	85.2648	131.228	150.422
ENSMUSG00000032606		Nicn1	yes	6	4	139.526	116.732	136.989	123.828	ENSMUSG00000032606	144.306	134.746	126.014	107.45	ENSMUSG00000032606	151.031	133.672	148.216	133.374	130.513	140.352	124.632	127.396	103.075	111.824
ENSMUSG00000039615		Stub1	yes	6	4	95.8429	116.407	111.231	96.9061	ENSMUSG00000039615	110.695	80.9908	112.035	120.779	ENSMUSG00000039615	108.576	120.641	102.868	75.0973	125.417	42.458	127.177	96.8923	117.101	124.457
ENSMUSG00000003814		Calr	yes	6	4	105.097	116.392	112.944	106.286	ENSMUSG00000003814	108.476	101.719	119.645	113.138	ENSMUSG00000003814	78.0534	130.428	116.947	106.017	112.982	86.1569	141.993	97.2976	123.022	103.254
ENSMUSG00000032479		Map4	yes	6	4	99.1405	116.379	97.3248	114.747	ENSMUSG00000032479	92.478	105.803	104.595	128.162	ENSMUSG00000032479	112.416	120.284	44.7341	103.645	110.363	103.401	109.649	99.5411	126.839	129.485
ENSMUSG00000055430		Nap1l5	yes	6	4	110.34	116.241	113.036	112.364	ENSMUSG00000055430	110.275	110.404	117.178	115.303	ENSMUSG00000055430	105.931	119.011	105.883	128.426	117.022	85.7645	113.859	120.497	127.734	102.873
ENSMUSG00000027669		Gnb4	yes	6	4	115.867	116.109	113.881	118.047	ENSMUSG00000027669	113.119	118.616	115.025	117.193	ENSMUSG00000027669	137.196	141.122	61.038	81.5918	113.576	160.681	128.981	101.07	110.155	124.231
ENSMUSG00000061983		Rps12	yes	6	4	129.048	116.022	155.585	92.0904	ENSMUSG00000061983	168.78	89.3173	135.794	96.25	ENSMUSG00000061983	169.973	82.1328	254.233	73.7519	137.658	56.542	71.9723	199.615	119.816	72.684
ENSMUSG00000029610		Aimp2	yes	6	4	118.918	115.968	133.53	101.947	ENSMUSG00000029610	133.88	103.957	133.004	98.9328	ENSMUSG00000029610	95.6626	95.9191	210.059	83.4498	101.109	127.311	122.337	143.671	99.4953	98.3703
ENSMUSG00000032324		Tspan3	yes	6	4	90.4419	115.874	99.9759	101.254	ENSMUSG00000032324	95.9501	84.9337	106.014	125.734	ENSMUSG00000032324	101.754	102.067	84.0293	83.6378	127.936	43.2272	110.968	101.061	122.299	129.168
ENSMUSG00000026576		Atp1b1	yes	6	4	136.694	115.838	123.777	132.927	ENSMUSG00000026576	130.283	143.105	114.017	117.659	ENSMUSG00000026576	142.461	120.795	127.592	185.715	126.332	117.269	115.063	112.972	124.1	111.217
ENSMUSG00000041645		Ddx24	yes	6	4	100.302	115.729	102.725	110.22	ENSMUSG00000041645	96.1665	104.437	112.562	118.895	ENSMUSG00000041645	102.555	120.92	65.0244	89.6404	101.684	121.987	115.303	109.822	120.583	117.208
ENSMUSG00000015478		Rnf5	yes	6	4	123.538	115.683	127.373	113.419	ENSMUSG00000015478	130.458	116.619	122.746	108.62	ENSMUSG00000015478	108.47	97.2275	185.675	114.768	120.666	114.424	114.79	130.703	100.446	116.793
ENSMUSG00000032333		Stoml1	yes	6	4	89.6349	115.671	104.959	95.1401	ENSMUSG00000032333	91.4371	87.8328	125.241	106.101	ENSMUSG00000032333	75.0613	109.916	89.3339	59.0035	107.712	96.7828	120.421	130.061	95.1521	117.05
ENSMUSG00000022403		St13	yes	6	4	132.28	115.302	104.887	146.091	ENSMUSG00000022403	103.803	160.758	106.513	124.091	ENSMUSG00000022403	152.883	121.754	36.7711	223.158	133.275	125.841	111.078	101.949	135.847	112.334
ENSMUSG00000004771		Rab11a	yes	6	4	140.624	115.273	149.692	111.276	ENSMUSG00000004771	177.766	103.483	107.581	122.966	ENSMUSG00000004771	127.878	206.117	199.303	126.204	130.811	53.433	113.892	101.269	129.231	116.702
ENSMUSG00000027430		Dtd1	yes	6	4	120.575	115.248	140.651	96.2367	ENSMUSG00000027430	139.371	101.778	142.572	87.925	ENSMUSG00000027430	95.6751	98.1497	224.289	67.534	91.1806	146.619	144.193	140.95	81.9897	93.8603
ENSMUSG00000053332		Gas5	yes	6	4	108.287	115.036	117.721	104.253	ENSMUSG00000053332	101.132	115.443	142.604	87.4675	ENSMUSG00000053332	154.287	63.9525	85.1555	112.153	141.151	93.0236	87.5549	197.654	95.3689	79.5661
ENSMUSG00000023367		Tmem176a	yes	6	4	160.998	114.957	143.127	142.036	ENSMUSG00000023367	156.263	165.732	123.422	106.492	ENSMUSG00000023367	96.4612	100.547	271.781	141.212	188.47	167.514	107.928	138.916	98.7374	114.247
ENSMUSG00000024826		Dpf2	yes	6	4	94.8702	114.528	92.4962	112.971	ENSMUSG00000024826	80.3348	109.406	110.738	118.318	ENSMUSG00000024826	101.663	108.434	30.9075	99.0957	114.83	114.291	121.544	99.9326	112.019	124.617
ENSMUSG00000056185		Snx32	yes	6	4	93.9868	114.493	106.721	97.6579	ENSMUSG00000056185	96.732	91.2415	121.704	107.282	ENSMUSG00000056185	93.8839	110.402	85.9102	72.0097	99.6989	102.016	125.431	117.978	102.623	111.942
ENSMUSG00000022139		Mbnl2	yes	6	4	103.211	114.462	99.1234	116.299	ENSMUSG00000022139	91.2263	115.196	110.969	117.954	ENSMUSG00000022139	118.222	119.924	35.533	127.133	101.214	117.242	115.95	105.988	110.17	125.738
ENSMUSG00000000902		Smarcb1	yes	6	4	92.0568	114.424	104.583	97.424	ENSMUSG00000000902	96.6523	87.4613	116.48	112.368	ENSMUSG00000000902	88.6876	110.604	90.6652	69.4174	101.201	91.7654	122.703	110.256	112.226	112.51
ENSMUSG00000046480		Scn4b	yes	6	4	64.3413	114.303	78.9571	89.6946	ENSMUSG00000046480	62.5403	66.1423	103.582	125.023	ENSMUSG00000046480	64.6203	104.723	18.2777	57.4209	89.0927	51.9134	130.689	76.4756	142.719	107.327
ENSMUSG00000002504		Slc9a3r2	yes	6	4	93.8991	114.288	111.375	92.7344	ENSMUSG00000002504	105.436	82.3624	120.284	108.292	ENSMUSG00000002504	120.445	111.979	83.8834	67.9815	94.2946	84.8111	142.528	98.0401	95.0168	121.568
ENSMUSG00000015806		Qdpr	yes	6	4	136.358	114.267	141.085	113.959	ENSMUSG00000015806	151.732	120.985	125.115	103.419	ENSMUSG00000015806	122.883	130.063	202.249	134.842	127.931	100.183	130.293	119.936	104.494	102.344
ENSMUSG00000020720		Psmd12	yes	6	4	107.226	114.263	108.237	111.845	ENSMUSG00000020720	104.659	109.793	113.603	114.923	ENSMUSG00000020720	94.2016	98.2176	121.559	120.649	103.638	105.092	103.39	123.816	122.529	107.317
ENSMUSG00000029482		Aacs	yes	6	4	78.3987	114.216	84.1855	101.266	ENSMUSG00000029482	75.0595	81.738	97.8745	130.559	ENSMUSG00000029482	69.4872	138.784	16.9074	58.816	101.948	84.4499	122.525	73.224	124.217	136.9
ENSMUSG00000003873		Bax	yes	6	4	112.457	114.103	125.266	100.964	ENSMUSG00000003873	130.116	94.7973	117.991	110.215	ENSMUSG00000003873	94.5625	94.2568	201.529	95.9557	103.588	84.8482	115.149	120.833	95.2884	125.141
ENSMUSG00000079317		Trappc2	yes	6	4	134.777	113.967	122.815	130.09	ENSMUSG00000079317	125.508	144.046	118.777	109.156	ENSMUSG00000079317	141.059	96.888	138.576	176.483	120.129	135.525	102.469	135.085	111.113	107.199
ENSMUSG00000015733		Capza2	yes	6	4	118.023	113.934	104.07	128.705	ENSMUSG00000015733	100.954	135.093	108.745	119.124	ENSMUSG00000015733	138.973	106.665	57.2228	131.588	119.683	154.007	94.2839	123.207	128.721	109.526
ENSMUSG00000052560		Cpne8	yes	6	4	131.366	113.276	128.317	119.943	ENSMUSG00000052560	129.188	133.544	127.012	99.5402	ENSMUSG00000052560	106.463	108.456	172.645	161.6	120.978	118.055	121.931	132.092	86.9584	112.122
ENSMUSG00000001833		Sept7	yes	6	4	113.114	113.211	106.506	119.8	ENSMUSG00000001833	101.633	124.595	113.816	112.606	ENSMUSG00000001833	131.773	96.3389	76.7875	139.63	111.312	122.843	100.657	126.975	115.559	109.654
ENSMUSG00000022337		Emc2	yes	6	4	120.017	113.172	124.967	109.591	ENSMUSG00000022337	124.137	115.897	126.212	100.131	ENSMUSG00000022337	130.241	90.3661	151.803	141.502	97.1134	109.077	103.306	149.118	106.787	93.4752
ENSMUSG00000051483		Cbr1	yes	6	4	128.908	113.142	137.18	108.023	ENSMUSG00000051483	145.795	112.022	124.258	102.026	ENSMUSG00000051483	127.572	100.94	208.873	110.309	106.227	119.529	109.639	138.878	104.602	99.4501
ENSMUSG00000078681		Tm2d3	yes	6	4	114.66	112.983	122.391	105.587	ENSMUSG00000078681	130.651	98.6687	110.003	115.963	ENSMUSG00000078681	82.4621	82.1867	227.303	106.468	98.691	90.8472	125.255	94.7506	119.821	112.106
ENSMUSG00000041556		Fbxo2	yes	6	4	106.624	112.951	122.502	95.8077	ENSMUSG00000041556	126.034	87.2139	117.204	108.698	ENSMUSG00000041556	95.752	120.211	162.138	83.4354	153.227	24.9793	135.035	99.3728	121.324	96.0729
ENSMUSG00000022516		Nudt16l1	yes	6	4	104.231	112.778	121.222	94.0776	ENSMUSG00000022516	113.764	94.6975	132.409	93.1478	ENSMUSG00000022516	89.3854	91.5943	160.311	81.1114	109.953	93.028	129.533	135.285	86.2915	100.004
ENSMUSG00000073423		Zfp414	yes	6	4	95.7795	112.104	117.304	87.3147	ENSMUSG00000073423	115.175	76.384	120.498	103.711	ENSMUSG00000073423	104.813	108.239	132.473	53.7675	86.8637	88.5209	127.286	113.71	88.5915	118.83
ENSMUSG00000022391		Rangap1	yes	6	4	80.4539	112.007	86.5783	99.5722	ENSMUSG00000022391	75.6844	85.2233	102.919	121.096	ENSMUSG00000022391	75.3987	112.484	39.1706	61.6872	119.406	74.5767	119.746	86.0924	114.215	127.976
ENSMUSG00000036112		Metap2	yes	6	4	96.2545	111.864	107.627	97.3701	ENSMUSG00000036112	107.3	85.2096	108.117	115.611	ENSMUSG00000036112	85.7496	126.576	109.573	67.4904	108.251	79.8873	98.3045	117.93	128.338	102.884
ENSMUSG00000029162		Khk	yes	6	4	116.698	111.814	137.35	92.1394	ENSMUSG00000029162	147.364	86.0329	122.329	101.299	ENSMUSG00000029162	116.364	121.581	204.147	74.2782	96.9501	86.8704	105.553	139.104	105.153	97.4453
ENSMUSG00000028328		Tmod1	yes	6	4	102.976	111.782	107.039	105.958	ENSMUSG00000028328	93.3741	112.578	127.537	96.0272	ENSMUSG00000028328	96.0097	115.24	68.8727	97.5245	117.7	122.509	129.865	125.209	99.4245	92.6298
ENSMUSG00000020396		Nefh	yes	6	4	183.083	111.669	169.377	139.658	ENSMUSG00000020396	203.438	162.728	118.285	105.054	ENSMUSG00000020396	173.285	144.38	292.65	198.984	151.79	137.409	124.217	112.352	143.776	66.3313
ENSMUSG00000069117		Gm10260	yes	4	4	107.082	111.378	157.521	60.0802	ENSMUSG00000069117	171.704	42.461	136.247	86.5089	ENSMUSG00000069117	152.546	88.6861	273.879	0	127.383	0	91.5963	180.897	108.14	64.8779
ENSMUSG00000001552		Jup	yes	6	4	76.1374	111.315	87.6897	92.7275	ENSMUSG00000001552	76.519	75.7559	104.446	118.185	ENSMUSG00000001552	82.4953	107.702	39.3596	70.6689	109.847	46.7517	125.861	83.0304	105.971	130.399
ENSMUSG00000022757		Tfg	yes	6	4	88.9083	111.244	100.729	94.9563	ENSMUSG00000022757	93.2024	84.6142	112.019	110.469	ENSMUSG00000022757	120.038	115.409	44.1603	55.0857	106.705	92.052	123.736	100.303	104.794	116.145
ENSMUSG00000030058		Copg1	yes	6	4	110.14	111.047	103.068	117.937	ENSMUSG00000030058	106.597	113.682	97.7744	124.321	ENSMUSG00000030058	104.054	127.842	87.8963	104.979	99.7693	136.298	111.139	84.4098	117.456	131.185
ENSMUSG00000025486		Sirt3	yes	6	4	105.189	111.029	115.813	99.2375	ENSMUSG00000025486	118.075	92.3026	112.419	109.64	ENSMUSG00000025486	95.088	91.3001	167.838	83.6092	107.317	85.9815	106.535	118.303	110.302	108.978
ENSMUSG00000030588		Yif1b	yes	6	4	109.205	111.006	121.157	98.6939	ENSMUSG00000030588	128.135	90.2756	110.69	111.322	ENSMUSG00000030588	85.3547	98.4657	200.584	67.8212	115.385	87.6205	120.158	101.221	115.648	106.995
ENSMUSG00000030611		Mrps11	yes	6	4	93.1721	110.83	119.331	81.1396	ENSMUSG00000030611	118.9	67.4443	119.978	101.683	ENSMUSG00000030611	109.941	71.9677	174.791	47.4843	86.4913	68.3572	108.749	131.208	100.232	103.133
ENSMUSG00000029551		Psmg3	yes	6	4	123.075	110.715	142.014	94.2481	ENSMUSG00000029551	149.644	96.5065	130.57	90.8606	ENSMUSG00000029551	107.147	72.7278	269.057	122.984	84.7446	81.7909	103.545	157.595	94.8555	86.8656
ENSMUSG00000020089		Ppa1	yes	6	4	113.913	110.688	125.538	99.7074	ENSMUSG00000020089	130.625	97.2002	117.907	103.468	ENSMUSG00000020089	117.822	104.948	169.105	95.0468	99.5275	97.0264	132.546	103.269	110.609	96.3272
ENSMUSG00000032336		Nptn	yes	6	4	86.1251	110.233	96.0704	95.4662	ENSMUSG00000032336	84.7181	87.5322	113.099	107.367	ENSMUSG00000032336	99.7611	95.6231	58.77	93.9984	99.939	68.6592	108.398	117.8	116.531	98.2033
ENSMUSG00000021134		Srsf5	yes	6	4	129.69	110.188	113.598	130.18	ENSMUSG00000021134	115.456	143.924	110.811	109.565	ENSMUSG00000021134	121.803	150.714	73.852	145.02	127.804	158.947	99.565	122.057	112.656	106.474
ENSMUSG00000031207		Msn	yes	6	4	138.599	110.006	113.159	141.164	ENSMUSG00000031207	123.949	153.248	96.9732	123.038	ENSMUSG00000031207	152.879	178.74	40.2277	135.652	124.79	199.303	108.967	84.9793	120.022	126.054
ENSMUSG00000049760		2410015M20Rik	yes	6	4	137.82	109.965	150.032	103.324	ENSMUSG00000049760	164.666	110.974	128.081	91.849	ENSMUSG00000049760	127.389	75.8482	290.761	138.371	99.1845	95.3678	92.1992	163.962	98.6709	85.0271
ENSMUSG00000022090		Pdlim2	yes	6	4	59.1453	109.905	87.0652	71.8334	ENSMUSG00000022090	61.917	56.3736	124.787	95.023	ENSMUSG00000022090	28.2899	97.0945	60.3667	56.2598	68.0415	44.8195	142.71	106.865	92.2652	97.7809
ENSMUSG00000029838		Ptn	yes	6	4	122.104	109.815	125.307	109.069	ENSMUSG00000029838	132.343	111.865	114.754	104.876	ENSMUSG00000029838	102.77	98.1543	196.105	124.606	110.56	100.428	111.468	118.04	120.637	89.1157
ENSMUSG00000032549		Rab6b	yes	6	4	122.506	109.746	114.934	119.871	ENSMUSG00000032549	118.464	126.549	109.639	109.854	ENSMUSG00000032549	139.46	127.707	88.2238	142.476	107.523	129.648	120.22	99.0571	114.457	105.251
ENSMUSG00000033629		Hacd3	yes	6	4	99.4922	109.669	92.0784	115.047	ENSMUSG00000033629	84.6287	114.356	103.253	116.084	ENSMUSG00000033629	94.2007	126.471	33.2144	116.313	107.42	119.334	113.102	93.4037	119.23	112.939
ENSMUSG00000072214		Sept5	yes	6	4	90.699	109.664	103.613	92.9573	ENSMUSG00000072214	98.0561	83.3419	111.948	107.381	ENSMUSG00000072214	76.3841	123.423	94.3613	69.0894	121.495	59.4412	129.92	93.9753	106.486	108.275
ENSMUSG00000003531		Dgcr6	yes	6	4	92.7814	109.643	110.636	88.4158	ENSMUSG00000003531	108.232	77.331	114.242	105.043	ENSMUSG00000003531	87.8373	80.8342	156.024	58.0948	109.806	64.0923	113.927	114.557	101.395	108.691
ENSMUSG00000026229		Psmd1	yes	6	4	95.3518	109.625	96.8885	105.233	ENSMUSG00000026229	89.2819	101.422	108.298	110.951	ENSMUSG00000026229	109.705	121.019	37.1217	86.4892	105.842	111.934	108.009	108.588	110.987	110.915
ENSMUSG00000049086		Bmyc	yes	6	4	98.4906	109.474	114.764	91.0046	ENSMUSG00000049086	121.907	75.0744	104.049	114.9	ENSMUSG00000049086	77.9155	102.843	184.962	45.5095	131.713	48.0008	118.155	89.9433	98.1436	131.656
ENSMUSG00000068328		Aup1	yes	6	4	88.4989	109.34	107.765	85.9065	ENSMUSG00000068328	109.115	67.8832	105.739	112.941	ENSMUSG00000068328	92.7647	115.378	119.201	50.8613	91.6993	61.089	114.536	96.943	106.267	119.616
ENSMUSG00000020390		Ube2b	yes	6	4	105.354	109.145	108.262	105.48	ENSMUSG00000020390	105.963	104.745	111.71	106.581	ENSMUSG00000020390	100.541	78.8278	138.521	115.917	101.34	96.9792	99.7218	123.698	108.092	105.07
ENSMUSG00000053317		Sec61b	yes	6	4	125.244	109.126	132.984	104.61	ENSMUSG00000053317	146.238	104.25	113.102	105.15	ENSMUSG00000053317	109.379	74.2874	255.048	134.601	97.4072	80.7425	86.9511	139.253	110.272	100.029
ENSMUSG00000036860		Mrpl55	yes	6	4	104.869	108.799	124.49	88.3917	ENSMUSG00000036860	126.781	82.956	121.053	96.5452	ENSMUSG00000036860	133.165	69.8221	177.357	73.8463	94.059	80.9627	104.646	137.459	75.6095	117.481
ENSMUSG00000052139		Bre	yes	6	4	120.675	108.672	105.612	126.136	ENSMUSG00000052139	101.413	139.937	111.91	105.434	ENSMUSG00000052139	102.69	99.2315	102.319	120.699	98.3858	200.726	120.959	102.86	96.8395	114.028
ENSMUSG00000029430		Ran	yes	6	4	110.232	108.588	119.174	99.974	ENSMUSG00000029430	124.406	96.0581	111.328	105.848	ENSMUSG00000029430	107.85	101.669	163.698	98.962	102.062	87.1503	104.546	118.109	115.824	95.8715
ENSMUSG00000028156		Eif4e	yes	6	4	94.784	108.34	98.7125	101.7	ENSMUSG00000028156	93.1855	96.3826	107.003	109.677	ENSMUSG00000028156	103.178	98.8975	77.481	82.9791	109.771	96.3976	104.153	109.853	118.929	100.425
ENSMUSG00000041355		Ssr2	yes	6	4	113.933	108.235	126.537	96.7708	ENSMUSG00000041355	128.456	99.4108	123.66	92.8109	ENSMUSG00000041355	93.21	96.0735	196.085	79.323	95.8423	123.067	107.211	140.108	92.9012	92.7206
ENSMUSG00000039183		Nubp2	yes	6	4	94.1683	108.134	106.313	93.1956	ENSMUSG00000039183	100.799	87.5374	114.585	101.683	ENSMUSG00000039183	90.1234	90.05	122.224	77.3744	77.5208	107.717	105.622	123.548	103.949	99.4168
ENSMUSG00000061576		Dpp6	yes	6	4	105.374	108.047	96.0711	116.816	ENSMUSG00000061576	93.5429	117.206	99.8633	116.231	ENSMUSG00000061576	110.148	135.395	35.0857	115.823	103.216	132.579	110.232	89.4947	109.009	123.452
ENSMUSG00000029465		Arpc3	yes	6	4	220.403	108.037	175.562	175.352	ENSMUSG00000029465	206.138	234.669	129.697	86.3772	ENSMUSG00000029465	290.609	96.0877	231.716	260.344	85.5082	358.154	123.939	135.456	74.0606	98.6937
ENSMUSG00000032826		Ank2	yes	6	4	147.017	107.848	101.094	161.605	ENSMUSG00000032826	107.725	186.309	91.1474	124.549	ENSMUSG00000032826	153.813	127.675	41.6859	241	110.086	207.842	76.5039	105.791	103.765	145.334
ENSMUSG00000025731		0610011F06Rik	yes	6	4	111.785	107.837	121.331	99.0812	ENSMUSG00000025731	128.876	94.6947	110.013	105.661	ENSMUSG00000025731	95.8916	78.3942	212.341	73.9672	100.194	109.923	118.354	101.672	95.8058	115.516
ENSMUSG00000032561		Acpp	yes	6	4	109.679	107.791	95.7226	122.125	ENSMUSG00000032561	97.985	121.373	92.3291	123.254	ENSMUSG00000032561	121.648	141.348	30.959	117.244	88.1469	158.727	98.9042	85.754	113.013	133.494
ENSMUSG00000040813		Tex264	yes	6	4	89.201	107.708	107.748	85.4597	ENSMUSG00000040813	106.998	71.4038	108.873	106.543	ENSMUSG00000040813	84.0752	93.2313	143.688	54.9121	100.642	58.6572	124.302	93.4445	112.411	100.676
ENSMUSG00000020107		Anapc16	yes	6	4	109.556	107.7	115.722	101.906	ENSMUSG00000020107	108.62	110.493	126.376	89.0249	ENSMUSG00000020107	110.461	70.0839	145.314	119.276	87.8917	124.31	77.3888	175.363	68.7679	109.282
ENSMUSG00000004071		Cdip1	yes	6	4	74.702	107.687	87.059	88.733	ENSMUSG00000004071	77.4934	71.9107	101.407	113.966	ENSMUSG00000004071	86.5507	101.152	44.7774	85.4406	90.7212	39.5704	104.58	98.235	116.386	111.547
ENSMUSG00000054405		Dnajc8	yes	6	4	119.283	107.667	116.67	112.604	ENSMUSG00000054405	118.626	119.94	113.737	101.598	ENSMUSG00000054405	114.311	90.8843	150.683	119.272	104.867	135.682	103.43	124.043	105.796	97.4005
ENSMUSG00000079641		Rpl39	yes	6	4	160.923	107.634	158.195	121.019	ENSMUSG00000079641	178.29	143.555	128.051	87.2159	ENSMUSG00000079641	146.999	84.0034	303.869	184.074	106.795	139.796	86.7799	169.323	89.4385	84.9933
ENSMUSG00000035215		Lsm7	yes	6	4	119.597	107.626	143.99	85.6275	ENSMUSG00000035215	159.321	79.8732	120.993	94.2589	ENSMUSG00000035215	144.615	75.1719	258.176	62.2002	104.006	73.4134	89.0899	152.897	103.61	84.9079
ENSMUSG00000015790		Surf1	yes	6	4	127.795	107.296	135.941	103.25	ENSMUSG00000015790	144.925	110.665	122.464	92.127	ENSMUSG00000015790	121.824	117.091	195.86	90.1383	103.147	138.711	128.285	116.643	105.829	78.4251
ENSMUSG00000017428		Psmd11	yes	6	4	108.203	107.232	118.255	97.374	ENSMUSG00000017428	116.371	100.034	121.081	93.3839	ENSMUSG00000017428	108.701	114.606	125.806	101.845	95.868	102.389	126.484	115.677	103.945	82.8229
ENSMUSG00000039485		Tspyl4	yes	6	4	82.2874	107.229	82.6175	101.911	ENSMUSG00000039485	76.286	88.2887	92.1147	122.344	ENSMUSG00000039485	70.3077	122.627	35.9234	76.955	97.9802	89.9309	108.321	75.9084	118.066	126.622
ENSMUSG00000024959		Bad	yes	6	4	115.512	107.115	115.049	109.257	ENSMUSG00000024959	117.971	113.053	110.667	103.564	ENSMUSG00000024959	82.5462	66.8245	204.542	165.95	101.823	71.3865	87.2982	134.036	98.7041	108.423
ENSMUSG00000107283		Mpv17	yes	6	4	90.2995	107.043	105.688	88.306	ENSMUSG00000107283	100.219	80.3803	113.892	100.195	ENSMUSG00000107283	75.071	90.415	135.17	73.9234	86.3693	80.8481	95.6113	132.173	111.455	88.9342
ENSMUSG00000034891		Sncb	yes	6	4	74.4325	106.839	89.4581	85.3322	ENSMUSG00000034891	82.4157	66.4494	100.022	113.656	ENSMUSG00000034891	62.0817	97.975	87.1905	61.1965	103.205	34.9466	124.451	75.5921	115.604	111.709
ENSMUSG00000030847		Bag3	yes	6	4	93.9466	106.775	97.6262	100.53	ENSMUSG00000030847	93.5312	94.362	103.769	109.782	ENSMUSG00000030847	96.0794	122.756	61.7583	95.026	123.374	64.686	113.302	94.2354	118.528	101.036
ENSMUSG00000032020		Ubash3b	yes	6	4	96.5226	106.768	86.0479	115.194	ENSMUSG00000032020	77.4235	115.622	98.9845	114.552	ENSMUSG00000032020	115.416	97.2369	19.6177	140.748	100.364	105.753	99.0856	98.8835	124.999	104.105
ENSMUSG00000021728		Emb	yes	6	4	135.274	106.745	121.813	125.911	ENSMUSG00000021728	122.822	147.725	120.299	93.1905	ENSMUSG00000021728	134.241	145.239	88.9872	149.654	146.71	146.812	111.163	129.435	106.203	80.178
ENSMUSG00000014606		Slc25a11	yes	6	4	85.4274	106.396	101.221	86.4082	ENSMUSG00000014606	94.9615	75.8932	110.611	102.181	ENSMUSG00000014606	91.3028	92.8218	100.76	62.165	90.1427	75.372	115.831	105.391	97.5425	106.819
ENSMUSG00000014195		Dnajc7	yes	6	4	86.6443	106.05	100.756	88.0577	ENSMUSG00000014195	93.5878	79.7008	111.507	100.593	ENSMUSG00000014195	110.218	91.2333	79.3122	49.6073	104.061	85.4341	110.662	112.352	94.7732	106.413
ENSMUSG00000024997		Prdx3	yes	6	4	120.668	106.001	119.143	110.459	ENSMUSG00000024997	123.315	118.02	112.886	99.1171	ENSMUSG00000024997	106.065	103.259	160.622	131.413	112.375	110.272	112.336	113.435	112.332	85.9022
ENSMUSG00000103034		Gm8797	yes	6	4	139.791	105.889	114.963	137.497	ENSMUSG00000103034	116.626	162.956	112.469	99.3083	ENSMUSG00000103034	82.476	86.4359	180.965	226.056	89.3356	173.476	104.451	120.487	74.6515	123.965
ENSMUSG00000034432		Cops8	yes	6	4	93.6781	105.814	96.06	101.005	ENSMUSG00000034432	92.0519	95.3043	102.072	109.555	ENSMUSG00000034432	92.2015	92.5116	91.4426	89.5703	100.59	95.7525	108.674	95.4704	107.761	111.35
ENSMUSG00000033020		Polr2f	yes	6	4	114.825	105.638	138.448	83.8528	ENSMUSG00000033020	148.999	80.6521	122.622	88.6539	ENSMUSG00000033020	108.166	80.6448	258.186	60.4213	114.617	66.9179	109.243	136.001	89.6247	87.6831
ENSMUSG00000037204		Atg101	yes	6	4	88.8257	105.549	106.874	84.1562	ENSMUSG00000037204	106.048	71.6035	108.114	102.985	ENSMUSG00000037204	77.8887	90.9831	149.272	31.4755	116.27	67.0651	125.253	90.9742	88.0685	117.902
ENSMUSG00000027076		Timm10	yes	6	4	122.055	105.463	133.351	97.485	ENSMUSG00000027076	143.138	100.972	118.671	92.2543	ENSMUSG00000027076	115.758	73.5702	240.085	116.316	86.798	99.8022	101.934	135.408	95.8948	88.6138
ENSMUSG00000031425		Plp1	yes	6	4	116.978	105.258	100.041	124.539	ENSMUSG00000031425	98.2676	135.689	102.701	107.815	ENSMUSG00000031425	103.945	92.6041	98.2536	144.292	103.16	159.615	108.872	96.5292	124.818	90.812
ENSMUSG00000019689		1110001J03Rik	yes	6	4	104.819	105.243	121.393	88.5839	ENSMUSG00000019689	124.462	85.1762	116.791	93.6954	ENSMUSG00000019689	106.635	62.5542	204.196	86.8526	98.0729	70.603	82.638	150.943	97.0078	90.3831
ENSMUSG00000005656		Snx6	yes	6	4	94.4258	105.023	96.9051	100.424	ENSMUSG00000005656	89.1469	99.7047	108.543	101.504	ENSMUSG00000005656	110.331	99.0774	58.0323	90.9261	96.25	111.938	100.17	116.915	103.316	99.6918
ENSMUSG00000004937		Sgta	yes	6	4	72.9716	104.96	86.1663	85.3676	ENSMUSG00000004937	76.2944	69.6488	100.974	108.946	ENSMUSG00000004937	71.8185	91.4793	65.5853	49.8756	98.015	61.0559	115.081	86.8672	98.8785	119.013
ENSMUSG00000030417		Pdcd5	yes	6	4	117.861	104.934	122.93	102.45	ENSMUSG00000030417	127.525	108.197	116.037	93.8309	ENSMUSG00000030417	122.911	85.3542	174.31	129.287	113.836	81.4675	91.0485	141.026	91.749	95.9128
ENSMUSG00000021598		Med10	yes	6	4	116.011	104.858	113.113	109.988	ENSMUSG00000021598	113.781	118.242	112.111	97.606	ENSMUSG00000021598	106.354	82.7505	152.237	114.436	97.7084	142.582	86.6874	137.534	88.3621	106.85
ENSMUSG00000028974		Dffa	yes	6	4	93.8893	104.844	94.8375	101.705	ENSMUSG00000028974	91.688	96.0907	99.5617	110.126	ENSMUSG00000028974	94.7459	101.762	78.5562	90.4099	92.7641	105.098	102.097	97.0265	119.656	100.595
ENSMUSG00000059355		Wdr83os	yes	6	4	110.337	104.748	124.883	91.3195	ENSMUSG00000059355	131.752	88.9219	114.581	94.9159	ENSMUSG00000059355	89.6778	90.3972	215.18	77.829	106.366	82.5707	106.454	122.708	92.7327	97.099
ENSMUSG00000004980		Hnrnpa2b1	yes	6	4	92.1466	104.715	95.4377	98.9102	ENSMUSG00000004980	87.2515	97.0417	107.717	101.713	ENSMUSG00000004980	76.6403	102.318	82.7961	92.4694	97.9837	100.672	108.539	106.895	101.192	102.234
ENSMUSG00000022442		Ttll1	yes	6	4	75.7299	104.291	88.7739	85.5347	ENSMUSG00000022442	80.9193	70.5405	100.556	108.026	ENSMUSG00000022442	86.8873	94.5487	61.3219	52.155	89.6599	69.8065	102.225	98.8866	96.7342	119.318
ENSMUSG00000042831		Alkbh6	yes	6	4	96.5009	104.281	108.064	91.1614	ENSMUSG00000042831	106.668	86.334	110.159	98.4023	ENSMUSG00000042831	77.8415	96.3747	145.787	84.1377	116.532	58.3324	105.447	114.871	92.5137	104.291
ENSMUSG00000043388		Tmem130	yes	6	4	80.1053	104.272	75.9794	103.565	ENSMUSG00000043388	69.0302	91.1803	86.4031	122.141	ENSMUSG00000043388	73.4284	106.727	26.9353	64.7326	127.553	81.2554	95.2324	77.5737	104.574	139.708
ENSMUSG00000042312		S100a13	yes	6	4	215.885	103.941	211.757	130.457	ENSMUSG00000042312	266.185	165.584	130.115	77.7667	ENSMUSG00000042312	189.973	110.56	498.023	184.077	160.306	152.369	98.6157	161.615	78.8789	76.6545
ENSMUSG00000006050		Sra1	yes	6	4	121.788	103.886	128.203	101.05	ENSMUSG00000006050	127.87	115.705	128.702	79.0687	ENSMUSG00000006050	106.811	93.0722	183.728	114.22	121.195	111.699	107.566	149.839	109.665	48.4723
[truncated: 44,869 more rows]

## Sheet: DRG_vs_trigeminal_WALD
EnsemblID	gene_short_name	baseMean	log2FC (TRI/DRG)	lfcSE	stat	pvalue	padj	expressed?	depleted in pure neurons compared to mixed?	avg mixed DRG (MACS)	avg pure DRG (MACS)	expressed in MACS dataset at cutoff FPKM>5?	EGFP avg	TRI avg		signf. using LRT?
[truncated: 46,078 more rows]

[truncated: 4 more sheets: DRG_TRI+interactions_WALD, male_vs_female_WALD, male_female+interactions_WALD, Thakur_et_al_MACS]
