# Supplementary material for: The Molecular Fingerprint of Dorsal Root and Trigeminal Ganglion Neurons
Source: Front Mol Neurosci. 2017 Sep 26;10:304. doi: 10.3389/fnmol.2017.00304 (PMC5623188; doi:10.3389/fnmol.2017.00304)
Supplement: Supplementary file 3 [file Table_3.XLSX]

## Sheet: data feeding into Figure 3
data depicted in Figure 3; numbers below were log2 transformed and visualized in Matlab using the following command: HeatMap(DMobj, 'Standardize', 2, 'Colormap', redbluecmap))
	mouse DRG	mouse TRI	human DRG	human TRI
Rarres1	15.4864	48.2293	6.03124	283.786
Rasl10a	2.41881	7.95575	0.0912403	0.531756		not found in human dataset and excluded from Figure 3*
Oxtr	0.0781275	1.63691	0.133249	0.709133			mouse DRG	mouse TRI	human DRG	human TRI
Gabrd	0.156768	2.13992	0.189035	0.487432		Gm5734	1.73019	16.9663	#N/A	#N/A
Slc24a3	2.83089	6.59775	2.39362	5.51266		2810032G03Rik	4.35761	10.8756	#N/A	#N/A
Ddx3y	3.7499	4.50726	5.93662	4.88591		Zfp521	5.46717	13.4036	#N/A	#N/A
Rgs16	0.164337	2.2957	6.66952	5.24352		Adgrd1	2.16469	5.12463	#N/A	#N/A
Slc6a9	0.467395	1.74805	1.88469	1.39777		Asic1	11.7398	23.2861	#N/A	#N/A
Plcd4	27.8876	86.312	9.69993	6.83388		Rsrp1	41.588	52.6003	#N/A	#N/A
Siah3	3.72015	12.8008	0.831022	0.513317		Eif2s3y	8.42443	10.2301	#N/A	#N/A
Avpr1a	0.0254603	1.27282	0.26742	0.0848567		Gm29650	1.11232	2.03918	#N/A	#N/A
Npy2r	14.694	4.77409	0	0.0373215
Xist	0.606173	0.268965	6.04348	28.1938		AW551984	2.46613	0.250924	#N/A	#N/A
Cxcl1	1.33178	0.0119881	0.686276	3.11502		Gm53	2.29142	0	#N/A	#N/A
Kcnmb1	106.026	62.0365	1.86323	4.23863		C530008M17Rik	3.92263	2.35789	#N/A	#N/A
Prlr	2.97252	0.60749	0.235994	0.456471		Cfap69	2.66385	1.0605	#N/A	#N/A
Ezh2	1.01226	0.887604	0.612954	0.931247		Serpinb1b	24.7563	7.66747	#N/A	#N/A
Rasgrp2	15.6068	3.78541	5.13805	7.16625
Abcg2	49.7896	19.8256	5.30433	7.39364		13	excluded
Uty	0.799604	0.802032	1.46041	1.88281		50	included
Osmr	14.2404	5.37163	25.0397	30.6728		63	dysregulated genes after cut-off and satellite glial filtering applied
Ptk2b	14.1044	6.11544	5.64266	6.58663
Fnbp4	2.14732	1.83821	10.5968	10.087		*We did not carry out a full conversion of human to mouse ensemblIDs, but rather used gene symbols for a quicker proxy comparison. The absence of certain gene symbols is therefore more likely to be a nomenclature issue and does not signify the true biological absence of these genes.
Gng8	33.4038	8.8946	0.44535	0.418482
Cldn9	10.7823	1.94633	0.446653	0.414377
Rgs17	39.2479	23.6117	0.856015	0.758567
Itk	3.36795	1.20314	0.289931	0.233504
Kcnv1	13.4622	3.01674	3.29227	2.06446
Scg2	254.756	123.751	51.9004	31.2653
Calca	8216.03	3429.72	312.781	156.332
Kcnq5	1.8883	0.372112	3.64272	1.68642
Hoxd9	1.50057	0.0592516	2.8144	1.02239
Fos	52.2122	19.2661	325.567	103.305
Cyp26b1	1.63963	0.239671	10.9419	3.33396
Cnih3	1.6675	0.333989	4.52532	0.982484
Hoxd10	3.96155	0.016969	0.984608	0.170175
Comp	16.1529	5.83055	2.93304	0.320354
Hoxd8	4.82038	0.126587	5.21872	0.550613
Hoxb7	7.11664	0.0166588	12.2077	0.298916
Hoxb3	2.87543	0	8.08892	0.146208
Hoxb6	3.25783	0.0162783	7.24086	0.0775273
Hoxb5	23.6543	0.115214	12.7987	0.0929451
Hoxc8	1.6861	0.00921675	4.15767	0.02671
Hoxa10	15.6975	0.062385	10.7118	0.0633181
Hoxa9	18.4126	0.0581771	7.03839	0.0336931
Hoxc6	1.41746	0.00659275	13.6639	0.0500715
Hoxc9	1.97358	0	4.87462	0.0159553
Hoxa7	48.9012	0.099697	14.1807	0.0238881
Hoxc10	8.48522	0.0044418	6.4565	0
Hoxa6	1.28788	0	2.94096	0

## Sheet: mousevshuman_comparison
LRT deseq2 (neuronal & expressed only)		mouse DRG	mouse TRI	human DRG	human TRI
ENSMUSG00000020123	Avpr1a	0.0254603	1.27282	0.26742	0.0848567
ENSMUSG00000101759	Gm5734	1.73019	16.9663	#N/A	#N/A
ENSMUSG00000049112	Oxtr	0.0781275	1.63691	0.133249	0.709133
ENSMUSG00000026475	Rgs16	0.164337	2.2957	6.66952	5.24352
ENSMUSG00000029054	Gabrd	0.156768	2.13992	0.189035	0.487432
ENSMUSG00000028542	Slc6a9	0.467395	1.74805	1.88469	1.39777
ENSMUSG00000091722	Siah3	3.72015	12.8008	0.831022	0.513317
ENSMUSG00000034209	Rasl10a	2.41881	7.95575	0.0912403	0.531756
ENSMUSG00000026173	Plcd4	27.8876	86.312	9.69993	6.83388
ENSMUSG00000049404	Rarres1	15.4864	48.2293	6.03124	283.786
ENSMUSG00000037735	2810032G03Rik	4.35761	10.8756	#N/A	#N/A
ENSMUSG00000024420	Zfp521	5.46717	13.4036	#N/A	#N/A
ENSMUSG00000063873	Slc24a3	2.83089	6.59775	2.39362	5.51266
ENSMUSG00000044017	Adgrd1	2.16469	5.12463	#N/A	#N/A
ENSMUSG00000023017	Asic1	11.7398	23.2861	#N/A	#N/A
ENSMUSG00000037266	Rsrp1	41.588	52.6003	#N/A	#N/A
ENSMUSG00000069049	Eif2s3y	8.42443	10.2301	#N/A	#N/A
ENSMUSG00000099876	Gm29650	1.11232	2.03918	#N/A	#N/A
ENSMUSG00000069045	Ddx3y	3.7499	4.50726	5.93662	4.88591
ENSMUSG00000008200	Fnbp4	2.14732	1.83821	10.5968	10.087
ENSMUSG00000068457	Uty	0.799604	0.802032	1.46041	1.88281
ENSMUSG00000029687	Ezh2	1.01226	0.887604	0.612954	0.931247
ENSMUSG00000036377	C530008M17Rik	3.92263	2.35789	#N/A	#N/A
ENSMUSG00000019775	Rgs17	39.2479	23.6117	0.856015	0.758567
ENSMUSG00000020155	Kcnmb1	106.026	62.0365	1.86323	4.23863
ENSMUSG00000050711	Scg2	254.756	123.751	51.9004	31.2653
ENSMUSG00000086503	Xist	0.606173	0.268965	6.04348	28.1938
ENSMUSG00000059456	Ptk2b	14.1044	6.11544	5.64266	6.58663
ENSMUSG00000040473	Cfap69	2.66385	1.0605	#N/A	#N/A
ENSMUSG00000030669	Calca	8216.03	3429.72	312.781	156.332
ENSMUSG00000031849	Comp	16.1529	5.83055	2.93304	0.320354
ENSMUSG00000029802	Abcg2	49.7896	19.8256	5.30433	7.39364
ENSMUSG00000021250	Fos	52.2122	19.2661	325.567	103.305
ENSMUSG00000022146	Osmr	14.2404	5.37163	25.0397	30.6728
ENSMUSG00000020395	Itk	3.36795	1.20314	0.289931	0.233504
ENSMUSG00000051029	Serpinb1b	24.7563	7.66747	#N/A	#N/A
ENSMUSG00000028004	Npy2r	14.694	4.77409	0	0.0373215
ENSMUSG00000063594	Gng8	33.4038	8.8946	0.44535	0.418482
ENSMUSG00000032946	Rasgrp2	15.6068	3.78541	5.13805	7.16625
ENSMUSG00000022342	Kcnv1	13.4622	3.01674	3.29227	2.06446
ENSMUSG00000005268	Prlr	2.97252	0.60749	0.235994	0.456471
ENSMUSG00000028033	Kcnq5	1.8883	0.372112	3.64272	1.68642
ENSMUSG00000063415	Cyp26b1	1.63963	0.239671	10.9419	3.33396
ENSMUSG00000066720	Cldn9	10.7823	1.94633	0.446653	0.414377
ENSMUSG00000026514	Cnih3	1.6675	0.333989	4.52532	0.982484
ENSMUSG00000038112	AW551984	2.46613	0.250924	#N/A	#N/A
ENSMUSG00000029380	Cxcl1	1.33178	0.0119881	0.686276	3.11502
ENSMUSG00000027102	Hoxd8	4.82038	0.126587	5.21872	0.550613
ENSMUSG00000043342	Hoxd9	1.50057	0.0592516	2.8144	1.02239
ENSMUSG00000001661	Hoxc6	1.41746	0.00659275	13.6639	0.0500715
ENSMUSG00000001657	Hoxc8	1.6861	0.00921675	4.15767	0.02671
ENSMUSG00000038700	Hoxb5	23.6543	0.115214	12.7987	0.0929451
ENSMUSG00000000690	Hoxb6	3.25783	0.0162783	7.24086	0.0775273
ENSMUSG00000000938	Hoxa10	15.6975	0.062385	10.7118	0.0633181
ENSMUSG00000038227	Hoxa9	18.4126	0.0581771	7.03839	0.0336931
ENSMUSG00000022484	Hoxc10	8.48522	0.0044418	6.4565	0
ENSMUSG00000043219	Hoxa6	1.28788	0	2.94096	0
ENSMUSG00000038236	Hoxa7	48.9012	0.099697	14.1807	0.0238881
ENSMUSG00000078706	Gm53	2.29142	0	#N/A	#N/A
ENSMUSG00000048763	Hoxb3	2.87543	0	8.08892	0.146208
ENSMUSG00000036139	Hoxc9	1.97358	0	4.87462	0.0159553
ENSMUSG00000050368	Hoxd10	3.96155	0.016969	0.984608	0.170175
ENSMUSG00000038721	Hoxb7	7.11664	0.0166588	12.2077	0.298916

## Sheet: Flegel et al_humanDRGTRI
Gene Symbol	avg TRI	DRG	TG 1	TG 2	TG 3	TG 4	Brain	Colon	Liver	Lung	Skeletal Muscle	Testis	Ensembl Gene ID	Entrez Gene ID	Description
A1BG	3.83266	3.68882	0.84462	1.02863	7.48295	5.97444	1.75575	1.07297	536.931	2.33353	0.170813	1.04629	ENSG00000121410	1	alpha 1B-glycoprotein precursor
A1BG-AS1	2.89774	3.65022	2.10141	1.97357	4.27785	3.23812	0.80926	0.673275	1.66461	0.869245	0.0334011	0.329424	ENSG00000268895	503538	Homo sapiens cDNA: FLJ23569 fis, clone LNG11861.
A1CF	0.0850043	0.00616439	0.0685409	0.271476	0	0	0.0131533	0.427335	12.4807	0	0.0219854	0.0084766	ENSG00000148584	29974	#N/A
A2LD1	1.81179	1.57545	2.10457	1.40479	1.72488	2.01294	1.0738	4.76252	2.40673	1.0192	0.536378	2.89272	NA	NA	#N/A
A2M	158.638	136.32	106.358	181.972	124.253	221.967	45.0771	447.722	1011.33	1329.52	71.768	196.717	ENSG00000175899	2	alpha-2-macroglobulin precursor
A2ML1	1.70121	0.916829	3.41621	2.13247	0.374933	0.881232	1.20669	0.0214076	0	0.0401301	0	0.492856	ENSG00000166535	144568	alpha-2-macroglobulin-like 1 precursor
A4GALT	62.0355	35.9539	31.6006	22.4688	119.942	74.1305	2.63142	24.9279	0.865569	36.5817	13.8495	11.5854	ENSG00000128274	53947	alpha 1,4-galactosyltransferase
A4GNT	0	0.140386	0	0	0	0	0.0119716	0	0.0803124	0.0422342	0	0.0171734	ENSG00000118017	51146	alpha-1,4-N-acetylglucosaminyltransferase
AA06	0	0	0	0	0	0	0	0	0	0	0	0.30704	NA	NA	#N/A
AAA1	0.102383	0	0.0975064	0.298494	0.0135316	0	0.0112886	0.00254755	0	0	0.0432042	0.00712312	NA	NA	Homo sapiens AAA1 variant IA mRNA, complete cds; alternatively spliced.
AAAS	17.8587	13.6292	8.60927	8.90472	32.26	21.6608	8.4894	9.73691	8.98379	9.99412	16.7771	28.0737	ENSG00000094914	8086	#N/A
AACS	9.14777	15.0897	8.2187	8.03779	8.5023	11.8323	12.527	4.96764	1.99363	4.14674	1.84909	13.1638	ENSG00000081760	65985	acetoacetyl-CoA synthetase
AACSP1	0.328677	0	0.561302	0.753405	0	0	0.0300454	0	0	0	0	1.03512	ENSG00000250420	729522	Homo sapiens acetoacetyl-CoA synthetase-like, mRNA (cDNA clone IMAGE:3945810), partial cds.
AADAC	0.0174565	0	0	0	0.0486658	0.0211601	0	0.0799604	114.353	1.46947	0	0.294468	ENSG00000114771	13	arylacetamide deacetylase
AADACL2	0.067866	0	0.271464	0	0	0	0	0.442544	0	0.165542	0	0.455754	ENSG00000197953	344752	arylacetamide deacetylase-like 2 precursor
AADACL3	0.00519116	0	0	0.0207646	0	0	0	0	0	0	0	0.0279025	ENSG00000188984	126767	arylacetamide deacetylase-like 3 isoform 2
AADACL4	0.0117082	0	0	0	0.0468326	0	0	0.108945	0	0	0	0.44106	ENSG00000204518	343066	arylacetamide deacetylase-like 4
AADAT	2.80165	4.03534	2.52334	2.78535	2.88298	3.01495	3.23806	0.772185	3.26684	0.659254	0.0851297	3.42809	ENSG00000109576	51166	kynurenine aminotransferase II
AAGAB	9.58809	12.0257	10.842	7.70247	8.54381	11.2641	12.8323	7.61816	5.58611	11.5613	14.1314	15.6501	ENSG00000103591	79719	alpha- and gamma-adaptin-binding protein p34
AAK1	5.54266	5.60396	9.47949	8.49852	1.33877	2.85386	8.70902	2.05942	0.568396	1.90014	1.98628	2.75185	ENSG00000115977	22848	AP2 associated kinase 1
AAMP	34.5987	38.8119	22.026	17.0641	55.6058	43.6991	34.7573	41.825	30.4779	46.1677	45.7455	51.9901	ENSG00000127837	14	angio-associated, migratory cell protein
AANAT	0.78673	0.744691	0.5768	1.38721	0.617998	0.564916	0.182729	0.336462	0.0329641	0	0.105132	0.640328	ENSG00000129673	15	arylalkylamine N-acetyltransferase
AARS	40.4154	56.2652	50.508	42.2287	24.5007	44.424	123.462	42.491	28.8274	36.4392	159.081	43.0069	ENSG00000090861	16	alanyl-tRNA synthetase
AARS2	4.11488	5.40633	4.61907	4.55011	3.06503	4.2253	2.24929	2.05639	1.02739	1.73754	2.13804	2.3916	ENSG00000124608	57505	alanyl-tRNA synthetase 2, mitochondrial
AARSD1	10.6474	13.7316	7.53926	7.26544	14.7057	13.0791	14.8156	12.8559	7.48917	5.39559	36.4387	32.6657	ENSG00000266967	80755	alanyl-tRNA synthetase domain containing 1
AASDH	2.86928	1.9773	3.86656	4.12555	1.29814	2.18685	2.28007	1.09905	0.922946	0.999298	1.02131	3.12137	ENSG00000157426	132949	aminoadipate-semialdehyde dehydrogenase
AASDHPPT	12.4958	22.7934	15.0589	12.0226	6.83556	16.0663	30.3467	5.83742	5.45285	5.31661	6.96814	18.8492	ENSG00000149313	60496	aminoadipate-semialdehyde
AASS	14.0757	5.01318	24.8525	16.1507	5.73121	9.56827	3.69297	2.56126	10.0138	3.42165	1.12987	3.39207	ENSG00000008311	10157	aminoadipate-semialdehyde synthase precursor
AATF	17.2771	15.0444	12.7777	12.3307	22.7173	21.2829	16.7788	36.048	7.83468	15.3424	42.5538	37.2945	ENSG00000275700	26574	apoptosis antagonizing transcription factor
AATK	55.5423	119.527	47.6258	27.4575	52.8907	94.1951	47.3103	1.32689	0.139235	2.67015	0.0956132	1.09803	ENSG00000181409	9625	apoptosis-associated tyrosine kinase
AATK-AS1	0.0379152	0	0	0.0894405	0.0343377	0.0278827	0.0858612	0	0	0	0	0	ENSG00000225180	388428	Homo sapiens cDNA FLJ44861 fis, clone BRALZ2008930.
ABAT	7.38088	12.0791	12.148	6.35391	3.2139	7.80775	58.0173	2.65049	86.4148	1.30968	0.263762	6.3645	ENSG00000183044	18	4-aminobutyrate aminotransferase precursor
ABCA1	9.23884	4.47493	14.8173	14.7831	2.26536	5.08961	2.19622	7.80258	15.1	6.2306	6.58378	3.70009	ENSG00000165029	19	ATP-binding cassette, sub-family A member 1
ABCA10	7.82573	5.86436	9.09264	14.442	2.41124	5.35702	0.275281	0.733001	0.083086	0.297267	0.411987	1.31549	ENSG00000154263	10349	ATP-binding cassette, sub-family A, member 10
ABCA11P	1.52327	1.55971	1.43657	1.51215	1.57955	1.56482	2.57467	1.02604	0.462224	1.6246	0.692477	3.37623	ENSG00000251595	79963	RecName: Full=Putative ATP-binding cassette sub-family A member 11;
ABCA12	0.0484324	0.0069341	0.0675473	0.0827169	0.00977282	0.0336925	0.0571743	0.110968	0	0.00921667	0	0.468097	ENSG00000144452	26154	ATP-binding cassette, sub-family A, member 12
ABCA13	0.299356	0.537307	0.531833	0.335873	0.0883599	0.241359	0.0081171	0.00981592	0.0467241	1.14062	0	0.231199	ENSG00000179869	154664	ATP binding cassette, sub-family A (ABC1),
ABCA17P	0.34757	0.353648	0.256232	0.432656	0.354678	0.346714	0.160657	0.110838	0	1.63e-05	0.0919796	1.97824	ENSG00000238098	650655	Homo sapiens cDNA FLJ37881 fis, clone BRSTN2000367.
ABCA2	45.5202	73.8869	49.7465	37.7324	33.7819	60.8201	139.509	8.53611	4.01854	3.99713	8.80706	8.47246	ENSG00000107331	20	ATP-binding cassette, sub-family A, member 2
ABCA3	16.2686	41.5317	17.772	14.4821	11.6749	21.1453	26.1329	4.01085	0.403823	22.3722	5.11051	10.0669	ENSG00000167972	21	ATP-binding cassette, sub-family A member 3
ABCA4	0.183789	0.0444728	0.231951	0.249621	0.133439	0.120144	0.535028	0.114531	0.144874	0.0180436	0.0419158	0.554143	ENSG00000198691	24	ATP-binding cassette, sub-family A member 4
ABCA5	4.17024	3.15427	6.90977	5.63873	1.20418	2.92826	2.7701	1.16352	4.80143	1.20457	14.3753	3.66819	ENSG00000154265	23461	ATP-binding cassette, sub-family A , member 5
ABCA6	15.3411	4.70206	21.0336	27.4607	4.08861	8.78134	2.39792	10.7093	10.9008	4.46138	1.90058	1.63631	ENSG00000154262	23460	ATP-binding cassette, sub-family A, member 6
ABCA7	4.88435	9.46991	2.44583	3.09439	5.69093	8.30624	1.61919	0.629695	0.593715	4.85037	2.073	0.844632	ENSG00000064687	10347	ATP-binding cassette, sub-family A, member 7
ABCA8	62.4206	86.0758	71.8955	90.1137	24.3434	63.33	6.60117	25.3862	1.68718	8.11203	3.76733	9.61109	ENSG00000141338	10351	ATP-binding cassette, sub-family A member 8
ABCA9	19.5661	12.6875	26.6015	31.4435	7.30519	12.9142	1.47054	17.776	0.975821	3.24183	3.88888	4.71754	ENSG00000154258	10350	ATP-binding cassette, sub-family A, member 9
ABCB1	5.46624	4.25006	6.86994	6.77762	3.15711	5.0603	4.80809	1.67146	6.35178	1.76504	0.185368	2.60483	ENSG00000085563	5243	ATP-binding cassette, subfamily B, member 1
ABCB10	3.20402	4.03882	3.96802	3.4027	1.76769	3.67768	2.17582	2.5441	2.66554	4.24544	4.58971	3.15494	ENSG00000135776	23456	ATP-binding cassette, sub-family B, member 10
ABCB11	0	0	0	0	0	0	0.0239464	0.0201432	5.18675	0	0	1.27062	ENSG00000073734	8647	ATP-binding cassette, sub-family B (MDR/TAP),
ABCB4	0.332778	0.31322	0.13962	0.532023	0.218903	0.440568	0.103999	0.884745	25.297	0.118874	0.320551	0.333593	ENSG00000005471	5244	ATP-binding cassette, subfamily B, member 4
ABCB5	0.570831	0.244437	0.749344	1.42139	0.0533373	0.0592545	0	0.558949	0.00421147	0.0571579	0.232498	1.45457	ENSG00000004846	340273	ATP-binding cassette, sub-family B, member 5
ABCB6	9.70706	12.2636	9.61576	7.06058	9.98981	12.1621	7.22341	4.87993	13.9855	2.49664	24.8107	15.8482	ENSG00000115657	10058	ATP-binding cassette, sub-family B, member 6
ABCB7	5.78369	4.52483	7.15944	5.98914	4.94551	5.04067	5.16954	12.9992	4.44323	6.78187	12.5037	5.70091	ENSG00000131269	22	ATP-binding cassette, sub-family B, member 7
ABCB8	6.64838	11.5665	5.53118	5.50608	6.14724	9.40904	3.23595	2.33025	5.5374	1.87407	1.41081	3.47739	ENSG00000197150	11194	ATP-binding cassette, sub-family B, member 8
ABCB9	3.34323	11.1993	3.42119	2.24896	2.58255	5.12021	6.26682	1.03262	0.0483758	0.731984	0.3186	7.36732	ENSG00000150967	23457	ATP-binding cassette, sub-family B (MDR/TAP),
ABCC1	4.44506	5.55454	5.81129	5.51755	2.61648	3.8349	2.58997	7.27517	0.750778	13.0986	10.8551	22.9773	ENSG00000103222	4363	ATP-binding cassette, sub-family C, member 1
ABCC10	4.75907	6.61707	4.33277	4.43187	4.49424	5.77741	0.347038	0.589387	1.22973	1.02182	4.83503	2.56467	ENSG00000124574	89845	#N/A
ABCC11	0.0696904	0.142762	0.105003	0.075812	0.0283132	0.0696337	0.295432	0	3.83084	0.00405783	0	1.67036	ENSG00000121270	85320	ATP-binding cassette, sub-family C, member 11
ABCC12	0.0480097	0.0465415	0	0.101906	0.0589902	0.0311425	0.21915	0	0.00278957	0	0.0611651	0.937326	ENSG00000140798	94160	ATP-binding cassette protein C12
ABCC13	0.193587	0.0864113	0.10983	0.312595	0.193407	0.158516	0.0975003	0.151155	0.028376	0.73259	0	0.00748205	ENSG00000243064	150000	RecName: Full=Putative ATP-binding cassette transporter sub-family C member 13;
ABCC2	0.188949	0.162408	0.142887	0.293636	0.13238	0.186895	0.0337698	0.164269	27.884	0.208112	0.251646	0.414671	ENSG00000023839	1244	ATP-binding cassette, sub-family C (CFTR/MRP),
ABCC3	0.451064	0.479317	0.217463	0.471008	0.686991	0.428795	0.107308	3.90185	28.7711	2.86115	0.109423	1.47309	ENSG00000108846	8714	ATP-binding cassette, sub-family C, member 3
ABCC4	1.97779	1.97123	2.35404	3.18691	0.909917	1.46029	1.77486	6.23727	0.15956	2.75437	3.4374	5.93982	ENSG00000125257	10257	ATP-binding cassette, sub-family C, member 4
ABCC5	17.2843	28.6827	14.0395	17.7362	16.5654	20.7962	10.5895	3.60629	0.853352	3.59107	21.0938	8.91795	ENSG00000114770	10057	ATP-binding cassette, sub-family C, member 5
ABCC6	0.558462	0.298063	0.106838	0.490312	0.805172	0.831525	0.245074	0.397182	20.024	1.5005	0.340526	0.446979	ENSG00000091262	368	URG7 protein isoform 2
ABCC6P1	0.168275	0.0423791	0.184812	0.32236	0.106746	0.0591836	0.0346352	0.123465	7.57276	0.432269	0	0.113453	ENSG00000256340	653190	SubName: Full=cDNA FLJ51267, highly similar to Multidrug resistance-associated protein 6;
ABCC6P2	0.551069	0.0917624	0.81335	0.214663	0.649802	0.526462	0.297816	1.22008	5.343	2.34255	0	0.955266	ENSG00000255277	730013	SubName: Full=ATP-binding cassette, sub-family C (CFTR/MRP), member 6; SubName: Full=Up-regulated gene 7;
ABCC8	0.778958	3.65325	1.31731	0.509588	0.381976	0.906957	4.51589	0.303001	0.0431442	0.56355	0	0.341063	ENSG00000006071	6833	ATP-binding cassette, sub-family C, member 8
ABCC9	5.02942	1.83797	10.5423	5.68781	1.69696	2.1906	4.83899	8.27496	7.98728	6.29395	19.0746	3.41034	ENSG00000069431	10060	ATP-binding cassette, sub-family C, member 9
ABCCX9	0.136469	1.70403e-08	3.26214e-08	0.49757	0.0483063	1.20238e-07	0.336528	1.39442	1.73241	0.101625	1.68412	0.175425	NA	NA	ATP-binding cassette, sub-family C, member 9
ABCD1	3.08651	3.89876	1.70794	2.3167	3.8379	4.48349	2.29022	7.39612	4.6052	2.68055	16.838	15.4217	ENSG00000101986	215	ATP-binding cassette, sub-family D (ALD), member
ABCD2	0.841634	0.841072	2.07478	0.807724	0.0497884	0.434245	2.96482	0.196864	0	0.298048	0.0209529	0.156933	ENSG00000173208	225	ATP-binding cassette, sub-family D, member 2
ABCD3	17.2389	18.0473	26.7727	20.7288	6.53844	14.9158	18.0681	9.08626	21.6993	8.45137	9.71493	12.9703	ENSG00000117528	5825	ATP-binding cassette, sub-family D, member 3
ABCD4	5.873	8.64208	4.39202	5.62932	5.53979	7.93089	2.95639	3.35286	3.51987	3.05234	1.88845	3.98322	ENSG00000119688	5826	ATP-binding cassette, sub-family D, member 4
ABCE1	10.8485	9.41913	16.7108	10.7414	5.34484	10.597	8.45786	6.10611	4.98091	7.75653	7.76927	11.0019	ENSG00000164163	6059	ATP-binding cassette, sub-family E, member 1
ABCF1	15.2265	17.7154	16.6789	15.7142	10.5685	17.9443	14.0594	18.6254	11.0213	21.5092	67.8555	31.0248	ENSG00000204574	23	ATP-binding cassette, sub-family F, member 1
ABCF2	16.3923	18.8327	16.6884	12.0151	17.9944	18.8714	12.66	10.7951	5.26042	9.89294	45.4568	14.3215	ENSG00000033050	10061	ATP-binding cassette, sub-family F, member 2
ABCF3	15.9951	27.5988	15.1972	11.7526	16.5335	20.497	20.1658	10.3721	12.1158	8.9447	27.3212	22.2789	ENSG00000161204	55324	ATP-binding cassette, sub-family F (GCN20),
ABCG1	8.38338	9.32393	10.2448	9.46692	4.78847	9.03329	10.998	11.2761	2.83058	26.1474	34.0423	3.73785	ENSG00000160179	9619	ATP-binding cassette sub-family G member 1
ABCG2	7.39364	5.30433	12.6731	5.69515	4.45885	6.74744	2.92622	0.772224	1.18401	1.36405	0.130555	2.6295	ENSG00000118777	9429	ATP-binding cassette, sub-family G, member 2
ABCG4	2.81956	7.93708	3.41701	2.70174	1.66937	3.49013	4.17591	0.130555	0.056536	0	0	1.77882	ENSG00000172350	64137	ATP-binding cassette, subfamily G, member 4
ABCG5	0.0242492	0.0457502	0	0.0665575	0.0188561	0.0115832	0.0355682	0	6.13981	0.00973281	0	0.104062	ENSG00000138075	64240	ATP-binding cassette sub-family G member 5
ABCG8	0.0462921	0.0263267	0.0323565	0.0874512	0	0.0653607	0.169055	0	15.9612	0	0	0.0439839	ENSG00000143921	64241	ATP-binding cassette sub-family G member 8
ABHD1	0.750298	0.496609	0.823246	0.755508	0.750371	0.672069	0.468865	0.0561124	0.323001	0.115089	0.384611	20.05	ENSG00000143994	84696	abhydrolase domain-containing protein 1
ABHD10	9.5483	15.6354	10.5332	9.85167	6.67642	11.1319	16.1915	7.03565	5.39576	5.45288	4.51748	20.6992	ENSG00000144827	55347	abhydrolase domain containing 10 precursor
ABHD11	6.0856	8.45076	3.15894	4.13018	8.97064	8.08265	4.30787	5.92119	2.3132	5.27854	3.79833	4.25575	ENSG00000106077	83451	abhydrolase domain containing 11 isoform 8
ABHD11-AS1	0.0242215	0.160942	0	0	0	0.0968861	0	2.84503	0	3.25327	0	0	ENSG00000225969	171022	Homo sapiens Williams Beuren syndrome chromosome region 26 (non-protein coding) (WBSCR26), non-coding RNA.
ABHD12	44.5619	62.7475	34.1734	22.6408	59.6942	61.739	58.1368	16.8925	10.0132	16.5837	6.90978	25.7177	ENSG00000100997	26090	abhydrolase domain containing 12 isoform a
ABHD12B	0.638778	0.438373	1.09378	0.753398	0.205618	0.502318	1.44644	0.275238	0.137322	0.988094	0	0.646545	ENSG00000131969	145447	abhydrolase domain containing 12B isoform b
ABHD13	2.93017	2.5684	3.82941	3.45264	1.33704	3.1016	3.39174	2.95596	1.81595	4.27823	1.82179	3.63318	ENSG00000139826	84945	abhydrolase domain containing 13
ABHD14A	13.457	18.6022	5.97816	5.56321	21.9255	20.3613	10.6976	5.56295	8.84074	8.81727	6.10981	10.0984	ENSG00000248487	25864	abhydrolase domain containing 14A
ABHD14A-ACY1	0.484339	4.29519	1.0744e-24	1.82309e-31	0.927027	1.01033	1.33381	1.71673	2.17753	1.33287	2.77752	0.791727	ENSG00000114786	100526760	#N/A
ABHD14B	16.3917	16.0996	14.02	10.0728	22.9382	18.5358	4.11706	33.459	38.8931	29.5587	10.4886	16.9701	ENSG00000114779	84836	abhydrolase domain containing 14B
ABHD15	4.69866	4.30092	4.63977	7.02731	2.61178	4.51576	1.56879	2.23389	4.69926	1.96349	1.25901	2.62891	ENSG00000168792	116236	abhydrolase domain containing 15 precursor
ABHD16A	25.9071	35.5861	15.8739	13.412	36.4569	37.8856	14.2439	18.7934	11.8504	18.3614	16.3119	28.1579	ENSG00000204427	7920	#N/A
ABHD16B	4.19417	4.31905	1.24019	1.40272	8.99494	5.13883	2.53146	2.27204	0.910321	2.6453	0.554108	5.0945	ENSG00000183260	140701	hypothetical protein LOC140701
ABHD2	26.2153	69.4775	37.607	32.4152	9.89444	24.9445	26.1781	11.7699	42.0874	27.3774	6.34882	24.673	ENSG00000140526	11057	alpha/beta hydrolase domain containing protein
ABHD3	11.8751	18.9087	9.28562	10.8099	11.4612	15.9437	3.93507	4.8432	11.4983	6.66504	0.995272	4.48742	ENSG00000158201	171586	alpha/beta hydrolase domain containing protein
ABHD4	18.0602	16.4536	16.1352	13.4948	20.9572	21.6538	7.52876	19.3603	10.093	22.8117	11.4465	28.8672	ENSG00000100439	63874	abhydrolase domain containing 4
ABHD5	3.17259	2.28996	3.961	3.67257	1.94876	3.10802	3.85846	4.30746	1.75539	5.46602	2.82075	5.83438	ENSG00000011198	51099	abhydrolase domain containing 5
ABHD6	8.03207	9.32682	7.89681	5.84035	9.17	9.22114	13.7406	8.88549	32.9909	3.10338	2.19037	4.65114	ENSG00000163686	57406	abhydrolase domain containing 6
ABHD8	15.7086	14.2415	8.20267	5.92794	26.7499	21.9538	27.2479	11.9124	11.6023	6.04289	7.8046	23.8005	ENSG00000127220	79575	abhydrolase domain containing 8
ABI1	10.7586	14.9555	13.6181	16.0046	0	13.4119	22.5486	16.5114	3.76296	17.4813	8.24796	12.6935	ENSG00000136754	10006	abl-interactor 1 isoform b
ABI2	12.7061	16.0735	18.2216	17.3935	4.82444	10.3847	30.1266	10.3294	0.928696	9.46328	2.00735	14.661	ENSG00000138443	10152	abl interactor 2
ABI3	9.49602	3.78997	3.18815	8.46441	14.5317	11.7998	0.908472	0.333137	1.77779	5.49071	0.274195	0.370814	ENSG00000108798	51225	NESH protein isoform 2
ABI3BP	6.88063	22.6738	8.32625	10.4533	3.60749	5.13546	2.01663	18.9538	0.462	37.0536	2.3182	14.025	ENSG00000154175	25890	ABI gene family, member 3 (NESH) binding protein
ABL1	20.7082	19.3982	23.3378	18.3583	17.949	23.1876	15.0213	52.0199	4.41187	33.5959	13.4934	24.4393	ENSG00000097007	25	c-abl oncogene 1, receptor tyrosine kinase
ABL2	7.31935	5.04089	11.3069	11.7051	2.05624	4.20922	4.62667	3.58252	0.626499	4.59398	1.9365	3.64568	ENSG00000143322	27	arg tyrosine kinase isoform d
ABLIM1	29.7171	48.7828	47.3627	33.2039	13.0167	25.2851	30.4276	53.068	4.51199	21.7207	18.6258	56.3239	ENSG00000099204	3983	actin-binding LIM protein 1 isoform b
ABLIM2	6.56618	5.5566	7.1867	5.74868	5.64026	7.68908	20.3195	2.64042	0.231317	1.43319	386.205	3.07642	ENSG00000163995	84448	actin binding LIM protein family, member 2
ABLIM3	14.6531	24.8367	16.8578	13.6616	9.90736	18.1855	6.84536	24.6902	37.2113	10.8736	17.9696	6.13905	ENSG00000173210	22885	actin binding LIM protein family, member 3
ABO	16.5142	1.86826	21.0013	38.1155	3.83616	3.10373	0.209145	1.40722	0	1.14248	0.609	2.60565	ENSG00000175164	28	ABO blood group (alpha
ABP1	0.054401	0.0977187	0	0.159471	0.0581329	0	0	8.7745	0.609416	0.102651	0	6.78121	NA	NA	amiloride binding protein 1 precursor
ABR	14.325	26.8212	16.1181	13.7117	10.7801	16.69	82.4887	20.1444	1.20846	13.0089	4.49189	13.5926	ENSG00000159842	29	active breakpoint cluster region-related
ABRA	0.26147	0.548739	0.249032	0.499882	0.114932	0.182032	0.0521109	0.0826235	0	0.354348	20.3114	1.65955	ENSG00000174429	137735	actin-binding Rho activating protein
ABT1	5.55316	5.695	4.37121	4.15445	6.8254	6.86159	3.83606	4.40777	3.79282	5.0968	3.28786	7.95301	ENSG00000146109	29777	activator of basal transcription 1
ABTB1	35.2721	43.89	14.3548	15.2002	57.4018	54.1315	19.8271	30.1773	4.29933	23.1471	25.7813	14.3245	ENSG00000114626	80325	ankyrin repeat and BTB (POZ) domain containing 1
ABTB2	3.58068	4.18403	5.34888	2.83588	2.26598	3.87199	3.00102	1.16623	2.48482	1.41591	5.26482	3.39373	ENSG00000166016	25841	ankyrin repeat and BTB (POZ) domain containing
ACAA1	29.6855	32.4907	15.5803	13.7823	49.5684	39.8108	27.6871	13.2234	175.107	21.3987	9.89202	14.2811	ENSG00000060971	30	acetyl-Coenzyme A acyltransferase 1 isoform b
ACAA2	14.8552	21.718	12.97	10.2449	17.9701	18.2356	18.0076	31.8254	230.265	14.1622	16.4671	22.6693	ENSG00000167315	10449	acetyl-coenzyme A acyltransferase 2
ACACA	9.41181	12.0909	15.2413	12.3678	3.13196	6.90617	8.77845	5.22171	4.47311	3.54824	5.41538	8.27909	ENSG00000278540	31	acetyl-Coenzyme A carboxylase alpha isoform 1
ACACB	5.7348	11.1826	7.42034	7.49426	3.01399	5.0106	2.85956	10.8602	24.0148	1.58411	92.4974	7.67369	ENSG00000076555	32	acetyl-Coenzyme A carboxylase beta
ACAD10	4.92901	8.98227	4.0607	4.07286	5.28125	6.30123	2.5613	1.92665	4.96944	1.42599	2.84133	4.09453	ENSG00000111271	80724	acyl-Coenzyme A dehydrogenase family, member 10
ACAD11	8.80919	6.02332	9.7011	9.20307	7.25006	9.08252	5.64651	2.20346	31.0761	4.62382	1.0411	6.26929	ENSG00000240303	84129	putative acyl-CoA dehydrogenase
ACAD8	8.40936	10.3251	6.3805	6.35754	10.1446	10.7548	8.92357	3.82473	9.57139	4.0061	5.86918	7.76597	ENSG00000151498	27034	acyl-Coenzyme A dehydrogenase family, member 8
ACAD9	13.3262	15.4154	9.76559	11.2396	14.1517	18.1478	11.1555	10.2701	10.4665	6.51375	21.1574	12.9153	ENSG00000177646	28976	acyl-Coenzyme A dehydrogenase family, member 9
ACADL	8.57281	3.2807	12.0266	10.8415	5.60695	5.8162	0.768939	0.697219	2.75608	1.78895	2.46067	2.59877	ENSG00000115361	33	long-chain acyl-CoA dehydrogenase precursor
ACADM	13.0951	15.4416	13.9515	12.3716	8.01953	18.0378	17.2895	13.9245	17.7052	7.3717	15.4602	28.3317	ENSG00000117054	34	medium-chain acyl-CoA dehydrogenase isoform a
ACADS	9.22461	10.5817	2.54885	3.72789	17.6247	12.997	5.91922	13.9011	76.9172	5.90928	50.0197	14.8381	ENSG00000122971	35	short-chain acyl-CoA dehydrogenase precursor
ACADSB	12.3171	4.60541	21.4833	22.9151	1.51971	3.35044	7.29012	2.92176	44.559	2.20352	3.35743	3.20838	ENSG00000196177	36	acyl-Coenzyme A dehydrogenase, short/branched
ACADVL	117.13	128.325	66.0938	53.0408	194.172	155.215	44.8668	82.2215	245.75	116.736	177.634	64.5963	ENSG00000072778	37	acyl-Coenzyme A dehydrogenase, very long chain
ACAN	0.335175	0.450494	0.284683	0.315652	0.49557	0.244795	0.275933	0.198005	0	2.21821	0.218241	1.40174	ENSG00000157766	176	aggrecan isoform 1 precursor
ACAP1	2.17866	1.69678	0.896926	1.54598	2.95251	3.31924	0.269538	0.559884	0.409896	8.57433	0.285147	2.72991	ENSG00000072818	9744	centaurin beta1
ACAP2	7.53835	5.39736	10.7002	11.6356	2.21973	5.59788	6.18997	5.77919	1.69667	6.37973	2.51198	7.2487	ENSG00000114331	23527	centaurin, beta 2
ACAP3	14.6104	29.528	6.2011	5.71024	22.101	24.4293	20.6529	7.48277	3.41592	4.86165	8.18814	7.81601	ENSG00000131584	116983	ArfGAP with coiled-coil, ankyrin repeat and PH
ACAT1	22.1397	23.4639	20.4357	15.6483	24.5675	27.9073	24.6622	30.2882	208.738	16.5773	91.2382	38.7597	ENSG00000075239	38	acetyl-Coenzyme A acetyltransferase 1 precursor
ACAT2	20.0613	26.2833	11.8178	13.2197	23.2278	31.9799	31.2254	5.12325	50.8254	10.9687	2.27823	19.9071	ENSG00000120437	39	acetyl-Coenzyme A acetyltransferase 2
ACBD3	14.9114	14.941	23.3971	18.8691	5.22778	12.1516	12.444	13.9161	4.39397	16.7522	15.0961	18.9994	ENSG00000182827	64746	acyl-Coenzyme A binding domain containing 3
ACBD4	9.87582	7.9312	5.37511	5.9322	16.1505	12.0454	4.04472	6.29518	19.1053	5.06503	2.41963	3.51279	ENSG00000181513	79777	acyl-Coenzyme A binding domain containing 4
ACBD5	8.86171	13.4331	11.7808	9.99904	3.83507	9.83193	17.5147	5.21009	6.09251	4.27808	9.61594	8.54485	ENSG00000107897	91452	acyl-Coenzyme A binding domain containing 5
ACBD6	11.9393	10.46	8.84666	6.4242	16.4408	16.0456	12.5191	7.24348	4.17033	7.30854	6.95391	27.6559	ENSG00000230124	84320	acyl-coenzyme A binding domain containing 6
ACBD7	12.9215	2.06973	19.2636	31.0422	0.575968	0.804165	36.1641	0.107919	0.0495034	0.573815	0	1.11535	ENSG00000176244	414149	acyl-Coenzyme A binding domain containing 7
ACCN1	1.1707	0.917987	1.56453	0.775021	0.772819	1.57042	5.11335	0.0458477	0.0119617	0.0114991	0	0.152968	NA	NA	amiloride-sensitive cation channel 1, neuronal
ACCN2	5.77031	10.7983	5.20036	4.61735	4.26037	9.00314	10.6585	3.22177	0.0225299	0.597379	0.0776237	1.23759	NA	NA	amiloride-sensitive cation channel 2, neuronal
ACCN3	12.8782	13.4032	5.96889	5.24907	23.1404	17.1545	2.95662	0.480911	0.209272	0.45178	0.264305	1.79421	NA	NA	amiloride-sensitive cation channel 3 isoform a
ACCN4	0.108239	0.110352	0.138422	0.155652	0.0572627	0.0816205	0.927175	0	0	0.116721	0	0.144275	NA	NA	amiloride-sensitive cation channel 4 isoform 1
ACCN5	0	0	0	0	0	0	0	0	0.00667788	0	0	0.0682325	NA	NA	amiloride-sensitive cation channel 5,
ACCS	4.10491	4.38302	3.54971	2.44144	6.00299	4.42551	0.31534	0.625303	2.10183	2.44372	0.199084	1.97742	ENSG00000110455	84680	1-aminocyclopropane-1-carboxylate synthase
ACCSL	0.0652391	0	0.0489736	0.211983	0	0	0	0	0	0	0	0.0305889	ENSG00000205126	390110	1-aminocyclopropane-1-carboxylate synthase
ACD	7.30298	8.55836	2.60101	3.84579	12.4423	10.3229	13.9005	8.21063	1.69201	7.23153	6.12285	15.7676	ENSG00000102977	65057	adrenocortical dysplasia homolog isoform 1
ACE	2.4674	4.29334	1.54029	2.78722	2.554	2.98808	1.55871	2.52127	0.800276	23.5246	1.70015	40.0266	ENSG00000159640	1636	angiotensin I converting enzyme 1 isoform 1
ACE2	0.169839	0.0601336	0.44434	0.0455494	0.0580936	0.131371	0.05623	5.58723	0.0918617	0.218741	0.492306	20.6263	ENSG00000130234	59272	angiotensin I converting enzyme 2 precursor
ACER1	0.140091	0.0762147	0	0.254347	0.221898	0.0841206	0	0	0	0	0	0.280783	ENSG00000167769	125981	alkaline ceramidase 1
ACER2	0.556664	0.614806	0.690295	1.03473	0.0989821	0.402648	0.700742	5.43517	0.28594	0.760165	0.273171	1.45375	ENSG00000177076	340485	alkaline ceramidase 2
ACER3	9.2195	10.661	16.5069	12.6269	1.69842	6.04577	10.0005	4.2184	1.22144	6.00475	1.36824	7.45199	ENSG00000078124	55331	phytoceramidase, alkaline
ACHE	49.9549	118.859	18.8518	16.6495	84.3944	79.924	8.31765	7.01845	0.644985	2.49657	48.9407	2.68321	ENSG00000087085	43	acetylcholinesterase isoform E4-E6 precursor
ACIN1	28.9106	27.8043	33.5578	25.3683	24.8893	31.827	15.8926	28.8358	10.7899	26.3105	48.7148	49.654	ENSG00000100813	22985	#N/A
ACLY	38.3592	92.7561	47.5465	37.6257	20.6344	47.6303	33.5664	25.9872	11.6433	24.3064	11.5959	43.4565	ENSG00000131473	47	ATP citrate lyase isoform 1
ACMSD	0.0288218	0.0498202	0	0.115287	0	0	0.0194715	0	66.706	0.0542626	0	0.247331	ENSG00000153086	130013	aminocarboxymuconate semialdehyde decarboxylase
ACN9	4.71618	4.21491	3.01103	3.03715	6.42177	6.39478	4.46084	5.47997	4.96181	2.72688	1.28358	8.82687	NA	NA	ACN9 homolog precursor
ACO1	11.7637	10.2457	14.0136	13.3983	7.92542	11.7175	8.51484	19.5235	43.5971	10.9369	18.1886	19.3397	ENSG00000122729	48	aconitase 1
ACO2	30.6103	64.5589	30.1728	25.4775	24.0338	42.7571	71.5922	24.3597	25.1953	20.916	231.407	25.7941	ENSG00000100412	50	aconitase 2, mitochondrial precursor
ACOT1	0.587213	3.28863	0.56049	0.0623129	0.866488	0.859561	0.698885	1.48262	4.19278	0.703385	0.157302	0.408849	ENSG00000184227	641371	acyl-CoA thioesterase 1
ACOT11	2.37826	1.66693	4.07835	2.77023	1.39282	1.27165	1.29277	0.933454	0.181733	0.289499	0.164285	1.34536	ENSG00000162390	26027	thioesterase, adipose associated isoform BFIT1
ACOT12	0.134802	0	0.274531	0	0.193472	0.0712044	0	0	12.8934	0	0.100736	0	ENSG00000172497	134526	acyl-CoA thioesterase 12
ACOT13	6.01088	6.57715	6.3544	5.75038	4.66592	7.2728	4.60144	4.90716	8.10353	3.34737	4.17036	8.47633	ENSG00000112304	55856	acyl-CoA thioesterase 13 isoform 2
ACOT2	11.1197	15.3411	4.04902	7.83614	17.4402	15.1536	18.1588	20.006	69.3611	12.7191	25.2571	13.0943	ENSG00000119673	10965	acyl-CoA thioesterase 2
ACOT4	0.898034	1.69463	0.378895	0.60388	1.44674	1.16262	2.90071	0.551598	11.8757	1.22538	0	2.39902	ENSG00000177465	122970	acyl-CoA thioesterase 4
ACOT6	0.196503	0.0618619	0.529884	0.081382	0.136607	0.0381408	0.557545	0	1.92603	0.106261	0.240803	0.572924	ENSG00000205669	641372	acyl-CoA thioesterase 6
ACOT7	86.8424	215.249	43.6773	32.5885	135.749	135.355	73.2971	19.7123	5.39223	8.78778	2.81139	31.6823	ENSG00000097021	11332	acyl-CoA thioesterase 7 isoform hBACHa
ACOT8	17.0591	20.0567	8.65144	8.98459	27.6625	22.9377	15.1158	9.21052	4.45978	9.45312	20.1222	15.5139	ENSG00000101473	10005	peroxisomal acyl-CoA thioesterase 1 isoform a
ACOT9	12.4449	14.5196	14.5437	9.39188	12.8901	12.9539	7.5927	12.4065	4.71608	21.7672	14.4145	11.4862	ENSG00000123130	23597	acyl-Coenzyme A thioesterase 2, mitochondrial
ACOX1	10.9048	10.0818	18.4064	14.386	4.03012	6.79679	11.6212	6.80565	14.6397	6.73052	22.0859	9.37855	ENSG00000161533	51	#N/A
ACOX2	5.36104	7.86926	3.0602	3.76651	8.40491	6.21253	1.2715	5.51028	35.2547	3.0047	0.973579	5.49869	ENSG00000168306	8309	acyl-Coenzyme A oxidase 2
ACOX3	3.32208	3.66399	4.10776	4.21789	2.2302	2.73249	3.58015	2.42759	3.44022	3.08218	2.78312	3.4878	ENSG00000087008	8310	acyl-Coenzyme A oxidase 3 isoform b
ACOXL	0.0902177	0.155247	0	0.104559	0.168566	0.087746	0.0683382	0	0	1.334	0.0196296	2.14841	ENSG00000153093	55289	acyl-Coenzyme A oxidase-like 1
ACP1	24.045	30.3809	17.4533	15.7405	29.7391	33.2473	33.4367	25.1405	22.1825	24.81	18.4435	46.1251	ENSG00000143727	52	acid phosphatase 1, soluble isoform d
ACP2	23.4202	29.9313	15.4197	14.3119	34.0589	29.8904	8.94829	7.06884	44.9462	9.56089	6.87015	11.6101	ENSG00000134575	53	acid phosphatase 2, lysosomal isoform 2
ACP5	1.63372	1.09526	0.478416	1.2296	3.3296	1.49725	0.860671	6.1164	19.047	53.2442	2.10372	4.13484	ENSG00000102575	54	acid phosphatase 5, tartrate resistant
ACP6	3.95107	3.422	4.15447	2.03909	5.44695	4.16379	1.65688	3.12379	4.37068	2.03275	2.20323	4.28557	ENSG00000162836	51205	acid phosphatase 6, lysophosphatidic precursor
ACPL2	2.43331	3.81899	3.17486	2.21165	1.59497	2.75176	6.50991	2.19579	0.167643	2.59064	0.645169	11.4632	NA	NA	acid phosphatase-like 2 precursor
ACPP	1.40506	0.321898	0.381708	3.05245	1.1628	1.02327	0.268764	0.348354	0.00968122	0.700378	0	0.440952	ENSG00000014257	55	acid phosphatase, prostate short isoform
ACPT	0.0345517	0	0	0.138207	0	0	0.138425	0	0	0.0428406	0.0493684	1.25555	ENSG00000142513	93650	testicular acid phosphatase precursor
ACR	0.422925	0.797066	0.417088	0.61577	0.384409	0.274432	0.769629	0.0943486	0.210994	0.332974	0.0357549	49.6219	ENSG00000100312	49	acrosin precursor
ACRBP	0.620352	0.847749	0.239278	0.537855	0.950551	0.753723	0.456438	0.350835	0.273079	1.84652	0.0239036	117.274	ENSG00000111644	84519	proacrosin binding protein sp32 precursor
ACRC	0.752724	0.655968	0.634755	0.919086	0.79642	0.660637	0.466423	0.207275	0.264933	0.451653	0.21505	5.34855	ENSG00000147174	93953	ACRC protein
ACRV1	0.448782	0.648427	0.491341	0.327805	0.569167	0.406813	1.06388	0.0656074	0	0	0	31.9526	ENSG00000134940	56	acrosomal vesicle protein 1 isoform a precursor
ACSBG1	8.02308	19.1116	5.20377	8.49999	6.34059	12.048	25.0621	1.41718	0.0360993	1.01229	0.608121	0.883691	ENSG00000103740	23205	#N/A
ACSBG2	0.297224	0	0.0550014	0.261823	0.0285808	0.843489	0.0651843	0.0240126	0	0.0942854	0	62.3261	ENSG00000130377	81616	bubblegum-related acyl-CoA synthetase 2
ACSF2	5.14518	5.12994	2.32505	3.94964	8.18707	6.11896	4.25041	9.43996	4.35845	10.9046	8.09603	8.12202	ENSG00000167107	80221	acyl-CoA synthetase family member 2 precursor
ACSF3	5.87179	6.75555	3.66121	3.44027	9.20222	7.18347	2.747	4.92798	6.07412	2.86299	7.85075	5.88187	ENSG00000176715	197322	acyl-CoA synthetase family member 3 precursor
ACSL1	41.3507	23.6603	64.1023	42.2446	19.7706	39.2853	32.6864	17.619	376.747	35.4262	113.723	25.547	ENSG00000151726	2180	acyl-CoA synthetase long-chain family member 1
ACSL3	14.906	12.8121	24.815	17.2128	5.35527	12.2411	24.4181	9.67085	10.6985	13.5929	8.21572	14.7861	ENSG00000123983	2181	acyl-CoA synthetase long-chain family member 3
ACSL4	12.2481	14.5078	15.7421	16.2619	4.58519	12.4033	13.7528	29.4648	7.02356	46.2206	81.7847	16.1099	ENSG00000068366	2182	acyl-CoA synthetase long-chain family member 4
ACSL5	6.46905	3.35839	9.04907	5.88328	4.45125	6.49259	2.97802	16.3622	29.4887	20.1316	0.770111	17.3027	ENSG00000197142	51703	acyl-CoA synthetase long-chain family member 5
ACSL6	6.80429	15.9935	14.2895	8.20623	0.78593	3.93548	18.2448	0.239567	0.0663091	0.364989	0.0983682	8.19712	ENSG00000164398	23305	acyl-CoA synthetase long-chain family member 6
ACSM1	0.0970009	0.0305737	0.152262	0.0340211	0.0826925	0.119028	0.0614517	0.279506	0.510286	0.201519	0	1.10592	ENSG00000166743	116285	acyl-CoA synthetase medium-chain family member
ACSM2A	0.0553085	0	0.0483757	0.163776	0	0.00908224	0	0.00391888	86.5912	0	0	0.259419	ENSG00000183747	123876	acyl-CoA synthetase medium-chain family member
ACSM2B	0.0277455	0	0	0.110982	0	0	0	0.078502	88.2311	0	0	0.195118	ENSG00000066813	348158	acyl-CoA synthetase medium-chain family member
ACSM3	0.512641	0.423306	0.404219	0.408564	0.777171	0.460609	0.108438	1.74446	11.9061	1.21936	0.0225604	2.06037	ENSG00000005187	6296	SA hypertension-associated homolog isoform 1
ACSM4	0.0101127	0	0	0.0404506	0	0	0.038189	0	0	0	0.145079	1.5166	ENSG00000215009	341392	acyl-CoA synthetase medium-chain family member 4
ACSM5	3.10613	3.1095	1.89048	3.10973	3.22687	4.19742	0.591877	1.84183	26.2358	0.417267	1.31885	0.742268	ENSG00000183549	54988	acyl-CoA synthetase medium-chain family member 5
ACSS1	6.58117	9.51643	5.53157	5.37683	6.16061	9.25566	7.75499	10.9293	3.91002	5.32915	6.56252	13.7681	ENSG00000154930	84532	acyl-CoA synthetase short-chain family member 1
ACSS2	15.5631	28.0614	12.8831	14.2565	13.5191	21.5937	12.912	16.9562	24.1885	17.1673	64.2843	13.456	ENSG00000131069	55902	acyl-CoA synthetase short-chain family member 2
ACSS3	11.8306	5.60575	21.8964	14.761	3.21205	7.45313	4.46007	3.77745	11.4723	3.53089	1.43971	5.11358	ENSG00000111058	79611	acyl-CoA synthetase short-chain family member 3
ACTA1	1.47595	27.3621	0.305767	4.42253	0.966632	0.208888	0.462077	3.62629	0.194972	0.864765	4737.2	150.827	ENSG00000143632	58	actin, alpha 1, skeletal muscle
ACTA2	140.204	130.298	18.6672	63.7533	321.875	156.519	39.7132	915.533	44.8438	692.016	219.647	1111.51	ENSG00000107796	59	alpha 2 actin
ACTB	2039.14	1719.23	1032.14	1480.72	2953.95	2689.74	2040.85	5142.11	813.618	3704.36	545.271	2234.84	ENSG00000075624	60	beta actin
ACTBL2	0.0606561	0	0.0745115	0.168113	0	0	0	0	0	0.0128599	0	0	ENSG00000169067	345651	actin, beta-like 2
ACTC1	1.66476	0.993865	0.277034	1.55042	2.73776	2.09383	0.276714	4.17335	0.134755	3.00107	63.0438	20.3511	ENSG00000159251	70	cardiac muscle alpha actin 1 proprotein
ACTG1	1108.86	1426.86	545.748	594.124	1695.33	1600.25	624.248	1118.29	475.539	1922.16	273.413	860.376	ENSG00000184009	71	#N/A
ACTG2	16.549	18.4662	1.0946	5.45029	43.8858	15.7653	5.23235	3588.98	4.28992	137.048	17.6515	243.56	ENSG00000163017	72	#N/A
ACTL6A	11.9478	9.45223	11.55	9.54077	11.4377	15.2626	4.23134	23.7767	4.99603	11.562	8.21402	47.9663	ENSG00000136518	86	actin-like 6A isoform 1
ACTL6B	4.12371	10.6007	2.19334	1.63594	5.84593	6.81961	24.8712	0.398802	0	0.0747992	0	0.246066	ENSG00000077080	51412	actin-like 6B
ACTL7A	0.0416701	0	0	0.0501764	0	0.116504	0.0976162	0	0	0	0	104.772	ENSG00000187003	10881	actin-like 7A
ACTL7B	0.0280796	0	0	0.0626867	0.0496318	0	0.0409504	0.0584124	0	0	0	106.965	ENSG00000148156	10880	actin-like 7B
ACTL8	0	0	0	0	0	0	0.0740604	0	0	0	0	8.0399	ENSG00000117148	81569	actin-like 8
ACTL9	0.0187485	0	0	0	0	0.0749939	0	0	0	0	0	23.4988	ENSG00000181786	284382	actin-like 9
ACTN1	23.2085	21.687	12.5609	23.1387	26.0408	31.0937	21.7605	170.596	19.9275	82.4949	16.0835	87.4775	ENSG00000072110	87	actinin, alpha 1 isoform b
ACTN2	0.473382	1.52627	0.343076	0.900211	0.199384	0.450858	9.74638	0.156001	0.0216713	2.34455	666.563	12.6428	ENSG00000077522	88	actinin, alpha 2
ACTN3	0.161537	0.725169	0.111557	0.428022	0.0540789	0.0524909	0.0658045	0.0974897	0	0.0327596	30.3089	1.61746	ENSG00000248746	89	actinin, alpha 3
ACTN4	55.2012	93.9328	51.4221	45.9957	47.6752	75.7118	53.2791	131.316	22.5381	207.688	32.8195	92.4209	ENSG00000130402	81	actinin, alpha 4
ACTR10	27.9952	51.2926	25.3875	23.5098	21.8606	41.2227	23.985	14.6443	4.45215	12.8838	10.4952	22.2301	ENSG00000131966	55860	uncharacterized hypothalamus protein HARP11
ACTR1A	65.9539	123.041	66.1228	47.0553	60.5557	90.0817	59.7612	36.9115	16.4635	50.3751	135.641	42.2923	ENSG00000138107	10121	ARP1 actin-related protein 1 homolog A,
ACTR1B	37.4572	55.418	24.1961	19.3951	54.9515	51.2861	48.9064	27.7879	17.2313	27.6277	34.4627	25.7343	ENSG00000115073	10120	ARP1 actin-related protein 1 homolog B,
ACTR2	52.2631	62.0084	76.7343	68.1422	17.7697	46.4063	78.4402	55.1755	17.5145	54.0183	26.8844	43.9821	ENSG00000138071	10097	actin-related protein 2 isoform a
ACTR3	41.5937	48.4736	49.4929	45.8665	25.6047	45.4108	36.9222	63.03	15.1159	65.7062	21.0303	52.233	ENSG00000115091	10096	ARP3 actin-related protein 3 homolog
ACTR3B	6.49168	11.0537	6.70672	3.39122	7.18077	8.68801	11.7335	1.69125	1.43002	1.78665	2.87895	8.21078	ENSG00000133627	57180	actin-related protein 3-beta isoform 2
ACTR3BP2	0.0146176	0	0	0.0584704	0	0	0.0127293	0	0.0090384	0	0	0	ENSG00000226481	440888	SubName: Full=FKSG73; SubName: Full=FKSG73 protein, isoform CRA_a;
ACTR3C	0.850359	1.1638	0.596732	0.310021	1.21318	1.2815	0.631521	1.30817	7.0783	1.63287	0.313518	4.10772	ENSG00000106526	653857	#N/A
ACTR5	56.5776	2.71963	105.398	116.573	1.69203	2.64743	2.07611	1.31701	2.12024	1.35171	3.82138	6.41031	ENSG00000101442	79913	ARP5 actin-related protein 5 homolog
ACTR6	12.8162	16.2391	10.4597	10.1485	13.2777	17.3789	19.8626	10.0405	3.81646	6.73251	3.79648	14.023	ENSG00000075089	64431	ARP6 actin-related protein 6 homolog
ACTR8	5.38081	5.89254	9.36342	6.86376	1.82362	3.47243	4.66306	3.48863	1.26672	1.75441	3.61375	10.1963	ENSG00000113812	93973	actin-related protein 8
ACTRT1	0.0242241	0	0	0.0968964	0	0	0	0	0	0	0	2.96822	ENSG00000123165	139741	actin-related protein T1
ACTRT2	0.0425735	0	0	0.107897	0	0.0623969	0	0	0	0	0	55.8812	ENSG00000169717	140625	actin-related protein M2
ACVR1	7.47489	10.6134	9.08682	8.43955	4.62469	7.74851	4.25399	10.9135	3.46593	8.73778	13.7206	9.83909	ENSG00000115170	90	activin A receptor, type I precursor
ACVR1B	7.48692	14.0204	9.9411	7.3441	4.45764	8.20483	22.5173	9.79691	9.74026	14.327	8.80586	17.1103	ENSG00000135503	91	activin A receptor, type IB isoform a precursor
ACVR1C	0.109929	0.134979	0.224451	0.132699	0.0171314	0.0654339	2.15712	0.470179	0.21096	0.0248933	0.254852	0.398419	ENSG00000123612	130399	activin A receptor, type IC isoform 2
ACVR2A	3.62575	3.42328	4.65844	6.13149	1.2245	2.48857	2.60771	2.80821	0.898348	1.65233	2.46166	4.46692	ENSG00000121989	92	activin A receptor, type IIA precursor
ACVR2B	2.33175	1.44825	4.20055	3.53066	0.519092	1.0767	1.64203	1.01413	0.617116	0.919627	2.61715	2.25011	ENSG00000114739	93	activin A receptor, type IIB precursor
ACVRL1	3.64994	3.67221	2.25738	3.41952	3.94721	4.97563	3.6421	17.9613	1.50126	50.8693	2.61294	5.18934	ENSG00000139567	94	activin A receptor type II-like 1 precursor
ACY1	6.86725	5.20426	4.45298	4.94115	10.0583	8.01655	11.422	3.73634	105.954	5.83162	5.51465	8.14334	ENSG00000243989	95	aminoacylase 1
ACY3	0.0639059	2.61846	0.0719231	0	0.0799675	0.103733	1.4594	0.83767	4.28827	0.0350514	0	0.451007	ENSG00000132744	91703	aspartoacylase 3
ACYP1	13.8386	7.24028	6.44377	7.75716	21.8554	19.2981	14.3782	12.64	0.559873	11.7314	5.82174	11.1288	ENSG00000119640	97	acylphosphatase 1 isoform a
ACYP2	10.6495	15.1129	7.14825	5.44107	12.5722	17.4363	29.304	4.42317	7.65027	5.62584	22.1833	7.81077	ENSG00000170634	98	acylphosphatase 2
ADA	1.93839	0.57679	0.227701	1.34814	3.90328	2.27443	1.62442	4.81063	2.15369	5.43683	1.72085	5.02957	ENSG00000196839	100	adenosine deaminase
ADAD1	0.019385	0	0	0	0	0.0775401	0	0	0	0	0	62.4031	ENSG00000164113	132612	adenosine deaminase domain containing 1
ADAD2	0.391052	0.258438	0.0539735	0.172402	0.857248	0.480585	0.229492	0.0584332	0.0155576	0	0	26.6209	ENSG00000140955	161931	adenosine deaminase domain containing 2 isoform
ADAL	3.06465	2.6767	2.67468	3.40574	2.98302	3.19517	3.7538	2.3702	1.56674	1.25499	4.16013	6.55463	ENSG00000168803	161823	adenosine deaminase-like isoform 2
ADAM1	1.18456	1.25502	1.74169	1.35001	0.693123	0.953425	1.55684	0.54567	0.562651	0.458728	0.763696	1.21276	NA	NA	#N/A
ADAM10	25.3035	15.142	48.2868	36.2889	3.5597	13.0785	9.37742	10.9701	5.06314	16.4352	7.90393	11.9177	ENSG00000137845	102	ADAM metallopeptidase domain 10 precursor
ADAM11	8.15322	23.1681	9.0894	5.40713	5.31424	12.8021	13.6341	0.810431	0.0276799	0.124388	0.0683499	0.593097	ENSG00000073670	4185	ADAM metallopeptidase domain 11 preproprotein
ADAM12	0.61794	0.349694	1.03874	1.00567	0.186022	0.24132	0.273799	0.234978	0.041103	0.406752	0	1.2961	ENSG00000148848	8038	ADAM metallopeptidase domain 12 isoform 1
ADAM15	25.0958	24.1394	12.6074	13.2544	37.628	36.8936	19.0936	26.3331	7.90825	52.3767	16.9857	15.1346	ENSG00000143537	8751	a disintegrin and metalloproteinase domain 15
ADAM17	10.4805	10.6381	15.6963	14.3121	3.12426	8.78931	5.18022	5.7254	1.34476	9.96462	5.60695	9.27663	ENSG00000151694	6868	a disintegrin and metalloprotease domain 17
ADAM18	0	0	0	0	0	0	0	0	0	0	0	9.2221	ENSG00000168619	8749	#N/A
ADAM19	3.13265	8.8359	2.65051	4.21744	2.07924	3.58341	1.30641	3.08516	1.74596	6.26374	0.30577	1.68578	ENSG00000135074	8728	ADAM metallopeptidase domain 19 preproprotein
ADAM2	0.00276303	0	0	0	0	0.0110521	0	0	0	0	0	14.3046	ENSG00000104755	2515	ADAM metallopeptidase domain 2 proprotein
ADAM20	0.320442	0.0809694	0.455573	0.749336	0.0245312	0.0523273	0.114139	0.0453081	0	0	0	1.78351	ENSG00000134007	8748	ADAM metallopeptidase domain 20 preproprotein
ADAM21	0.517583	0.535391	0.695351	0.591767	0.318556	0.464656	0.154009	0.087078	0.0358781	0	0.0603565	3.31652	ENSG00000139985	8747	ADAM metallopeptidase domain 21 preproprotein
ADAM21P1	0.0892842	0.111518	0.0957275	0.133759	0.0498356	0.0778146	0.0930253	0.0298649	0.00251577	0	0	0.470467	ENSG00000235812	145241	SubName: Full=ADAM21-like protein;
ADAM22	9.20205	13.6646	15.8248	11.9595	2.15858	6.86534	14.467	0.894638	0.00765434	0.754024	0.276217	2.18624	ENSG00000008277	53616	ADAM metallopeptidase domain 22 isoform 4
ADAM23	18.4038	45.9711	35.3196	19.7151	4.14573	14.4347	21.6607	1.30506	0.0485033	0.415255	0.999537	4.70947	ENSG00000114948	8745	ADAM metallopeptidase domain 23 preproprotein
ADAM28	3.08212	1.51929	4.92375	4.30044	1.34117	1.76311	1.35655	0.741245	0.0671156	1.72544	0.0257275	3.91829	ENSG00000042980	10863	ADAM metallopeptidase domain 28 isoform 1
ADAM29	0.0185449	0.0186621	0.0276509	0	0	0.0465287	0.0414598	0	0	0.0264808	0.0207306	19.2561	ENSG00000168594	11086	ADAM metallopeptidase domain 29 preproprotein
ADAM30	0	0	0	0	0	0	0	0	0	0	0	14.2297	ENSG00000134249	11085	ADAM metallopeptidase domain 30 preproprotein
ADAM32	0.506552	0.265997	0.844568	0.696216	0.175077	0.310346	0.281046	0.193062	0.0372628	0.128776	0.0854354	16.0246	ENSG00000197140	203102	a disintegrin and metalloprotease domain 32
ADAM33	17.417	19.5958	12.5203	11.2321	20.9986	24.9169	0.370488	6.02244	0.164484	2.06647	0.96947	2.83143	ENSG00000149451	80332	ADAM metallopeptidase domain 33 isoform alpha
ADAM3A	0.0826063	0	0	0.205845	0	0.12458	0	0	0	0	0	4.56041	ENSG00000197475	1587	SubName: Full=Putative uncharacterized protein ENSP00000328747;
ADAM5P	0.00882742	0.0342148	0	0	0.0157474	0.0195623	0	0	0	0	0	7.85039	NA	NA	Homo sapiens mRNA for tMDC II, isoform [a].
ADAM6	0.0925852	0	0.0451709	0.32517	0	0	0	0	0	0	0	1.64131	ENSG00000271968	8755	SubName: Full=cDNA FLJ36081 fis, clone TESTI2019911, highly similar to Disintegrin-like testicular metalloproteinase; EC=3.4.24.-;
ADAM7	0	0	0	0	0	0	0	0.0109943	0	0	0	92.3157	ENSG00000069206	8756	a disintegrin and metalloproteinase domain 7
ADAM8	1.22887	1.06152	0.681051	0.946758	1.43995	1.84771	0.292959	0.743389	0.544042	14.5943	0.0383681	0.522462	ENSG00000151651	101	ADAM metallopeptidase domain 8 isoform 1
ADAM9	19.7803	17.0614	27.6964	25.3062	7.98781	18.1309	11.075	21.7281	4.17209	37.0265	15.255	16.9993	ENSG00000168615	8754	ADAM metallopeptidase domain 9 isoform 1
ADAMDEC1	0.0948529	0.0227526	0	0.213261	0.10919	0.0569607	0.00662507	26.0976	0.057785	0.366753	0	0.231559	ENSG00000134028	27299	ADAM-like, decysin 1 isoform 2
ADAMTS1	47.149	25.1897	72.1456	45.3469	33.7642	37.3394	16.2047	67.1617	5.22441	127.982	36.4744	32.5642	ENSG00000154734	9510	ADAM metallopeptidase with thrombospondin type 1
ADAMTS10	6.08956	6.05657	4.13202	4.36851	8.65723	7.20049	1.93364	1.98105	0.253436	2.01464	0.572258	2.30999	ENSG00000142303	81794	ADAM metallopeptidase with thrombospondin type 1
ADAMTS12	0.246166	0.374295	0.490295	0.364759	0.0390417	0.0905683	0.0443728	0.3292	0.142427	0.703103	0.0655089	0.704798	ENSG00000151388	81792	ADAM metallopeptidase with thrombospondin type 1
ADAMTS13	1.82051	2.27318	1.18385	1.67295	2.17812	2.2471	1.0816	0.296572	2.47303	0.571506	0.117538	1.41095	ENSG00000160323	11093	ADAM metallopeptidase with thrombospondin type 1
ADAMTS14	0.607083	2.42425	0.119943	0.554266	0.865005	0.889117	1.06898	0.156414	0.0754857	0.54652	0	0.136325	ENSG00000138316	140766	ADAM metallopeptidase with thrombospondin type 1
ADAMTS15	2.91316	1.24626	4.61434	2.89338	1.87501	2.26989	0.218652	2.64018	0.30351	2.03011	0.411173	2.19681	ENSG00000166106	170689	a disintegrin-like and metalloprotease
ADAMTS16	0.674029	3.66665	0.681949	0.947449	0.322456	0.74426	0.203318	0.102744	0.0384825	0.0851954	0.0083157	0.644693	ENSG00000145536	170690	ADAM metallopeptidase with thrombospondin type 1
ADAMTS17	0.408065	0.558552	0.567639	0.850298	0.119079	0.0952437	0.413684	0.134074	1.13602	0.538087	1.08492	0.74936	ENSG00000140470	170691	ADAM metallopeptidase with thrombospondin type 1
ADAMTS18	0.0284915	0.0708589	0.0303036	0.0420512	0.0146411	0.0269702	2.47059	1.43076	0	0.00886742	0.0166999	0.127204	ENSG00000140873	170692	ADAM metallopeptidase with thrombospondin type 1
ADAMTS19	0.0226103	0.0778501	0.0343519	0.0321709	0.0121796	0.011739	0.119234	0.0653295	0	0.0134796	0	0.0657948	ENSG00000145808	171019	ADAM metallopeptidase with thrombospondin type 1
ADAMTS2	5.03161	4.78893	3.52115	3.24374	7.03792	6.32363	1.16968	9.04375	3.14932	8.9667	0.529644	4.72199	ENSG00000087116	9509	ADAM metallopeptidase with thrombospondin type 1
ADAMTS20	0	0	0	0	0	0	0	0	0	0	0	0.0702966	NA	80070	a disintegrin-like and metalloprotease with
ADAMTS3	0.56208	0.337018	0.54624	0.903357	0.230773	0.56795	0.21992	0.356341	0.0977813	0.903289	0.133651	2.60887	ENSG00000156140	9508	ADAM metallopeptidase with thrombospondin type 1
ADAMTS4	17.8493	8.56415	37.0777	12.8958	10.0268	11.3968	32.5413	33.3493	3.86652	166.11	9.87793	3.51933	ENSG00000158859	9507	ADAM metallopeptidase with thrombospondin type 1
ADAMTS5	1.71658	0.368674	1.07758	3.60361	0.92682	1.2583	0.10911	4.00626	0.0563221	0.295588	1.90674	2.88364	ENSG00000154736	11096	ADAM metallopeptidase with thrombospondin type 1
ADAMTS6	0.249258	0.214812	0.294559	0.451614	0.119523	0.131338	0.0595843	0.0958829	0.0175037	0.0935616	0.0491992	0.541657	ENSG00000049192	11174	ADAM metallopeptidase with thrombospondin type 1
ADAMTS7	3.50247	4.93977	2.04894	2.41609	4.59967	4.94519	0.226406	0.80486	0.175257	2.42536	0.282237	1.97374	ENSG00000136378	11173	ADAM metallopeptidase with thrombospondin type 1
ADAMTS8	2.6092	5.27119	1.86645	1.97476	2.52725	4.06832	3.27899	4.62636	0	53.7412	0	0.816553	ENSG00000134917	11095	ADAM metallopeptidase with thrombospondin type 1
ADAMTS9	9.77921	4.92877	14.024	14.4931	3.85742	6.74232	2.87936	32.8067	0.525027	26.0018	3.32802	1.98872	ENSG00000163638	56999	ADAM metallopeptidase with thrombospondin type 1
ADAMTSL1	4.49465	10.4724	8.01186	4.88948	1.76552	3.31174	0.341921	1.4472	0.119611	1.02349	0.0848459	1.64122	ENSG00000178031	92949	ADAMTS-like 1 isoform 4 precursor
ADAMTSL2	6.19228	17.1282	0.89256	4.64666	7.74064	11.4893	3.70432	1.3128	9.47155	11.9547	0.428307	6.79965	ENSG00000197859	9719	ADAMTS-like 2 precursor
ADAMTSL3	5.63539	3.69257	9.96967	7.53267	1.85662	3.18259	0.525708	5.40854	1.88496	5.51287	0.355959	3.28299	ENSG00000156218	57188	ADAMTS-like 3 precursor
ADAMTSL4	13.0549	15.8767	8.28228	9.81446	16.6929	17.43	0.874261	12.6581	3.33589	16.1584	10.7642	8.75929	ENSG00000143382	54507	thrombospondin repeat containing 1 isoform 1
ADAMTSL5	3.35993	7.95284	3.29341	3.40984	2.76929	3.96718	0.24903	1.19813	0.606098	0.258527	2.22943	4.68542	NA	339366	ADAMTS-like 5 precursor
ADAP1	22.6413	38.5184	11.0565	8.17364	36.09	35.2449	58.1834	11.391	1.20462	4.24145	0.318895	2.28812	ENSG00000105963	11033	centaurin, alpha 1
ADAP2	6.38525	4.22173	3.27271	8.96955	5.29931	7.99944	1.45285	1.56656	1.66883	3.39319	0.40683	1.9419	ENSG00000184060	55803	centaurin-alpha 2 protein
ADAR	36.9679	46.7843	45.9919	46.2269	18.4606	37.1923	43.245	28.8933	20.6615	35.7979	9.22387	44.0449	ENSG00000160710	103	adenosine deaminase, RNA-specific isoform d
ADARB1	7.17988	8.8839	8.15236	7.57021	4.833	8.16395	11.6932	16.6433	1.76788	22.8099	3.89296	9.15559	ENSG00000197381	104	RNA-specific adenosine deaminase B1 isoform 1
ADARB2	1.65599	1.06249	2.47805	1.37334	0.921029	1.85153	4.84632	1.37757	0.047591	0.0951035	0.0549724	0.502795	ENSG00000185736	105	adenosine deaminase, RNA-specific, B2
ADAT1	3.10801	5.37038	5.81721	3.94332	0.446334	2.22516	2.80602	0.843666	1.35554	1.42475	0.716597	4.78761	ENSG00000065457	23536	adenosine deaminase, tRNA-specific 1
ADAT2	1.57433	1.12207	2.20495	2.164	0.82937	1.09901	0.462396	0.41525	0.356352	0.383714	0.17622	0.484763	ENSG00000189007	134637	deaminase domain containing 1
ADAT3	2.2623	1.6076	0.305749	0.419028	5.29206	3.03235	0.957844	2.52286	1.13314	1.92403	0.23186	2.37169	ENSG00000213638	113179	tRNA-specific adenosine deaminase 3
ADC	4.76305	7.50351	2.21948	3.25257	6.55319	7.02695	4.82204	1.26408	0.0921028	1.4634	0.293231	15.9088	NA	NA	ODC antizyme inhibitor-2
ADCK1	3.10836	4.08668	1.61656	2.07709	4.9347	3.80507	4.92886	1.56963	1.96476	0.920338	1.14657	3.56405	NA	57143	aarF domain containing kinase 1 isoform b
ADCK2	11.2526	20.0928	6.31843	6.24687	15.7113	16.7337	12.9625	10.1627	4.34014	5.45695	11.6212	6.60384	ENSG00000133597	90956	aarF domain containing kinase 2
ADCK3	8.53036	14.1175	8.33788	5.26739	7.98295	12.5332	7.78295	26.5176	26.2438	9.29526	396.471	24.2451	ENSG00000163050	56997	chaperone, ABC1 activity of bc1 complex like
ADCK4	18.8433	19.0177	14.9744	10.531	25.5005	24.3672	6.53449	4.91629	6.17338	6.3275	3.566	10.0722	NA	79934	aarF domain containing kinase 4 isoform b
ADCK5	4.64325	4.83571	1.21325	1.38869	9.68713	6.28393	2.21587	2.21777	1.88849	1.5746	2.80537	5.06329	ENSG00000173137	203054	aarF domain containing kinase 5
ADCY1	1.42156	1.8054	2.77856	1.79803	0.276326	0.833305	19.9851	0.543059	3.61719	0.165694	0.344456	1.51126	ENSG00000164742	107	adenylate cyclase 1
ADCY10	0.0695166	0.073422	0.119762	0.104441	0.0314559	0.0224079	0.06926	0.0205307	0.35584	0.00511162	0.00907783	5.333	ENSG00000143199	55811	#N/A
ADCY2	2.19974	1.57158	2.71453	2.82008	1.19268	2.07167	22.7955	2.09948	0	0.38445	30.1782	2.42185	ENSG00000078295	108	adenylate cyclase 2
ADCY3	37.9593	41.0778	40.8115	37.6334	25.8105	47.5816	8.58601	11.4227	0.971994	9.97367	2.36689	19.255	ENSG00000138031	109	adenylate cyclase 3
ADCY4	3.35146	3.83477	1.85024	2.48254	3.83878	5.23427	0.904463	4.2062	0.666623	6.88924	2.00619	4.70855	ENSG00000129467	196883	#N/A
ADCY5	7.06296	8.91268	11.4605	4.5117	5.65523	6.62442	14.787	11.1409	0.698501	1.8609	1.1242	18.1459	ENSG00000173175	111	#N/A
ADCY6	10.3988	12.8935	10.2893	10.49	8.16978	12.6461	3.32623	7.38742	2.96794	9.79446	2.48842	5.89064	NA	112	adenylate cyclase 6 isoform a
ADCY7	8.26698	10.9189	11.0486	9.8959	3.92597	8.19746	1.92355	1.66162	0.510046	4.59484	0.740459	3.03762	ENSG00000121281	113	adenylate cyclase 7
ADCY8	0.412659	0.676635	0.656129	0.372158	0.112158	0.510191	7.21552	0	0	0.0437501	0	2.63565	ENSG00000155897	114	adenylate cyclase 8
ADCY9	6.37407	9.88875	8.41314	7.53334	3.16137	6.38845	4.69873	7.90979	5.4615	9.15318	39.2133	7.26636	NA	115	adenylate cyclase 9
ADCYAP1	10.4911	12.9929	3.49362	10.2329	9.01243	19.2253	1.81493	2.06621	0.0127269	0.303869	0	1.99695	ENSG00000141433	116	adenylate cyclase activating polypeptide
ADCYAP1R1	1.8888	2.25353	4.11396	1.79135	0.505949	1.14394	32.1882	3.47844	0.0319	0.515727	0.0769992	2.03437	ENSG00000078549	117	adenylate cyclase activating polypeptide 1
ADD1	67.887	107.207	67.1354	56.4581	59.181	88.7733	119.944	100.972	22.1908	58.6325	110.19	78.4224	ENSG00000087274	118	adducin 1 (alpha) isoform a
ADD2	8.4168	18.7028	15.5092	12.6233	1.05193	4.48283	12.6706	1.03433	0.0126943	0.90216	0	1.6491	ENSG00000075340	119	#N/A
ADD3	40.8905	41.3764	48.9188	50.042	20.2651	44.3361	48.4919	29.7129	2.54608	16.6231	3.2467	30.873	ENSG00000148700	120	adducin 3 (gamma) isoform b
ADH1A	3.29748	1.30386	3.47606	8.16401	0.872692	0.677144	0.107494	12.8221	103.322	1.69059	1.45672	2.22763	ENSG00000187758	124	class I alcohol dehydrogenase, alpha subunit
ADH1B	112.953	92.6468	148.178	117.581	60.608	125.446	2.35552	342.633	347.195	208.6	61.9104	50.2654	ENSG00000196616	125	class I alcohol dehydrogenase, beta subunit
ADH1C	41.9094	5.46777	31.7199	24.5677	64.2812	47.0688	0.0256856	38.6893	80.8154	5.24248	17.3358	5.20609	ENSG00000248144	126	class I alcohol dehydrogenase, gamma subunit
ADH4	2.07511	0	2.19122	5.90795	0.0504276	0.150848	0.0238316	0.138569	71.1022	0.214997	0.973804	0.18039	NA	127	class II alcohol dehydrogenase, pi subunit
ADH5	36.6665	40.4837	38.7112	37.359	26.426	44.1697	25.5286	51.515	24.7938	19.5287	29.9885	43.5026	ENSG00000197894	128	class III alcohol dehydrogenase, chi subunit
ADH6	0.197161	0.0425777	0.169193	0.390578	0.114559	0.114316	0.00835148	0.718704	27.5273	0.528052	0	0.256893	ENSG00000172955	130	class V alcohol dehydrogenase isoform 2
ADH7	0.0134515	0.105661	0	0	0.0538059	0	0	0	0	1.2536	0	0	ENSG00000196344	131	class IV alcohol dehydrogenase, mu or sigma
ADHFE1	5.07678	6.26453	5.24917	3.82001	6.49721	4.74073	13.3708	2.86591	8.79496	1.91343	19.1411	2.54469	ENSG00000147576	137872	alcohol dehydrogenase, iron containing, 1
ADI1	55.5879	64.7749	46.5025	28.2153	71.0741	76.5598	22.8815	39.3567	141.54	29.6498	34.9388	39.0623	ENSG00000182551	55256	acireductone dioxygenase 1
ADIG	0.0238385	0	0	0.095354	0	0	0	0	0	0	0	9.73852	ENSG00000182035	149685	small adipocyte factor 1
ADIPOQ	0.539601	6.56464	0.599295	1.43827	0.0800114	0.0408268	0.0228434	2.69941	0	0.242782	0.523537	0.81673	ENSG00000181092	9370	#N/A
ADIPOR1	35.6171	49.2883	29.3566	22.2595	45.4146	45.4374	32.8699	44.7648	34.8328	88.2307	52.3118	48.0804	ENSG00000159346	51094	adiponectin receptor 1
ADIPOR2	38.8965	34.2346	56.7912	36.937	23.0208	38.8369	38.9252	28.3236	36.6279	29.7458	16.8004	27.0278	ENSG00000006831	79602	adiponectin receptor 2
ADK	10.4497	10.586	12.8679	6.4364	10.257	12.2374	7.89038	6.08962	17.0129	8.09779	5.50399	5.9251	ENSG00000156110	132	adenosine kinase isoform a
ADM	16.0809	13.6528	7.66942	8.99074	27.0567	20.6067	5.2771	127.979	8.61654	151.142	68.1474	10.3085	ENSG00000148926	133	adrenomedullin precursor
ADM2	0.554866	0.188849	0.470132	1.59639	0.0643312	0.0886089	0.0379791	0.110081	0.493268	0.367521	0	0.431638	ENSG00000128165	79924	adrenomedullin 2 precursor
ADNP	13.7173	15.2786	22.2836	17.1506	5.08032	10.3548	16.7634	13.1707	4.78656	9.18987	21.6924	27.2567	ENSG00000101126	23394	activity-dependent neuroprotector
ADNP2	3.73281	4.67324	5.69017	5.33266	1.36437	2.54405	6.72188	3.12358	1.60258	3.63132	0.853845	11.5539	ENSG00000101544	22850	ADNP homeobox 2
ADO	12.2614	15.3135	20.3857	9.36295	5.85779	13.439	14.0209	4.46919	1.36769	3.95461	4.97239	23.5038	ENSG00000181915	84890	2-aminoethanethiol (cysteamine) dioxygenase
ADORA1	3.38135	6.37385	3.96557	2.04877	3.01792	4.49315	27.0946	0.581415	0.0693927	0.424117	0.183989	10.495	ENSG00000163485	134	adenosine A1 receptor
ADORA2A	1.94503	2.21181	0.616155	1.55705	2.67487	2.93206	1.27264	1.54395	0.79499	10.9868	0.602629	1.9919	ENSG00000128271	135	adenosine A2a receptor
ADORA2B	5.23193	1.82863	5.49291	6.66158	5.30074	3.47248	1.85264	1.82105	0.289551	3.48256	0	0.488555	ENSG00000170425	136	adenosine A2b receptor
ADORA3	15.3916	6.84031	6.41694	14.1078	21.5435	19.4981	18.1898	1.96374	5.29697	0.0957372	0.426829	42.5669	ENSG00000121933	140	adenosine A3 receptor isoform 2
ADPGK	14.5063	19.4176	10.0134	10.1107	20.2844	17.6169	7.70047	7.95424	6.77646	17.2003	3.73679	10.9072	ENSG00000159322	83440	ADP-dependent glucokinase
ADPRH	3.59422	5.00555	3.76426	3.60191	2.68162	4.32909	1.21654	5.14277	1.61723	5.16258	7.35133	5.02735	ENSG00000144843	141	ADP-ribosylarginine hydrolase
ADPRHL1	2.33615	5.73764	2.40443	0.944453	2.558	3.43774	4.89656	0.800965	0.501264	0.705256	34.0437	4.11615	ENSG00000153531	113622	ADP-ribosylhydrolase like 1 isoform 1
ADPRHL2	13.2015	15.2072	6.31927	8.43424	20.2032	17.8491	10.0206	9.85107	5.82015	10.5063	18.5631	20.7096	ENSG00000116863	54936	ADP-ribosylhydrolase like 2
ADRA1A	1.04099	0.378142	2.28644	1.55182	0.20605	0.11967	2.6318	0.529991	12.884	1.96029	0.10727	0.684692	ENSG00000120907	148	alpha-1A-adrenergic receptor isoform 1
ADRA1B	0.527123	0.664892	0.221961	0.709002	0.667012	0.510519	4.75183	0.903587	5.23782	0.648638	0.176649	1.93031	ENSG00000170214	147	alpha-1B-adrenergic receptor
ADRA1D	0.988327	2.55538	0.981281	0.715494	0.924592	1.33194	1.99297	0.813272	0	1.08816	0.0391518	1.4372	ENSG00000171873	146	alpha-1D-adrenergic receptor
ADRA2A	1.16814	5.77983	0.867363	1.04096	1.07277	1.69147	1.47361	4.22525	0.460842	2.27476	0.46712	7.09852	ENSG00000150594	150	alpha-2A-adrenergic receptor
ADRA2B	0.391742	0.750986	0.247011	0.190544	0.38445	0.744962	0.2056	2.86007	0.898797	0.245885	2.03071	4.76568	ENSG00000274286	151	alpha-2B-adrenergic receptor
ADRA2C	3.52044	5.03192	1.96376	1.43175	6.26301	4.42326	1.87005	4.99082	0.170379	3.04194	2.12879	18.6178	ENSG00000184160	152	alpha-2C-adrenergic receptor
ADRB1	0.89136	0.304921	1.99334	0.67886	0.458807	0.434433	4.69682	0.698402	0.0796191	6.10785	0.169897	0.303332	ENSG00000043591	153	beta-1-adrenergic receptor
ADRB2	1.83766	2.32685	1.62331	2.31229	1.68055	1.7345	0.75106	2.71674	1.70288	5.79094	2.9957	0.738224	ENSG00000169252	154	adrenergic, beta-2-, receptor, surface
ADRB3	0.0664053	0	0.00130175	0.240589	0.00860128	0.0151292	0.0688477	0.612134	0	0	0	0.18295	NA	155	adrenergic, beta-3-, receptor
ADRBK1	26.1	33.5211	15.6101	14.4039	35.6362	38.7497	38.2351	25.0863	11.3911	34.0118	27.1336	19.0399	ENSG00000173020	156	beta-adrenergic receptor kinase 1
ADRBK2	2.21021	3.63703	2.54109	4.11931	0.77423	1.40623	7.08462	1.74598	0.406637	2.07153	0.183595	3.09915	ENSG00000100077	157	beta-adrenergic receptor kinase 2
ADRM1	56.7539	59.1609	22.3443	18.9497	107.194	78.5281	43.864	51.2517	52.1356	35.4852	325.448	114.163	ENSG00000130706	11047	adhesion regulating molecule 1 precursor
ADSL	15.3828	16.812	12.535	10.4668	19.4389	19.0904	10.5116	24.751	19.3124	11.1838	114.463	38.2454	ENSG00000239900	158	adenylosuccinate lyase isoform a
ADSS	11.5104	16.0474	14.4401	12.5382	6.44943	12.614	17.4082	11.5032	3.42333	10.4199	2.26218	28.984	ENSG00000035687	159	adenylosuccinate synthase
ADSSL1	1.4585	2.21581	1.06999	0.679161	2.6291	1.45575	7.46236	5.26782	9.17692	1.71831	350.608	13.7287	ENSG00000185100	122622	adenylosuccinate synthase like 1 isoform 2
AEBP1	53.4091	53.0047	31.5677	45.2646	71.1837	65.6204	25.9574	208.876	4.71668	147.298	18.908	276.047	ENSG00000106624	165	adipocyte enhancer binding protein 1 precursor
AEBP2	4.31918	5.26414	6.63627	5.66579	1.66121	3.31346	4.74921	5.81823	0.772249	4.83263	3.08545	8.96437	ENSG00000139154	121536	AE binding protein 2 isoform b
AEN	5.10492	4.17555	7.37743	3.58036	3.9385	5.52338	2.6966	6.10279	3.09595	14.1483	13.6969	10.2684	ENSG00000181026	64782	interferon stimulated exonuclease gene
AES	308.807	323.935	192.544	139.327	460.063	443.293	324.837	429.223	77.0271	316.103	235.221	273.621	NA	166	amino-terminal enhancer of split isoform b
AFAP1	6.7561	7.11765	7.64233	9.4198	3.37148	6.59077	4.2379	13.2847	0.396259	9.80275	1.98906	8.74431	ENSG00000196526	60312	actin filament associated protein 1 isoform a
AFAP1-AS1	0.633212	0.459163	0.922635	1.42541	0.0946914	0.0901113	0.251116	0.0409532	0	0.0479126	0	0.101513	NA	84740	Homo sapiens hypothetical LOC84740, mRNA (cDNA clone IMAGE:3636109).
AFAP1L1	11.161	8.10514	12.0236	11.2971	8.26159	13.0619	0.704452	5.11764	0.949968	16.6096	9.57007	5.33627	ENSG00000157510	134265	actin filament associated protein 1-like 1
AFAP1L2	25.3959	50.1214	24.129	27.049	14.2147	36.191	3.33695	5.21019	0.0807256	2.68648	1.0933	5.21807	ENSG00000169129	84632	KIAA1914 protein isoform 1
AFF1	14.8819	12.443	25.9936	21.7074	3.52345	8.30329	4.60636	16.1469	2.92327	12.7877	42.685	10.9059	ENSG00000172493	4299	#N/A
AFF2	0.872817	2.02704	1.51383	1.21524	0.21044	0.551751	1.46677	0.0948732	0.0092735	1.15651	0.0582314	2.13496	ENSG00000155966	2334	#N/A
AFF3	2.10473	2.77065	3.24978	3.30183	0.497749	1.36957	5.56829	3.52332	0.257981	1.37535	0.196067	3.40314	ENSG00000144218	3899	AF4/FMR2 family, member 3 isoform 2
AFF4	14.0578	11.2249	24.6658	20.0867	3.75109	7.7275	13.4164	8.92683	5.27943	11.8934	13.6667	13.1596	ENSG00000072364	27125	ALL1 fused gene from 5q31
AFG3L1P	5.06452	5.6344	3.68531	4.28202	6.42208	5.86868	2.41206	1.75165	1.10223	2.51421	1.55997	3.46898	ENSG00000223959	172	Homo sapiens AFG3L1 isoform 1 mRNA, partial sequence.
AFG3L2	14.9962	26.0694	18.1054	12.6447	11.1651	18.0694	22.5164	10.786	11.7578	9.40997	50.9231	19.2326	ENSG00000141385	10939	AFG3 ATPase family gene 3-like 2
AFM	0	0	0	0	0	0	0	0	47.7661	0	0	0	ENSG00000079557	173	afamin precursor
AFMID	10.3392	9.07286	6.1365	6.78207	15.3963	13.042	14.3378	6.09097	58.0946	14.6999	2.05512	6.39011	ENSG00000183077	125061	arylformamidase isoform 1
AFP	0.0112698	0	0	0	0.0288522	0.0162271	0.129762	0	0.691558	0	0	0.192941	ENSG00000081051	174	alpha-fetoprotein precursor
AFTPH	9.42791	9.38336	11.4896	11.2525	4.74266	10.2269	10.9283	12.1869	3.62325	8.19893	3.72706	13.6679	ENSG00000119844	54812	aftiphilin protein isoform c
AGA	4.77673	5.61037	2.67201	4.28824	5.6378	6.50888	4.66618	3.28372	8.75329	4.54482	1.57779	8.93335	ENSG00000038002	175	aspartylglucosaminidase precursor
AGAP1	9.4161	9.65196	16.7457	14.2222	1.41009	5.28648	15.7329	5.24898	1.27903	2.67022	3.94364	4.68134	ENSG00000157985	116987	centaurin, gamma 2 isoform 1
AGAP11	1.91266	4.96977	1.99888	1.43928	1.70322	2.50925	0.377309	0.631312	0	1.45482	0.515721	1.43739	ENSG00000271880	119385	ankyrin repeat and GTPase domain Arf GTPase
AGAP2	2.32041	4.35288	1.78941	2.10243	2.02541	3.36437	53.7375	0.706139	0.382095	1.70335	1.77231	0.751235	ENSG00000135439	116986	centaurin, gamma 1 isoform PIKE-L
AGAP3	27.7881	34.9835	16.8789	14.9058	40.8397	38.5279	114.613	25.8218	10.6287	29.331	22.2637	21.7965	ENSG00000133612	116988	centaurin, gamma 3 isoform b
AGAP4	2.84142	4.08072	1.5001	1.86918	4.60495	3.39144	2.19646	0.905711	1.08098	1.46765	0.299459	3.49121	ENSG00000188234	119016	ArfGAP with GTPase domain, ankyrin repeat and PH
AGAP5	3.26768	4.4044	3.29581	2.43131	4.03189	3.31172	1.84391	1.42046	1.12789	1.89933	0.688346	4.34167	ENSG00000172650	729092	ArfGAP with GTPase domain, ankyrin repeat and PH
AGAP6	5.75764	5.75677	3.70525	2.53572	8.60039	8.18921	4.30719	1.63076	1.676	3.98607	0.928129	3.28616	ENSG00000204149	414189	ArfGAP with GTPase domain, ankyrin repeat and PH
AGAP7	2.09457	3.57209	1.13941	1.64655	3.65503	1.93731	1.71795	1.10782	0.797993	1.45726	0.228168	2.60394	NA	NA	ArfGAP with GTPase domain, ankyrin repeat and PH
AGAP8	1.4038	0.264201	0.0321642	0.0873506	3.55294	1.94276	0.283322	0.0545948	0.00711575	0	0	0.0600276	NA	NA	ArfGAP with GTPase domain, ankyrin repeat and PH
AGAP9	5.12275	7.18595	2.20207	3.96162	8.67485	5.65247	3.57921	1.5857	2.81588	3.05026	0.508665	6.4413	ENSG00000204172	642517	#N/A
AGBL1	0.0294345	0.0526547	0.0679553	0.0404984	0	0.00928411	0	0	0	0.0474174	1.32613	0.153682	ENSG00000166748	123624	ATP/GTP binding protein-like 1
AGBL2	0.313782	0.0788937	0.344322	0.644535	0.129741	0.136532	0.0858005	0.0621546	0.0245177	1.13289	0	3.34972	ENSG00000165923	79841	carboxypeptidase 2, cytosolic
AGBL3	0.17143	0.0563074	0.234223	0.338516	0.0434202	0.0695602	0.150544	0.0715418	0.0338103	0.0837353	0.0378519	1.8616	ENSG00000146856	340351	carboxypeptidase 3, cytosolic
AGBL4	0.312589	0.5953	0.535882	0.405402	0.110889	0.198182	2.97322	0.0405818	0.00389287	0.250155	0	0.612429	ENSG00000186094	84871	ATP/GTP binding protein-like 4
AGBL5	4.50833	8.05336	3.88902	5.10284	4.07079	4.97068	5.70764	7.48217	2.07046	6.77447	3.82018	147.314	ENSG00000084693	60509	ATP/GTP binding protein-like 5 isoform 3
AGER	4.48149	3.79083	1.52498	0.912708	9.95143	5.53683	0.985572	2.41318	0.419752	1354.25	0.673781	1.15445	ENSG00000204305	177	advanced glycosylation end product-specific
AGFG1	10.7211	8.16799	16.6498	13.8499	4.10464	8.28029	7.96279	4.47078	2.48369	7.03144	5.25963	11.7167	ENSG00000173744	3267	HIV-1 Rev binding protein isoform 1
AGFG2	5.95229	6.10126	6.36198	4.52748	5.58137	7.33834	8.49195	3.84697	14.0791	3.15325	1.9243	10.3036	ENSG00000106351	3268	ArfGAP with FG repeats 2
AGGF1	6.86878	5.97862	9.94021	7.25821	3.33977	6.93695	8.97464	4.11831	2.57965	2.25994	2.45319	12.676	ENSG00000164252	55109	angiogenic factor VG5Q
AGK	5.53422	9.05239	5.43699	4.76085	4.31116	7.62788	9.20158	2.95158	2.18064	3.21002	2.69688	3.92003	ENSG00000006530	55750	acylglycerol kinase precursor
AGL	3.50354	1.84363	6.29412	4.74661	0.947945	2.0255	4.92921	3.48644	7.39359	1.50454	14.0917	4.87845	ENSG00000162688	178	amylo-1,6-glucosidase,
AGMAT	1.98979	1.22337	2.79452	4.29062	0.373818	0.500184	0.829352	1.09626	20.0844	0.163436	0.475934	0.605586	ENSG00000116771	79814	agmatine ureohydrolase (agmatinase) precursor
AGMO	2.23789	0.884433	3.12744	3.65568	0.936206	1.23225	0.691898	0.454636	10.2316	0.123082	0.0110778	0.89193	ENSG00000187546	392636	transmembrane protein 195
AGPAT1	54.3892	71.8774	38.2613	29.8372	76.9925	72.4658	41.3233	42.289	19.0088	42.1112	36.4862	48.9191	ENSG00000204310	10554	1-acylglycerol-3-phosphate O-acyltransferase 1
AGPAT2	13.3491	17.227	2.90284	3.36843	26.7275	20.3977	3.50092	25.6179	128.041	25.7741	22.7111	18.7075	ENSG00000169692	10555	1-acylglycerol-3-phosphate O-acyltransferase 2
AGPAT3	11.8068	21.3256	14.4777	11.0853	7.26356	14.4005	24.3052	7.77453	11.9612	10.014	20.4418	8.90123	ENSG00000160216	56894	1-acylglycerol-3-phosphate O-acyltransferase 3
AGPAT4	3.29625	3.98726	4.94971	3.43401	1.85874	2.94254	10.0405	1.42441	0.109887	0.951662	0.15002	1.52219	ENSG00000026652	56895	1-acylglycerol-3-phosphate O-acyltransferase 4
AGPAT5	5.55158	7.52727	8.85628	5.42263	2.3944	5.53302	7.65591	4.2637	1.89511	2.46563	4.8581	12.0095	ENSG00000155189	55326	1-acylglycerol-3-phosphate O-acyltransferase 5
AGPAT6	9.37363	12.5831	11.1243	7.87868	7.23204	11.2595	8.38459	6.5056	10.8193	8.26357	7.6394	9.57585	NA	137964	lysophosphatidic acid acyltransferase zeta
AGPAT9	2.66035	3.5163	3.99961	2.14361	1.90636	2.59183	0.931872	4.86917	1.69119	2.07539	29.0263	4.41963	ENSG00000138678	84803	1-acylglycerol-3-phosphate O-acyltransferase 9
AGPHD1	2.27249	2.41928	2.40413	2.35145	2.00123	2.33314	0.709468	1.58191	1.34889	1.23094	3.14873	3.80416	NA	NA	aminoglycoside phosphotransferase domain
AGPS	6.73784	7.43424	10.6851	8.88189	2.22896	5.15539	4.72824	7.68681	2.75479	2.67866	5.00067	7.569	ENSG00000018510	8540	alkyldihydroxyacetone phosphate synthase
AGR2	0.135926	0.0566973	0	0.41423	0.0948989	0.0345759	0	115.917	0.344281	58.6999	0	12.9198	ENSG00000106541	10551	anterior gradient 2 homolog precursor
AGR3	0.0108482	0	0	0	0.0433927	0	0.0658254	16.7435	0	32.1598	0	1.77619	ENSG00000173467	155465	breast cancer membrane protein 11 precursor
AGRN	15.0005	39.215	10.3906	9.55355	15.1954	24.8623	11.5039	6.08136	6.19362	13.6237	0.965096	11.4902	ENSG00000188157	375790	agrin precursor
AGRP	0.193432	0.100081	0.126113	0.327999	0.074922	0.244694	0	0	0	2.16268	0	1.6465	ENSG00000159723	181	agouti related protein homolog isoform 1
AGSK1	0.0325852	0	0	0	0.047623	0.0827177	0	0	0	0	0	0.0107962	NA	NA	Homo sapiens colon cancer-associated antigen AgSK1-2HT-ECS mRNA, complete cds.
AGT	40.621	33.3072	36.1919	23.8961	46.4829	55.9129	168.89	5.14196	1518.23	4.20773	22.7401	4.26093	ENSG00000135744	183	angiotensinogen preproprotein
AGTPBP1	10.9262	14.4258	17.8096	12.937	3.5524	9.40587	14.8471	2.41996	0.732278	7.02565	5.09656	7.83718	ENSG00000135049	23287	ATP/GTP binding protein 1
AGTR1	1.01318	1.46059	1.17279	1.03068	1.09674	0.752527	0.0747691	23.1887	16.4317	4.68922	6.66098	8.38395	ENSG00000144891	185	angiotensin II receptor, type 1
AGTR2	0	0	0	0	0	0	0	0.0639826	0	1.3616	0	0.135129	ENSG00000180772	186	angiotensin II receptor, type 2
AGTRAP	34.3466	14.6006	9.7141	14.6569	62.4622	50.553	7.51427	26.4561	4.53074	29.588	15.7461	23.5249	ENSG00000177674	57085	angiotensin II receptor-associated protein
AGXT	0.307681	0	0	0.205828	0.581216	0.443681	0	0	978.888	0.0167878	0	0	ENSG00000172482	189	alanine-glyoxylate aminotransferase
AGXT2	0.0169059	0	0	0.0676234	0	0	0	0	15.7587	0	0.00726597	0.0623589	ENSG00000113492	64902	alanine-glyoxylate aminotransferase 2 precursor
AGXT2L1	2.16807	1.05487	4.60329	1.89101	0.877799	1.3002	43.3304	0	16.5277	0.057906	0.367038	0.154543	NA	NA	alanine-glyoxylate aminotransferase 2-like 1
AGXT2L2	12.6776	9.91754	7.83927	9.62135	19.7335	13.5163	3.29839	6.07185	16.0616	10.2023	7.23552	9.39981	NA	NA	alanine-glyoxylate aminotransferase 2-like 2
AHCTF1	6.6453	2.25524	11.8692	9.10114	1.68396	3.92691	4.43128	6.15433	1.68617	4.48132	4.68899	17.7157	ENSG00000153207	25909	transcription factor ELYS
AHCY	36.0925	42.8904	26.4003	19.1478	46.9548	51.8672	18.6606	51.0462	64.3087	27.4286	37.8324	61.062	ENSG00000101444	191	adenosylhomocysteinase isoform 1
AHCYL1	26.3351	27.734	41.1171	25.6524	13.1884	25.3826	174.382	42.833	22.252	43.8649	44.8957	32.2821	ENSG00000168710	10768	S-adenosylhomocysteine hydrolase-like 1
AHCYL2	31.5095	19.4509	53.3962	30.0188	17.8452	24.7779	16.4863	6.49472	1.68957	10.1752	11.6657	4.76974	ENSG00000158467	23382	S-adenosylhomocysteine hydrolase-like 2 isoform
AHDC1	5.68002	9.2131	7.14833	5.10235	4.17549	6.29392	7.21716	5.81117	1.23963	8.40454	8.96446	11.1123	ENSG00000126705	27245	AT hook, DNA binding motif, containing 1
AHI1	6.04056	2.67623	8.1744	9.60898	2.20482	4.17406	3.60383	3.56923	0.471635	2.74437	0.906234	9.93926	ENSG00000135541	54806	Abelson helper integration site 1 isoform a
AHNAK	171.763	107.095	349.102	198.833	45.1836	93.9339	18.6552	157.329	10.6855	79.3935	112.736	69.5491	ENSG00000124942	79026	AHNAK nucleoprotein isoform 1
AHNAK2	28.6956	72.5626	48.9937	38.4954	8.12758	19.1659	3.43701	14.8968	0.2698	1.12955	0.791992	2.73865	ENSG00000185567	113146	AHNAK nucleoprotein 2
AHR	25.6032	22.0326	39.3447	41.5401	4.96717	16.5608	4.06034	15.7443	5.38886	25.5667	1.82778	7.45352	ENSG00000106546	196	aryl hydrocarbon receptor precursor
AHRR	0.657961	2.03479	0.410608	0.865213	0.419737	0.936286	0.295865	0.315034	0.0374473	0.103591	0.00898668	2.6768	ENSG00000063438	57491	arylhydrocarbon receptor repressor
AHSA1	67.0093	67.8621	42.3212	36.7248	96.6989	92.2924	57.4195	97.8749	28.7245	51.0131	33.9259	89.9171	NA	10598	activator of heat shock 90kDa protein ATPase
AHSA2	14.1	10.6945	10.5049	12.5433	15.3902	17.9615	5.00136	3.70691	1.27829	3.55817	1.34369	4.93824	ENSG00000173209	130872	AHA1, activator of heat shock 90kDa protein
AHSG	0.121407	0.223867	0.258402	0.176552	0.050673	0	0.21964	0	937.685	0	0	1.11743	ENSG00000145192	197	alpha-2-HS-glycoprotein
AHSP	0.517381	1.15868	0.737194	0	0.599959	0.732369	0	3.4818	0.114223	37.0094	0	1.58932	ENSG00000169877	51327	erythroid associated factor
AICDA	0.63488	0.144262	1.08497	1.45455	0	0	0	0.00477778	0	0.00435183	0	0.0264628	ENSG00000111732	57379	activation-induced cytidine deaminase
AIDA	38.5174	30.1548	42.4254	40.5435	25.819	45.2815	17.2364	60.1829	9.21268	45.8291	17.6745	33.2929	ENSG00000186063	64853	axin interactor, dorsalization associated
AIF1	61.6264	28.4151	11.9758	23.8772	116.057	94.5955	23.9767	15.7353	12.0001	48.0823	2.61368	22.8227	ENSG00000204472	199	allograft inflammatory factor 1 isoform 3
AIF1L	38.9382	77.8934	40.074	30.9059	32.3834	52.3893	53.612	14.6122	0.580234	9.26203	2.74944	16.5549	ENSG00000126878	83543	#N/A
AIFM1	8.82742	8.51211	6.43983	7.59994	10.6373	10.6326	10.6234	14.8498	45.411	6.93374	18.7203	23.8696	ENSG00000156709	9131	programmed cell death 8 isoform 4
AIFM2	5.07415	4.77302	4.77247	4.41099	4.91296	6.2002	2.23058	7.83144	5.57807	4.47579	3.82467	4.35285	ENSG00000042286	84883	#N/A
AIFM3	5.37997	4.18458	5.33702	2.1355	7.57594	6.47143	24.2271	3.99166	0.174297	0.200061	0.0478767	0.548214	ENSG00000183773	150209	apoptosis-inducing factor,
AIG1	16.2656	24.0631	14.9315	11.654	18.1483	20.3284	29.1651	14.5507	52.7233	14.0042	2.3201	17.0921	ENSG00000146416	51390	androgen-induced 1
AIM1	2.6055	0.982175	3.17039	4.66555	0.789987	1.79607	0.357092	3.31333	2.14561	3.13384	0.662639	5.57778	ENSG00000112297	202	absent in melanoma 1
AIM1L	0.0219216	0.0141641	0	0.0687442	0.0118698	0.0070723	0	0.011531	0	0.440031	0	0.567691	ENSG00000176092	55057	absent in melanoma 1-like
AIM2	1.76255	1.24527	1.64997	1.66174	1.70664	2.03187	0.159548	0.363959	0.161507	0.347947	0.0363156	0.702753	ENSG00000163568	9447	absent in melanoma 2
AIMP1	9.07292	8.03161	10.4238	7.45451	6.88472	11.5287	8.65752	9.83166	3.4839	7.61616	8.20974	10.4627	ENSG00000164022	9255	small inducible cytokine subfamily E, member 1
AIMP2	11.7789	11.7187	7.23191	7.73522	17.2989	14.8495	6.30415	6.04354	10.9906	3.71035	67.2206	24.5818	ENSG00000106305	7965	aminoacyl tRNA synthetase complex-interacting
AIP	47.2451	42.7873	16.4304	15.0659	91.0627	66.4215	34.7833	71.768	12.7398	42.073	18.4009	48.3403	ENSG00000110711	9049	aryl hydrocarbon receptor interacting protein
AIPL1	0.28502	0.191958	0.0312081	1.10887	0	0	0.0381378	0	0	0	0	0.115536	ENSG00000129221	23746	aryl hydrocarbon receptor interacting
AIRE	0.375301	0.338763	0.334219	0.708682	0.256461	0.201841	0.147027	0	0	0.0360175	0	0.0740836	ENSG00000160224	326	autoimmune regulator isoform 1
AJAP1	0.570568	0.597412	0.722969	0.603692	0.404591	0.551019	2.68331	0.0828787	0.180099	0.219602	0.0913707	1.95364	ENSG00000196581	55966	adherens junction associated protein 1
AK1	21.9656	23.4083	11.9543	13.1486	34.219	28.5406	35.4171	20.7305	9.57267	27.3432	144.304	43.5417	ENSG00000106992	203	adenylate kinase 1
AK2	22.1616	21.1573	22.836	18.3113	18.8003	28.6986	11.0104	20.27	24.1529	18.0663	13.4081	16.3925	ENSG00000004455	204	#N/A
AK3	18.9007	17.2812	22.1817	18.1858	13.6701	21.565	17.3848	27.0606	25.3001	21.5805	28.344	15.2501	ENSG00000147853	50808	#N/A
AK4	7.66795	8.24411	12.2225	9.45806	3.29503	5.69622	7.25591	9.02311	7.63409	0.945307	0.624728	6.95949	ENSG00000162433	205	adenylate kinase 3-like 1 isoform 5
AK5	7.69923	18.0627	9.25411	6.62171	3.99974	10.9214	79.1636	1.48616	0	0.21839	0.366782	3.38289	ENSG00000154027	26289	adenylate kinase 5 isoform 2
AK7	0.198374	0.669475	0.267906	0.0880186	0.179225	0.258348	1.35663	0.325681	0.313813	4.92985	0.164608	3.53753	ENSG00000140057	122481	adenylate kinase 7
AK8	0.492242	0.504903	0.471377	0.138392	0.567474	0.791724	1.44693	0.394134	0.0201813	3.01551	0	12.2691	ENSG00000165695	158067	putative adenylate kinase-like protein C9orf98
AKAP1	9.49776	8.09751	12.8593	8.32317	6.82343	9.98514	14.5465	31.9175	11.3822	5.60236	68.2466	33.9014	ENSG00000121057	8165	A-kinase anchor protein 1 precursor
AKAP10	7.83312	8.72861	11.5219	10.5692	2.7211	6.52026	7.64206	5.82761	1.43617	4.15127	1.64944	9.55572	ENSG00000108599	11216	A-kinase anchor protein 10 precursor
AKAP11	16.2716	10.1325	31.0982	24.0484	2.47153	7.46816	37.1902	9.26305	1.68404	5.25545	4.51124	14.3053	ENSG00000023516	11215	A-kinase anchor protein 11
AKAP12	87.3141	116.812	132.611	108.445	30.4302	77.7702	21.7686	70.4213	3.10525	52.7078	3.67856	39.0163	ENSG00000131016	9590	A kinase (PRKA) anchor protein 12 isoform 1
AKAP13	20.9856	21.3968	34.5185	25.164	9.47376	14.7863	4.99196	20.4112	5.09713	32.7634	19.1506	17.8295	NA	11214	A-kinase anchor protein 13 isoform 1
AKAP14	0.167281	0.125301	0	0	0.383694	0.285431	0.762179	0	0	8.33543	0	28.1539	ENSG00000186471	158798	A kinase (PRKA) anchor protein 14 isoform b
AKAP17A	0	0	0	0	0	0	0	0	0	0	0	0	ENSG00000197976	8227	DNA segment on chromosome X and Y (unique) 155
AKAP2	8.53624	11.2932	11.6163	11.8388	2.95015	7.73971	7.91155	32.0962	2.56576	74.0576	4.9628	11.9174	ENSG00000241978	11217	A kinase (PRKA) anchor protein 2 isoform 1
AKAP3	0.64694	0.59536	0.366211	0.758756	0.663679	0.799112	0.621919	0.628582	0.282131	0.511061	0.395641	46.3237	NA	10566	A-kinase anchor protein 3
AKAP4	0.0466525	0	0	0	0	0.18661	0	0	0	0.0623443	0	110.966	ENSG00000147081	8852	A-kinase anchor protein 4 isoform 1
AKAP5	1.38074	0.534503	1.68255	3.32202	0.131479	0.38693	7.39684	0.86317	0.0530883	0.711614	0.0430863	0.480831	ENSG00000179841	9495	A-kinase anchor protein 5
AKAP6	14.529	19.7916	25.2107	19.6448	3.27896	9.98168	18.8515	2.05751	0.075502	1.75865	24.7219	2.95279	ENSG00000151320	9472	A-kinase anchor protein 6
AKAP7	2.68916	2.74383	3.85486	1.95501	1.78883	3.15795	4.55239	3.00216	6.48468	1.86131	1.10798	5.91221	ENSG00000118507	9465	A-kinase anchor protein 7 isoform alpha
AKAP8	6.8807	8.99996	8.75733	7.33374	4.04763	7.38412	7.01402	5.42132	2.62938	8.10822	17.2259	8.50866	ENSG00000105127	10270	A-kinase anchor protein 8
AKAP8L	30.7929	25.4835	19.981	16.6159	47.1694	39.4054	41.6332	45.5755	6.2806	37.2109	55.4612	41.1179	ENSG00000011243	26993	A kinase (PRKA) anchor protein 8-like
AKAP9	6.48141	1.36286	11.3873	10.5788	1.15153	2.80799	3.36352	3.55433	2.81503	2.44534	4.63099	2.95955	ENSG00000127914	10142	A-kinase anchor protein 9 isoform 2
AKD1	3.42338	2.9918	5.78716	3.97765	1.28732	2.64139	2.73756	3.51592	0.488316	2.83338	0.839715	4.87651	NA	NA	adenylate kinase domain containing 1 isoform 1
AKIP1	9.04782	7.94944	5.88346	5.01359	13.1844	12.1098	8.77028	8.07508	3.24965	5.88643	7.65505	11.9201	ENSG00000166452	56672	chromosome 11 open reading frame 17
AKIRIN1	19.3314	35.8494	25.2232	17.6513	10.9807	23.4703	34.2907	15.2194	11.9027	15.4376	7.18906	34.539	ENSG00000174574	79647	akirin 1 isoform 2
AKIRIN2	20.2195	24.2502	19.6812	16.0615	19.3955	25.74	31.6519	13.2271	8.7501	22.9577	54.8091	28.5711	ENSG00000135334	55122	akirin 2
AKIRIN2-AS1	2.08826	1.55184	2.75021	3.99388	0.531297	1.07766	2.01795	0.91282	0.543162	11.0177	4.94542	2.31309	NA	NA	SubName: Full=HCG1779191; SubName: Full=PRO2266;
AKNA	3.39456	3.88782	4.10137	4.24659	2.11867	3.11162	1.16053	4.3622	1.59972	9.80397	0.668145	3.54939	ENSG00000106948	80709	AT-hook transcription factor
AKNAD1	0.0392943	0.031974	0	0.113619	0.034494	0.00906406	0.0637751	0.123387	0	0.0783848	0.0264771	2.53367	ENSG00000162641	254268	hypothetical protein LOC254268
AKR1A1	37.6915	29.1069	14.6734	22.8162	61.0585	52.2179	23.7787	35.0618	85.9175	32.1738	26.3043	36.3153	ENSG00000117448	10327	aldo-keto reductase family 1, member A1
AKR1B1	72.4405	160.366	57.572	38.7782	98.4627	94.949	43.6316	21.2213	7.64457	25.2881	55.0046	48.6779	ENSG00000085662	231	aldo-keto reductase family 1, member B1
AKR1B10	1.11576	1.72008	1.53802	1.98001	0.434943	0.510071	0	1.04708	2.53902	0.168816	0.388852	0.57774	ENSG00000198074	57016	aldo-keto reductase family 1, member B10
AKR1B15	0.236151	0.137766	0.470802	0.45416	0.0196406	0	0	0.000243914	0.0852197	0.0122536	0.569961	0.63494	ENSG00000227471	441282	aldo-keto reductase family 1, member B15
AKR1C1	68.1525	73.8455	54.9067	34.9425	95.6742	87.0866	4.71826	15.5519	287.731	35.0708	11.6909	43.8903	ENSG00000187134	1645	aldo-keto reductase family 1, member C1
AKR1C2	17.0608	17.6681	17.7519	3.47498	26.4591	20.5572	0.580047	2.80028	53.3957	6.44261	6.74149	10.8996	ENSG00000151632	1646	aldo-keto reductase family 1, member C2 2
AKR1C3	15.4753	10.0833	9.58344	9.27278	25.6701	17.3749	4.56407	29.7068	188.507	36.1307	8.0514	25.8371	ENSG00000196139	8644	aldo-keto reductase family 1, member C3
AKR1C4	0.0853914	0.106776	0.00331447	0.312934	0.0253171	0	0.0018741	0.0343459	93.0562	0.00552161	0.0160094	0.32589	ENSG00000198610	1109	aldo-keto reductase family 1, member C4
AKR1CL1	0	0	0	0	0	0	0	0	0.525361	0	0	0.0766913	NA	NA	Homo sapiens cDNA FLJ16347 fis, clone TESTI2036288, moderately similar to PROSTAGLANDIN-F SYNTHASE 1 (EC 1.1.1.188).
AKR1D1	0.389462	0	0.282361	1.24685	0.0286369	0	0	0	24.4422	0	0	0.767656	ENSG00000122787	6718	#N/A
AKR1E2	1.50304	0.933876	2.73035	1.55606	0.788052	0.937687	0.467787	0.317279	0.155369	0.507162	0.117991	16.4988	ENSG00000165568	83592	aldo-keto reductase family 1, member E2
AKR7A2	26.2796	37.5495	14.6995	11.8839	42.2724	36.2625	17.827	19.2623	23.2147	18.2687	25.2973	22.3808	ENSG00000053371	8574	aldo-keto reductase family 7, member A2
AKR7A2P1	0.304801	0.158564	0.655275	0.50422	0	0.0597091	1.44796	2.58731	4.11231	2.09282	3.01877	3.60027	ENSG00000229020	246182	Homo sapiens mRNA for hypothetical protein (AFARP1 gene).
AKR7A3	0.388939	0.847635	0.231553	0.0378876	0.967189	0.319125	1.26244	4.29293	36.7516	0.20336	0.205384	0.927935	ENSG00000162482	22977	aldo-keto reductase family 7, member A3
AKR7L	0.404041	0.428501	0.302388	0.85073	0.256638	0.206407	0.761623	0.269066	1.43895	0.0323339	0.0772877	0.14092	ENSG00000211454	246181	aflatoxin B1 aldehyde reductase 3 isoform 2
AKT1	33.4204	44.1772	27.0117	21.2874	37.5026	47.88	35.4055	65.2406	35.2367	62.2637	37.9206	45.459	ENSG00000142208	207	AKT1 kinase
AKT1S1	26.3874	35.103	13.0867	10.022	44.8319	37.6091	14.3835	25.3343	20.2997	9.95155	60.2016	23.5492	ENSG00000204673	84335	AKT1 substrate 1 (proline-rich)
AKT2	11.4148	16.3955	9.39624	9.61646	11.0967	15.5498	4.36161	9.5021	11.0471	8.84515	16.4936	13.7185	ENSG00000105221	208	AKT2 kinase
AKT3	19.1436	17.0281	34.2541	27.9446	2.54694	11.8286	20.9685	28.4105	0.956524	13.5081	2.92176	12.8062	ENSG00000117020	10000	AKT3 kinase isoform 1
AKTIP	19.134	23.785	17.413	14.7452	19.5797	24.7981	17.4823	9.49093	7.79233	11.2851	16.6372	16.4027	ENSG00000166971	64400	AKT interacting protein
ALAD	26.849	33.3616	30.1445	22.8741	19.6153	34.762	36.1021	13.6209	30.3906	7.40829	8.44144	15.1132	ENSG00000148218	210	delta-aminolevulinic acid dehydratase
ALAS1	14.9624	20.2927	11.6353	10.3335	19.6959	18.1849	32.175	17.1909	152.454	33.1764	27.8932	24.2902	ENSG00000023330	211	5-aminolevulinate synthase 1 precursor
ALAS2	1.63871	1.18915	0.657021	1.52646	2.40596	1.96538	0.462275	21.3362	0.163408	60.8453	0.0926461	5.41935	ENSG00000158578	212	5-aminolevulinate synthase 2 isoform a
ALB	0.143041	0.304545	0.215578	0.0353165	0.260607	0.060664	0.562461	0.171798	14450.8	0.602411	0.120916	1.17031	ENSG00000163631	213	albumin preproprotein
ALCAM	31.8234	34.4584	37.8125	38.3165	15.6979	35.4668	27.3237	9.25755	6.743	29.1953	0.40247	5.4126	ENSG00000170017	214	activated leukocyte cell adhesion molecule
ALDH16A1	6.34628	8.01966	3.96303	3.53247	7.59096	10.2987	1.79906	5.33486	5.17829	3.74154	4.01268	6.27932	ENSG00000161618	126133	aldehyde dehydrogenase 16 family, member A1
ALDH18A1	7.78906	10.7609	8.33613	7.98133	6.10068	8.7381	6.73373	11.2944	12.1212	9.25483	1.66692	13.896	ENSG00000059573	5832	pyrroline-5-carboxylate synthetase isoform 2
ALDH1A1	53.949	54.5771	57.6494	43.5284	44.4045	70.2138	29.8592	203.19	99.1533	115.801	17.5747	152.772	ENSG00000165092	216	aldehyde dehydrogenase 1A1
ALDH1A2	2.94106	4.09532	4.60585	2.13092	2.84421	2.18328	1.18868	3.73542	0.390708	6.64817	1.89892	53.3295	ENSG00000128918	8854	aldehyde dehydrogenase 1A2 isoform 1
ALDH1A3	20.2241	24.2867	44.6566	11.5455	10.0501	14.6441	4.2659	13.7786	0.777106	12.4506	3.74943	41.5543	ENSG00000184254	220	aldehyde dehydrogenase 1A3
ALDH1B1	5.27276	6.22076	6.10593	6.38245	3.34217	5.26049	4.47656	17.9728	19.4895	7.276	24.9763	19.9687	ENSG00000137124	219	aldehyde dehydrogenase 1B1 precursor
ALDH1L1	5.51694	2.29817	10.2617	3.19973	4.75153	3.85479	37.9494	6.55877	47.3727	1.63334	41.96	6.10517	ENSG00000144908	10840	aldehyde dehydrogenase 1 family, member L1
ALDH1L2	4.38689	4.24827	6.92194	5.86537	1.49867	3.2616	0.915298	1.36056	0.0397962	0.599427	0.566122	1.72286	ENSG00000136010	160428	aldehyde dehydrogenase 1 family, member L2
ALDH2	60.5667	79.9805	34.2187	33.892	92.7352	81.4207	143.078	164.106	316.565	158.197	70.3942	56.3259	NA	217	mitochondrial aldehyde dehydrogenase 2
ALDH3A1	0.221946	0.343745	0.222869	0.171043	0.263375	0.230499	0.826387	0.611508	0.223957	11.3944	1.07668	2.40228	ENSG00000108602	218	aldehyde dehydrogenase 3A1
ALDH3A2	18.8368	29.2842	22.9802	19.1901	11.0864	22.0904	11.1422	18.9508	25.9119	39.1581	36.5336	23.1017	ENSG00000072210	224	aldehyde dehydrogenase 3A2 isoform 2
ALDH3B1	9.46907	10.7416	8.11736	5.56742	9.91344	14.278	1.97491	4.26265	1.49658	27.6412	1.38269	2.19929	ENSG00000006534	221	aldehyde dehydrogenase 3B1 isoform a
ALDH3B2	0.0695588	0	0.141274	0.136961	0	0	0.0277297	0.118677	0	0.65611	0.0182492	0.297055	ENSG00000132746	222	aldehyde dehydrogenase 3B2
ALDH4A1	11.6933	28.1953	8.9893	7.65236	14.8877	15.244	16.971	3.95397	128.77	2.80533	16.905	4.37719	ENSG00000159423	8659	aldehyde dehydrogenase 4A1 isoform b
ALDH5A1	4.49585	7.30988	7.62269	4.47264	1.83639	4.05168	19.912	2.25671	13.4772	1.92137	3.57291	3.14838	ENSG00000112294	7915	aldehyde dehydrogenase 5A1 isoform 2 precursor
ALDH6A1	16.0935	12.4897	30.5008	18.5308	4.99987	10.3425	49.5378	12.2271	39.0286	5.26132	17.2953	10.0552	ENSG00000119711	4329	aldehyde dehydrogenase 6A1 precursor
ALDH7A1	8.69261	11.3103	11.1462	9.83786	5.63464	8.15173	21.9357	2.70039	2.97966	1.91653	1.06934	4.50167	ENSG00000164904	501	#N/A
ALDH8A1	0.364783	0.822632	0.344266	0.535801	0.29095	0.288116	1.26601	0.214406	54.8732	0.0267159	0	0.127886	ENSG00000118514	64577	#N/A
ALDH9A1	25.1629	29.8334	25.0781	39.1225	15.665	20.786	34.609	27.8086	25.71	23.279	27.5106	62.0279	ENSG00000143149	223	aldehyde dehydrogenase 9A1
ALDOA	648.053	1273.71	374.971	306.57	961.642	949.027	754.102	645.164	103.18	387.813	3781.93	350.009	ENSG00000149925	226	fructose-bisphosphate aldolase A
ALDOB	0.165062	0.14792	0.21859	0.165617	0.096725	0.179317	0.55602	0.74814	627.121	0.0762168	0	0.0513829	ENSG00000136872	229	aldolase B, fructose-bisphosphate
ALDOC	190.663	434.615	212.465	94.1841	209.58	246.424	568.478	15.7151	33.5884	12.5141	2.79469	9.15057	ENSG00000109107	230	fructose-bisphosphate aldolase C
ALG1	2.59189	3.56801	2.38696	3.68872	1.81687	2.47501	2.26097	1.05655	2.77246	0.777103	1.26643	3.47877	ENSG00000033011	56052	beta-1,4-mannosyltransferase
ALG10	1.80485	0.50008	3.46033	2.84432	0.314646	0.600087	0.524341	0.311579	0.274033	0.396512	0.533453	1.30967	ENSG00000139133	84920	asparagine-linked glycosylation 10 homolog
ALG10B	2.5152	1.07624	4.09963	4.5085	0.473245	0.979427	0.856176	0.401682	0.246202	0.475689	0.380986	1.03919	ENSG00000175548	144245	asparagine-linked glycosylation 10 homolog B
ALG11	3.7558	2.18618	7.05507	5.70874	0.30289	1.9565	1.97001	2.86633	1.69057	2.21011	1.72084	2.84744	ENSG00000253710	440138	asparagine-linked glycosylation 11
ALG12	9.90956	8.12267	5.50262	6.35851	16.0202	11.7569	2.17345	9.73089	12.3272	4.73174	6.24821	10.0778	ENSG00000182858	79087	alpha-1,6-mannosyltransferase ALG12
ALG13	6.4008	5.51137	7.31627	9.23508	3.65736	5.39448	4.57632	3.93313	3.02935	4.72655	1.67103	10.5255	ENSG00000101901	79868	#N/A
ALG14	7.73772	10.0798	5.62417	4.75264	9.31467	11.2594	5.32437	3.33737	11.0747	1.44212	1.4309	6.55266	ENSG00000172339	199857	asparagine-linked glycosylation 14 homolog
ALG1L	1.90107	0.714947	2.14973	4.02532	0.698808	0.730404	0.845527	0.943878	0.0795861	0.550754	0.605789	1.24731	ENSG00000189366	200810	asparagine-linked glycosylation 1-like
ALG1L2	0.611898	0.221506	0.332872	1.93944	0.0910715	0.0842095	0.068543	0	0	0	0	0.0450043	ENSG00000251287	644974	asparagine-linked glycosylation 1-like 2
ALG2	7.67032	9.16815	9.10554	6.6497	6.10453	8.82151	4.1697	4.42176	9.03087	7.50821	3.53096	8.95589	ENSG00000119523	85365	alpha-1,3-mannosyltransferase ALG2
ALG3	17.8537	17.5006	13.052	10.4345	25.6583	22.2699	6.3241	16.1526	45.8483	11.7197	20.9491	20.8676	ENSG00000214160	10195	alpha-1,3-mannosyltransferase ALG3 isoform d
ALG5	16.2599	15.5616	11.9807	6.90222	24.4154	21.7412	11.8981	13.1787	26.3308	10.223	9.76871	14.1909	ENSG00000120697	29880	dolichyl-phosphate beta-glucosyltransferase
ALG6	2.96577	2.43495	4.11567	3.41487	1.78109	2.55145	0.880348	1.64434	1.0546	0.975949	1.15915	2.61638	ENSG00000088035	29929	dolichyl pyrophosphate Man9GlcNAc2
ALG8	16.0094	13.1164	16.4352	11.7714	17.7068	18.1241	5.5355	10.3686	14.3408	6.7339	3.79125	28.8478	ENSG00000159063	79053	dolichyl pyrophosphate Glc1Man9GlcNAc2
ALG9	4.15243	4.85525	6.08911	5.03201	2.06012	3.42847	3.61891	3.30191	2.14901	1.87457	2.20822	6.02861	ENSG00000086848	79796	asparagine-linked glycosylation 9 protein
ALK	0.555235	0.46016	0.849533	0.721973	0.142893	0.50654	0.683731	0.552073	0	0.0127387	0	0.406293	ENSG00000171094	238	anaplastic lymphoma kinase precursor
ALKBH1	2.38023	3.36655	2.54066	1.71292	2.044	3.22334	1.69767	3.27367	1.34157	3.31606	5.01696	5.1108	ENSG00000100601	8846	alkylated DNA repair protein alkB homolog
ALKBH2	7.57604	7.75573	4.62838	2.90012	12.4666	10.3091	11.3785	10.2331	14.6699	5.90027	10.5569	10.7588	ENSG00000189046	121642	AlkB homolog 2
ALKBH3	6.49728	10.3577	3.78148	3.03501	10.3286	8.84401	7.0454	3.536	5.36356	3.14782	12.2507	8.9033	ENSG00000166199	221120	AlkB homolog 3
ALKBH4	2.99167	5.00189	2.44009	1.3203	3.82795	4.37833	3.38902	1.69329	1.8047	1.10322	1.40933	3.15162	ENSG00000160993	54784	alkB, alkylation repair homolog 4
ALKBH5	30.7753	38.3829	37.6792	29.7513	21.6657	34.0052	51.1059	49.4361	21.1751	39.0074	150.905	102.92	ENSG00000091542	54890	alkB, alkylation repair homolog 5
ALKBH6	22.5452	22.1584	7.83222	7.94033	41.2443	33.1641	12.1303	5.29823	6.55005	3.37678	2.45047	5.02815	ENSG00000239382	84964	alkB, alkylation repair homolog 6 isoform 2
ALKBH7	20.9369	21.5003	3.86639	3.91375	39.7183	36.2493	8.8166	24.3397	22.3766	16.8967	17.7564	118.607	NA	84266	spermatogenesis associated 11 precursor
ALKBH8	1.79333	1.69038	2.11999	2.13888	1.03217	1.88227	1.44603	1.18144	0.974254	0.359995	1.81168	2.42297	ENSG00000137760	91801	alkB, alkylation repair homolog 8
ALLC	3.35362	3.06526	2.00713	1.31396	5.41909	4.6743	0.0311936	0	0.137664	0	0.0848825	9.15581	ENSG00000151360	55821	allantoicase isoform a
ALMS1	3.1895	0.873978	6.43823	4.93378	0.483177	0.90282	1.31862	1.55781	0.298505	1.58461	0.858979	10.7109	ENSG00000116127	7840	Alstrom syndrome 1
ALMS1P	0.384924	0.25361	0.0958277	0.981688	0.226676	0.235506	0.0464377	0.0421452	0.0802065	0.211876	0.00113019	0.820089	ENSG00000163016	200420	RecName: Full=Putative ALMS1-like protein;
ALOX12	0.242782	0.329988	0.138339	0.573481	0.113337	0.14597	0.203615	0.533256	0.0706458	1.85153	0.0192833	0.419988	ENSG00000108839	239	arachidonate 12-lipoxygenase
ALOX12B	0.103858	0.0958192	0.0385912	0.272113	0.0399551	0.0647722	1.16856	0.0242234	0	0.0280479	0.0222161	0.192959	ENSG00000179477	242	arachidonate 12-lipoxygenase, 12R type
ALOX12P2	0.610068	0.181689	0.481849	1.79333	0.0825251	0.0825696	0.319845	0	0.372831	0.364707	0	0.345285	ENSG00000262943	245	Homo sapiens hair and skin epidermal-type 12-lipoxygenase-related protein (ALOX12E) mRNA, complete pseudogene sequence.
ALOX15	0.281893	0.0791902	0.394281	0.588742	0.104189	0.0403594	0.0117319	0.606207	0	16.2867	0	0.968301	ENSG00000161905	246	arachidonate 15-lipoxygenase
ALOX15B	2.10433	2.82192	1.51391	1.21658	2.50453	3.18231	0.46145	0.304995	0.749036	2.49446	0.00893274	0.193594	ENSG00000179593	247	arachidonate 15-lipoxygenase, second type
ALOX5	7.63425	5.13368	4.85103	9.0488	7.06522	9.57197	2.66785	0.824756	1.62989	20.7242	0.367729	2.55299	ENSG00000012779	240	arachidonate 5-lipoxygenase
ALOX5AP	43.834	18.0833	14.8839	30.6899	68.531	61.231	18.1423	10.728	2.66939	81.529	2.59419	8.60711	ENSG00000132965	241	arachidonate 5-lipoxygenase-activating protein
ALOXE3	0.0536	0.0878353	0	0.0932888	0.0546696	0.0664416	0.631908	0	0	0	0	0.866553	ENSG00000179148	59344	#N/A
ALPI	0.038244	0.0296263	0	0.152976	0	0	0	0.0353434	0	0	0	0	ENSG00000163295	248	intestinal alkaline phosphatase precursor
ALPK1	5.66841	3.74336	6.3844	9.33811	2.44045	4.51068	1.13757	2.12047	0.68041	2.93092	1.55505	1.68387	ENSG00000073331	80216	alpha-kinase 1
ALPK2	0.00857705	0.0506191	0	0.0183752	0	0.015933	0.0183154	0.0316455	0	0.039623	19.1104	0.59531	ENSG00000198796	115701	heart alpha-kinase
ALPK3	0.452159	0.985392	0.500151	0.492662	0.298657	0.517166	0.721924	1.4364	2.04774	3.86487	115.772	1.99	ENSG00000136383	57538	alpha-kinase 3
ALPL	48.4322	24.7659	47.6378	22.689	74.2624	49.1395	12.4639	11.777	31.5182	24.0164	0.947277	10.5945	ENSG00000162551	249	tissue-nonspecific alkaline phosphatase
ALPP	0.21674	0.0532726	0.347584	0.519377	0	0	0	0	0	1.02596	0	0.00681823	ENSG00000163283	250	placental alkaline phosphatase preproprotein
ALPPL2	0.008242	0	0	0.032968	0	0	0	0	0	0.30592	0	0.443908	ENSG00000163286	251	placental-like alkaline phosphatase
ALS2	7.86976	6.84073	12.1612	11.2668	2.77224	5.27877	6.15521	2.08502	3.47499	3.16278	4.21792	4.47799	ENSG00000003393	57679	alsin isoform 2
ALS2CL	1.61699	2.69943	0.928534	2.16452	1.48537	1.88955	0.518643	0.845671	1.85622	6.57508	1.09865	0.790113	ENSG00000178038	259173	#N/A
ALS2CR11	0.603464	0.377787	0.938491	0.720065	0.319868	0.435432	0.235635	0.0507789	0.00265084	0.0488939	0	19.415	ENSG00000155754	151254	#N/A
ALS2CR12	0.258159	0.112307	0.361964	0.344256	0.138993	0.187425	0.102264	0.0717287	0.034793	1.102	0	6.59851	ENSG00000155749	130540	amyotrophic lateral sclerosis 2 (juvenile)
ALS2CR8	2.00088	1.85609	2.62675	3.80477	0.374898	1.19709	2.05265	0.470934	0.173109	0.743797	0.360231	3.35098	NA	NA	amyotrophic lateral sclerosis 2 (juvenile)
ALX1	0.285599	0.0954446	0	0.438447	0.394315	0.309633	0	0	0	0	0	0.544983	NA	8092	cartilage paired-class homeoprotein 1
ALX3	1.22155	2.42934	1.24205	0.341696	1.99669	1.30578	1.34875	1.29815	0.453288	0.264662	0.568747	1.902	ENSG00000156150	257	aristaless-like homeobox 3
ALX4	0.209036	0.076382	0.219296	0.209	0.253398	0.154451	0.139093	0	0	0.0301415	0.0641106	0.264388	ENSG00000052850	60529	aristaless-like homeobox 4
AMAC1	0.0608753	0	0.101317	0.122171	0	0.0200133	0.0134355	0	0	0	0.360945	0.554534	NA	NA	acyl-malonyl condensing enzyme 1
AMAC1L2	0.338746	0.418074	0	0.51203	0.465433	0.37752	0.0378296	0	0.0439905	0.2376	0	0.336326	NA	NA	acyl-malonyl condensing enzyme
AMAC1L3	0.218646	0.0750951	0.573266	0.301318	0	0	0	0.0565843	0	0	0	0.531636	NA	NA	acyl-malonyl condensing enzyme 1-like 3
AMACR	7.22954	9.18912	4.82147	7.1199	6.6183	10.3585	9.51381	5.96926	8.39903	2.31366	2.91956	4.97925	ENSG00000242110	23600	#N/A
AMBN	0	0.0323481	0	0	0	0	0.0114047	0	0	0	0	0.0993164	ENSG00000178522	258	ameloblastin precursor
AMBP	0.0473473	0	0	0.160064	0	0.0293251	0.0230153	0.127958	2629.41	0.046223	0.0171001	0.482598	ENSG00000106927	259	alpha-1-microglobulin/bikunin preproprotein
AMBRA1	6.26758	8.09654	9.04407	7.00484	3.33334	5.68809	8.60831	6.2263	2.76353	5.79884	9.99682	9.05111	ENSG00000110497	55626	activating molecule in beclin-1-regulated
AMD1	28.8586	32.3042	41.5882	29.4704	15.0961	29.2798	27.1791	21.275	9.28626	20.3629	8.23333	29.9103	ENSG00000123505	262	adenosylmethionine decarboxylase 1 isoform 2
AMDHD1	0.522112	0.355858	0.22192	0.533963	0.545788	0.786777	0.246608	0.22006	39.4327	0.0355044	0.0999837	0.477981	NA	144193	amidohydrolase domain containing 1
AMDHD2	5.01149	7.27422	2.71002	2.81844	7.69965	6.81785	1.87527	2.43974	1.40394	1.60006	1.4671	11.9058	ENSG00000162066	51005	amidohydrolase domain containing 2 isoform 2
AMELX	0.0404981	0	0.103775	0	0	0.058218	0.0530472	0	0	0.103375	0.203219	0.208525	ENSG00000125363	265	amelogenin (X chromosome) isoform 1 precursor
AMELY	0	0	0	0	0	0	0	0	0	0	0	0.161653	ENSG00000099721	266	amelogenin, Y-linked precursor
AMFR	35.3783	60.8682	44.7278	40.2882	17.7891	38.7079	39.2011	24.4986	34.8262	28.044	217.965	55.431	ENSG00000159461	267	autocrine motility factor receptor
AMH	0.812972	1.04209	0.151797	0.253677	1.86167	0.984743	0.510934	0.360174	0.182438	0.0438441	2.15556	3.9406	NA	268	anti-Mullerian hormone precursor
AMHR2	0.0311961	0	0	0	0.124785	0	0	0	0.367039	0.0850129	0.945198	3.12529	NA	269	#N/A
AMICA1	3.54403	1.24992	1.64713	2.49886	5.89465	4.13549	0.00977227	0.968455	0.928972	10.3811	0.173198	1.6258	NA	120425	adhesion molecule, interacts with CXADR antigen
AMIGO1	7.12592	16.6607	12.7591	8.61759	0.912583	6.2144	7.69156	2.41676	0.918582	1.10393	7.86953	2.96529	ENSG00000181754	57463	AMIGO protein precursor
AMIGO2	1.33132	2.19124	1.15813	1.4968	1.09989	1.57048	1.3345	9.3324	0.928666	7.74218	0.302716	9.45292	NA	347902	adhesion molecule with Ig-like domain 2
AMIGO3	4.98624	17.2959	5.27582	3.30712	4.03434	7.32769	0.423157	0.479176	0.690171	0.586607	0.421019	1.84703	ENSG00000176020	386724	adhesion molecule with Ig-like domain 3
AMMECR1	1.30099	0.792993	1.42779	2.63091	0.434543	0.710708	0.960205	0.497248	0.853794	0.92114	0.175813	1.84177	ENSG00000101935	9949	AMMECR1 protein isoform 2
AMMECR1L	5.24083	6.93981	7.01752	5.7106	2.90441	5.33081	2.81404	4.4639	1.82651	4.89983	3.61966	10.5238	ENSG00000144233	83607	#N/A
AMN	0.169303	0.0905383	0	0.0827487	0.357043	0.23742	0.0625849	17.0301	6.49814	2.54493	0	1.15652	ENSG00000166126	81693	amnionless protein precursor
AMN1	8.82233	13.7038	7.77741	7.41313	8.44968	11.6491	14.8721	2.44798	1.07668	5.51749	4.22726	19.7676	ENSG00000151743	196394	antagonist of mitotic exit network 1 homolog
AMOT	2.9471	4.36002	4.86097	4.25726	0.802518	1.86765	13.6775	3.18536	0.635067	1.15986	9.906	15.6908	ENSG00000126016	154796	angiomotin isoform 1
AMOTL1	11.8162	11.1272	17.6261	16.5527	4.34918	8.73682	4.36259	20.2294	4.76622	19.4255	90.6865	11.6328	NA	154810	angiomotin like 1
AMOTL2	7.64307	19.7802	9.91054	7.81013	4.02037	8.83126	8.55491	7.85378	1.07867	11.8005	4.64466	9.50832	ENSG00000114019	51421	angiomotin like 2
AMPD1	0.0301588	0.140303	0	0	0.0604025	0.0602325	0	0.185784	0.025684	0.263544	138.671	1.50624	ENSG00000116748	270	adenosine monophosphate deaminase 1 (isoform M)
AMPD2	11.9684	16.9609	12.761	7.21576	11.4826	16.4143	23.0476	5.94318	7.09192	12.0986	2.39253	9.64383	ENSG00000116337	271	adenosine monophosphate deaminase 2 (isoform L)
AMPD3	3.36613	4.32416	4.45521	4.29329	1.74254	2.97346	6.87242	0.723642	0.173942	2.37264	28.0691	1.4152	NA	272	adenosine monophosphate deaminase 3 isoform 1A
AMPH	10.1572	27.2771	13.3573	7.50996	5.50412	14.2575	40.5854	4.65744	0.181405	0.402939	3.68936	2.70345	ENSG00000078053	273	amphiphysin isoform 1
AMT	5.21065	6.11069	3.44203	3.69157	7.84737	5.86163	10.9054	5.78272	8.93014	5.082	0.34	7.02085	ENSG00000145020	275	aminomethyltransferase isoform 1 precursor
AMTN	0.155161	0	0	0	0.584975	0.0356686	0	0	0	0.100958	0	0.0331618	ENSG00000187689	401138	amelotin precursor
AMY1A	0	0	0	0	0	0	0	0	0	0.0119907	0	0	ENSG00000237763	276	salivary amylase alpha 1A precursor
AMY1B	0	0	0	0	0	0	0	0	0	0.00594804	0	0	ENSG00000174876	277	salivary amylase alpha 1B precursor
AMY1C	0	0	0	0	0	0	0	0	0	0.00617133	0	0	ENSG00000187733	278	salivary amylase alpha 1C precursor
AMY2A	3.86695	1.87718	7.41236	4.82268	1.90924	1.32353	1.94812	0.691385	0.602901	4.41564	0.839053	1.08773	ENSG00000243480	279	pancreatic amylase alpha 2A precursor
AMY2B	8.19864	2.90803	11.5516	3.91123	10.1328	7.19894	3.07195	0.72773	0.656127	2.08285	1.37341	0.80048	ENSG00000240038	280	amylase, pancreatic, alpha-2B precursor
AMZ1	0.727013	0.0312457	1.25561	1.25518	0.104718	0.292543	1.53273	0.0104639	0.0601938	0.307625	0	0.0861889	ENSG00000174945	155185	archaelysin family metallopeptidase 1
AMZ2	20.7009	28.1627	19.4043	10.735	25.0773	27.5871	44.3091	26.8371	6.40532	18.5695	24.8623	83.0159	ENSG00000196704	51321	archaemetzincins-2 isoform 1
AMZ2P1	2.84337	4.90904	3.06294	2.6529	2.25589	3.40175	9.48791	3.08491	0.385042	1.34315	1.77893	11.0986	ENSG00000214174	201283	Homo sapiens cDNA FLJ32065 fis, clone OCBBF1000086, weakly similar to Archeobacterial metalloproteinase-like protein 2 (EC 3.-.-.-).
ANAPC1	5.57283	6.12926	9.19475	7.3752	1.96444	3.75693	4.54697	3.92241	2.12536	3.11193	4.31469	7.98095	ENSG00000153107	64682	anaphase promoting complex subunit 1
ANAPC10	7.40295	6.99497	5.867	4.62028	9.66311	9.46139	4.14785	3.95726	2.85897	3.81361	4.40623	9.99915	ENSG00000164162	10393	anaphase promoting complex subunit 10
ANAPC11	40.1694	26.6098	12.0038	14.7829	69.323	64.5681	17.649	33.9492	19.7779	25.1465	28.2158	48.6364	NA	51529	APC11 anaphase promoting complex subunit 11
ANAPC13	36.3901	40.779	28.3405	20.8817	47.2212	49.117	31.129	33.2547	18.7136	22.3937	23.6197	29.7959	NA	25847	anaphase promoting complex subunit 13
ANAPC16	20.3038	18.7653	15.5126	15.2155	21.9141	28.5728	8.1599	44.3425	14.7522	23.1729	30.3209	27.8344	ENSG00000166295	119504	hypothetical protein LOC119504
ANAPC2	9.38512	16.5894	6.22005	6.93564	11.4686	12.9162	9.47834	4.32077	6.09386	5.51806	8.06539	26.2081	ENSG00000176248	29882	anaphase-promoting complex subunit 2
ANAPC4	6.16211	6.39926	5.41302	6.98871	5.41803	6.82869	3.72244	4.37727	2.21248	2.81616	4.58357	7.69881	ENSG00000053900	29945	anaphase-promoting complex subunit 4
ANAPC5	32.0699	35.4026	22.4524	24.2095	43.7292	37.8883	36.3588	21.647	20.9696	16.0622	31.1669	26.2428	ENSG00000089053	51433	anaphase-promoting complex subunit 5 isoform b
ANAPC7	12.9035	14.8007	11.7495	11.1575	13.6441	15.0631	13.127	9.60385	5.46639	6.88742	18.595	27.7485	ENSG00000196510	51434	anaphase-promoting complex subunit 7 isoform b
ANG	12.3821	7.06527	8.88428	8.58347	17.2828	14.7779	2.95723	30.5899	1008.59	19.0359	4.99022	11.4093	ENSG00000214274	283	angiogenin, ribonuclease, RNase A family, 5
ANGEL1	7.38458	14.4087	9.92416	7.77622	3.77086	8.06707	6.45361	5.25974	2.58236	10.3405	7.04144	17.5235	ENSG00000013523	23357	angel homolog 1
ANGEL2	4.84554	4.66476	6.75447	7.3951	1.80843	3.42416	5.56578	1.80155	1.44073	1.95847	2.79148	4.16429	ENSG00000174606	90806	LOC90806 protein
ANGPT1	1.21266	3.51307	1.07754	1.82095	0.722074	1.23009	0.92474	1.86796	0.0632052	18.0192	0.472058	2.71324	ENSG00000154188	284	angiopoietin 1 precursor
ANGPT2	3.45417	0.652634	6.11922	3.8199	1.61379	2.26376	1.37452	6.89357	0.596306	1.57346	0.924486	3.08953	ENSG00000091879	285	angiopoietin 2 isoform b precursor
ANGPT4	0.0921377	0.373726	0.0784631	0.208825	0	0.0812628	0.0811795	0.326166	0	0.0593926	0	0.433298	ENSG00000101280	51378	angiopoietin 4 precursor
ANGPTL1	0.822028	1.42291	0.721843	1.27809	0.519106	0.769074	0.464459	23.5201	0.753938	2.68175	6.65644	19.3563	ENSG00000116194	9068	angiopoietin-like 1 precursor
ANGPTL2	5.18295	13.6045	5.05764	4.5213	4.95375	6.19909	6.8547	37.3418	1.00238	20.9748	40.5198	15.9642	ENSG00000136859	23452	angiopoietin-like 2 precursor
ANGPTL3	0.268453	0.0448927	0.559707	0.489961	0.0100633	0.0140801	0.0150441	0	75.7461	0.0427577	0	0.0739276	ENSG00000132855	27329	angiopoietin-like 3 precursor
ANGPTL4	12.6717	27.6862	14.3577	3.65114	21.1893	11.4888	25.4909	46.0532	20.8671	30.1123	2.42787	10.8583	NA	51129	angiopoietin-like 4 protein isoform b precursor
ANGPTL5	1.10692	0.823072	1.27972	0.997005	0.963615	1.18733	0.161256	0.466154	0	0.597842	0.342048	1.91266	NA	253935	angiopoietin-like 5 precursor
ANGPTL6	6.74822	6.29765	2.8659	4.68233	11.4756	7.96907	0.300048	0.134102	11.9769	0.363853	0.261197	1.2364	NA	83854	angiopoietin-like 6 precursor
ANGPTL7	37.2097	90.0189	39.4122	26.1175	40.4041	42.9052	0.0394341	5.00666	0.00673443	0.59483	2.24186	1.76195	ENSG00000171819	10218	angiopoietin-like 7 precursor
ANK1	9.90268	17.6466	14.3743	8.38136	5.9222	10.9329	4.39475	0.535098	0.00467259	1.44102	7.70087	1.26909	ENSG00000029534	286	ankyrin 1 isoform 3
ANK2	35.5671	44.1683	59.505	47.467	11.8493	23.4472	55.1879	13.7617	0.0635688	3.1714	5.5945	8.36123	ENSG00000145362	287	ankyrin 2 isoform 3
ANK3	19.0833	16.9537	32.9223	25.1374	5.50785	12.7656	29.7111	10.8929	1.00594	2.85851	16.6926	7.30113	ENSG00000151150	288	ankyrin 3 isoform 2
ANKAR	1.3883	0.506787	2.82457	2.2062	0.1856	0.336845	0.219517	0.539224	0.119277	0.207813	0.403014	3.58822	ENSG00000151687	150709	ankyrin and armadillo repeat containing
ANKDD1A	3.34192	6.06983	3.06804	4.14113	2.68279	3.47571	5.07027	1.44841	0.158449	4.58442	0.482284	8.49965	ENSG00000166839	348094	ankyrin repeat and death domain containing 1A
ANKFN1	0.0385165	0	0.154066	0	0	0	0.642849	0.0899355	0	0.490784	0	0.700457	ENSG00000153930	162282	ankyrin-repeat and fibronectin type III domain
ANKFY1	11.4172	14.5203	14.8925	15.97	4.71153	10.0946	10.7797	11.0772	3.62597	4.5302	5.37872	6.38886	ENSG00000185722	51479	ankyrin repeat and FYVE domain containing 1
ANKH	23.5966	17.6698	39.1215	20.6543	14.5012	20.1093	15.4759	5.43748	4.94604	5.67127	8.08627	5.40114	ENSG00000154122	56172	progressive ankylosis protein
ANKHD1	11.0334	8.28231	19.9867	14.2425	3.827	6.07741	16.083	12.4768	8.61324	18.7695	28.0949	20.2868	ENSG00000131503	54882	#N/A
ANKHD1-EIF4EBP3	3.09958	0.735562	2.61641	6.13962	1.32342	2.31887	0.603212	6.87043	0.925715	3.33024	5.38103	8.03132	ENSG00000254996	404734	ANKHD1-EIF4EBP3 protein
ANKIB1	8.45529	6.21374	12.8995	12.4028	2.53314	5.98572	10.2606	4.87393	1.05107	3.68084	2.28129	10.3875	ENSG00000001629	54467	ankyrin repeat and IBR domain containing 1
ANKK1	0.343268	0.194024	0.56719	0.411505	0.20304	0.191338	0.0580467	0.0104336	0	0.14012	0.0686652	0.375064	ENSG00000170209	255239	ankyrin repeat and kinase domain containing 1
ANKLE1	3.05603	0.305742	4.17772	7.09078	0.389421	0.566202	0.213637	0.148801	0.0296701	0.194516	0.044278	0.185691	ENSG00000160117	126549	ankyrin repeat domain 41
ANKLE2	9.48283	14.5053	10.7039	9.17688	6.74785	11.3027	9.90364	9.20835	2.30527	14.956	20.3495	35.731	ENSG00000176915	23141	ankyrin repeat and LEM domain containing 2
ANKMY1	1.53778	2.01202	1.75132	1.96807	0.882462	1.54927	1.93378	0.492931	0.634654	3.18774	1.20191	11.7333	ENSG00000144504	51281	ankyrin repeat and MYND domain containing 1
ANKMY2	6.53139	8.70009	8.09963	6.6111	4.29552	7.11932	19.4462	6.5511	1.6417	4.39993	3.47337	7.50061	ENSG00000106524	57037	ankyrin repeat and MYND domain containing 2
ANKRA2	4.72134	5.59966	5.75184	5.20636	3.31688	4.61027	3.61298	2.57407	1.57111	2.34967	1.19295	4.47541	ENSG00000164331	57763	ankyrin repeat, family A (RFXANK-like), 2
ANKRD1	0.237898	0.113159	0.5642	0.135746	0.148356	0.103288	0.0999916	0.053258	0.074521	2.40012	5.46191	10.1503	ENSG00000148677	27063	cardiac ankyrin repeat protein
ANKRD10	21.4556	22.6198	15.1289	20.4413	21.1848	29.0673	9.66035	17.4722	7.08565	22.986	44.2114	16.5472	ENSG00000088448	55608	ankyrin repeat domain 10
ANKRD11	10.9177	13.1759	12.6387	10.7458	7.65259	12.6337	13.3819	10.2725	2.86435	7.43639	12.4265	11.3222	NA	29123	ankyrin repeat domain 11
ANKRD12	7.45362	1.94524	13.7134	11.7043	1.26274	3.13407	4.24077	3.46799	0.839205	2.38319	3.21661	5.15557	ENSG00000101745	23253	ankyrin repeat domain 12 isoform 2
ANKRD13A	6.49742	8.3403	6.08782	6.83772	5.20416	7.85996	8.69234	7.4883	3.77244	13.5968	3.36698	30.7644	NA	88455	ankyrin repeat domain 13
ANKRD13B	9.86969	9.30177	7.0518	5.97116	11.8527	14.6031	5.17807	3.72215	0.0924138	1.45242	4.52457	10.0186	ENSG00000198720	124930	ankyrin repeat domain 13B
ANKRD13C	4.01442	3.93606	6.0051	4.53619	1.76604	3.75036	5.22922	2.96277	0.934076	3.25474	3.20282	2.98339	ENSG00000118454	81573	ankyrin repeat domain 13C
ANKRD13D	21.4714	22.766	7.71318	8.92527	41.3891	27.8581	12.9297	6.36287	1.66226	14.3575	2.7157	10.5869	ENSG00000172932	338692	ankyrin repeat domain 13 family, member D
ANKRD16	3.05755	3.89617	2.89613	2.37841	3.11944	3.83623	5.57081	1.85883	2.19667	3.02468	1.61545	4.68706	ENSG00000134461	54522	ankyrin repeat domain 16 isoform a
ANKRD17	18.7997	12.6697	36.2526	26.5334	3.77255	8.64034	11.1706	10.4788	3.92556	9.11337	12.8648	11.3903	ENSG00000132466	26057	ankyrin repeat domain protein 17 isoform a
ANKRD18A	1.22409	0.0780271	2.96119	1.64393	0.0498316	0.241417	0.894666	0.0424566	0.0526341	0.0503928	0.00628706	0.83588	ENSG00000180071	253650	#N/A
ANKRD19P	2.11733	0.901881	1.28631	5.76091	0.724648	0.697466	3.19931	16.8061	4.24304	14.0246	10.604	9.63966	ENSG00000187984	138649	Homo sapiens cDNA FLJ36178 fis, clone TESTI2026534.
ANKRD2	0.388629	1.29307	0.574392	0.230232	0.372565	0.377324	0.331716	0.0984667	0.12846	0.0367909	30.7607	11.6468	ENSG00000165887	26287	ankyrin repeat domain 2 isoform b
ANKRD20A1	0.0515986	0	0.0983343	0.104078	0.00398205	0	0.00142885	0	0	0.0101723	0	0.013181	ENSG00000260691	84210	ankyrin repeat domain 20 family, member A1
ANKRD20A2	0.00196169	0	0	0	0	0.00784677	0	0	0	0	0	0.0156245	ENSG00000183148	441430	ankyrin repeat domain 20 family, member A2
ANKRD20A3	6.1477e-06	0	2.0766e-05	2.84501e-06	4.31582e-07	5.4819e-07	0.00148715	0	0	0.0107233	0	0.0217426	ENSG00000276203	441425	ankyrin repeat domain 20 family, member A3
ANKRD20A4	0.457739	0.230032	0.70025	1.036	0.0158529	0.0788523	0.542361	0.0842613	0.0481674	0.400324	0.0573122	1.23699	ENSG00000172014	728747	ankyrin repeat domain 20 family, member A4
ANKRD20A8P	0.767604	0.112955	1.10509	1.91063	0.0145183	0.040179	0.14069	0.016647	0.00323387	0.187014	0.0139252	0.805611	ENSG00000229089	729171	Homo sapiens ankyrin repeat domain 20B (ANKRD20B), non-coding RNA.
ANKRD20A9P	6.40469	0.602124	9.98788	15.2091	0.170076	0.251692	0.0591445	0.0611364	0.00439937	0.0423063	0.0203792	0.102661	ENSG00000206192	284232	Homo sapiens ankyrin repeat domain 20 family, member A2 pseudogene (LOC284232), non-coding RNA.
ANKRD22	1.06451	0.233088	0.0972198	2.21461	0.31362	1.63261	0.233016	1.08437	0.0855984	0.514687	0	0.0835193	ENSG00000152766	118932	ankyrin repeat domain 22
ANKRD23	2.11462	2.63665	2.3188	2.54325	1.20246	2.39398	1.77775	0.435982	0.271152	0.730874	205.927	5.67032	ENSG00000163126	200539	diabetes related ankyrin repeat protein
ANKRD24	1.77948	3.30035	1.10533	1.00138	2.31843	2.69277	7.51652	0.396662	1.02618	0.184211	0.268676	3.80212	NA	170961	ankyrin repeat domain 24
ANKRD26	1.89046	0.358123	2.5378	3.40319	0.568238	1.05262	1.30318	0.730094	0.186668	0.350313	1.2434	1.5838	ENSG00000107890	22852	ankyrin repeat domain 26
ANKRD26P1	0.0219733	0	0.0375406	0.0257433	0.019695	0.00491422	0.0228084	0	0	0	0	2.20987	ENSG00000261239	124149	Homo sapiens cDNA FLJ43980 fis, clone TESTI4018806.
ANKRD26P3	0.143384	0.0127182	0.195052	0.334732	0.0141129	0.0296376	0.0106383	0.0270785	0	0	0	0.393477	ENSG00000237636	100101938	Homo sapiens cDNA clone IMAGE:5265638.
ANKRD27	6.74397	9.57761	7.94563	6.81094	4.10846	8.11085	4.01961	12.2727	1.29368	4.69748	14.8891	16.3315	NA	84079	ankyrin repeat domain 27 (VPS9 domain)
ANKRD28	6.67991	5.02276	12.0572	7.95332	2.22034	4.48882	6.57096	6.42508	2.53688	4.62127	22.1403	11.6092	ENSG00000206560	23243	#N/A
ANKRD29	5.09317	8.1339	6.21011	3.90356	3.49333	6.76569	4.4547	1.85812	0.0920398	8.85887	0.241577	3.52359	ENSG00000154065	147463	ankyrin repeat domain 29
ANKRD30A	0.00938362	0	0	0.0317427	0	0.00579178	0	0	0	0	0	0.310857	ENSG00000148513	91074	ankyrin repeat domain 30A
ANKRD30B	0.974517	0.10228	1.4861	1.08022	0.53384	0.797909	0.0495712	0.00217648	0	0	0	0.398354	ENSG00000180777	374860	ankyrin repeat domain 30B
ANKRD30BL	0.0624625	0.0468076	0	0	0.126087	0.123763	0.335562	0	0	0	0	2.96981	ENSG00000163046	554226	Homo sapiens non-protein coding RNA 164, mRNA (cDNA clone IMAGE:5169389), with apparent retained intron.
ANKRD30BP2	0.588953	0.0298678	0.562942	1.79287	0	0	0.127668	0	0	0	0	1.21238	ENSG00000224309	149992	Homo sapiens C21orf99 protein (C21orf99) mRNA, complete cds.
ANKRD31	0.0592971	0.0078697	0.0738708	0.111585	0.0207566	0.0309759	0.0501018	0.00187252	0.00584506	0.0136911	0	2.26804	ENSG00000145700	256006	#N/A
ANKRD32	1.28322	0.946296	1.67511	2.06333	0.449954	0.944489	0.872605	0.424242	0.298547	0.730045	0.132543	4.84945	ENSG00000133302	84250	ankyrin repeat domain 32
ANKRD33	0.149411	0.268529	0.142942	0.235157	0.101742	0.117803	0	0.0145588	0	0	0	0	NA	341405	ankyrin repeat domain 33 isoform 1
ANKRD33B	3.54882	3.19263	7.66746	3.78357	0.912141	1.8321	4.20544	2.44315	0.081469	1.047	6.07539	1.06356	ENSG00000164236	651746	#N/A
ANKRD34A	3.53033	7.17397	4.82491	2.04745	2.52151	4.72746	6.44386	0.525531	0.116935	0.41416	4.75562	0.912676	ENSG00000272031	284615	ankyrin repeat domain 34
ANKRD34B	0.0140975	0.0294584	0	0.0243124	0.00765424	0.0244235	0.154108	0	0.0102469	0.034766	0	0.0681407	ENSG00000189127	340120	ankyrin repeat domain 34B
ANKRD34C	0.216737	0.215749	0.296532	0.262934	0.0511928	0.256291	0.734766	0.0231362	0	0.0280642	0.0293834	0.151309	ENSG00000235711	390616	ankyrin repeat domain 34C
ANKRD35	2.66227	6.03329	2.08519	1.31944	3.11973	4.12472	3.28799	3.81575	0.43253	1.12655	1.63566	3.35243	ENSG00000198483	148741	ankyrin repeat domain 35
ANKRD36	4.87763	0.377123	7.91244	10.2291	0.542081	0.826905	1.05124	0.198647	0.0321086	0.544223	0.01937	0.822733	ENSG00000135976	375248	ankyrin repeat domain 36
ANKRD36B	4.46859	0.733871	5.87165	10.1893	0.795564	1.01786	1.26224	0.219721	0.063319	0.409331	0.00166694	0.653501	ENSG00000196912	57730	ankyrin repeat domain 36B
ANKRD36BP1	7.2118	1.17001	11.9102	16.1277	0.0261451	0.783157	2.67969	1.4715	1.9504	1.52327	0.458028	2.19383	ENSG00000214262	84832	Homo sapiens ankyrin repeat domain 26-like 1, mRNA (cDNA clone IMAGE:3839075).
ANKRD36BP2	1.35781	0.341068	2.60497	2.34333	0.135021	0.347921	0.270321	0	0	0.263375	0	0.931045	ENSG00000230006	645784	Homo sapiens mRNA; cDNA DKFZp434J1630 (from clone DKFZp434J1630).
ANKRD37	4.7622	5.71254	1.34615	2.57349	9.30566	5.82348	2.21016	15.9267	0.714869	6.92079	3.11172	10.1724	NA	353322	ankyrin repeat domain 37
ANKRD39	10.4242	13.9938	5.10461	6.83211	16.5423	13.2176	8.92345	4.35448	6.71877	5.15173	7.19518	4.25945	ENSG00000213337	51239	ankyrin repeat domain 39
ANKRD40	28.2023	36.6251	46.5368	31.098	10.9057	24.2688	49.3738	29.5981	5.47108	17.4031	74.423	21.998	ENSG00000154945	91369	ankyrin repeat domain 40
ANKRD42	1.77248	1.83071	2.88537	1.94706	0.735499	1.522	2.72222	1.2131	0.3371	1.7927	0.364324	8.39566	ENSG00000137494	338699	ankyrin repeat domain 42
ANKRD43	0.796498	0.573298	1.57997	0.507869	0.27089	0.827263	17.2557	0.827802	0.229278	0.206865	0	1.26217	NA	NA	ankyrin repeat domain 43 precursor
ANKRD44	5.54263	3.66961	7.20594	8.50132	2.17202	4.29122	1.67208	1.97586	0.638407	4.88338	0.24727	1.88226	ENSG00000065413	91526	#N/A
ANKRD45	0.753359	0.504481	1.1146	1.12311	0.302602	0.473123	2.96637	0.228278	0.00846494	1.58187	0	7.3604	ENSG00000183831	339416	ankyrin repeat domain 45
ANKRD46	12.5669	25.5354	14.242	12.3855	7.51312	16.1269	29.4101	8.28234	3.28689	4.66762	12.1785	9.57043	ENSG00000186106	157567	ankyrin repeat domain 46
ANKRD49	3.70438	2.80309	3.27384	2.98873	4.05989	4.49508	2.47764	2.3298	2.2213	2.69427	1.43968	2.99391	NA	54851	fetal globin inducing factor
ANKRD5	1.00787	0.973206	1.17333	1.87291	0.340796	0.644436	0.49681	0.407364	0.619573	0.6598	0.137556	11.9153	NA	NA	ankyrin repeat domain protein 5
ANKRD50	6.54979	8.31253	11.2661	10.0374	1.19662	3.69896	1.76802	3.42086	0.913986	3.56431	0.70836	8.28801	ENSG00000151458	57182	#N/A
ANKRD52	14.2201	34.0992	22.3929	15.6083	6.22016	12.6592	5.59892	2.03999	2.03514	3.45196	5.0482	5.92205	ENSG00000139645	283373	ankyrin repeat domain 52
ANKRD53	0.688902	0.745134	0.557666	0.665346	0.836294	0.696301	0.241273	0.928271	0.107085	0.8309	0.189812	8.54176	ENSG00000144031	79998	ankyrin repeat domain 53 isoform a
ANKRD54	6.8122	8.29986	3.39061	3.2259	10.5684	10.0639	8.03546	7.55063	4.63253	7.41032	7.8327	17.2559	ENSG00000100124	129138	ankyrin repeat domain 54
ANKRD55	0.202611	0.453358	0.125474	0.174684	0.14483	0.365454	0.13758	0.00617634	0.406105	0.277339	0	2.40353	ENSG00000164512	79722	ankyrin repeat domain 55 isoform 1
ANKRD56	0.184174	0.519278	0.308739	0.153196	0.0577859	0.216974	5.30139	0.754384	3.55964	0.447325	0	0.0885051	NA	NA	ankyrin repeat domain 56
ANKRD57	7.83627	6.71539	11.7222	9.34639	2.67831	7.59817	1.55515	6.27925	5.46564	2.13866	0.326729	4.914	NA	NA	ankyrin repeat domain 57
ANKRD58	0.488301	0.510317	0	0.254843	0.590902	1.10746	0.152361	0.203574	0.0645016	0.987395	0.0214359	2.02108	NA	NA	ankyrin repeat domain 58
ANKRD6	1.91757	3.31832	2.37703	2.14137	0.878016	2.27387	1.98746	2.07033	0.580134	1.67393	0.435978	3.50802	ENSG00000135299	22881	ankyrin repeat domain 6
ANKRD63	0	0	0	0	0	0	0.0770239	0.0501986	0	0	0	0.204662	ENSG00000230778	100131244	#N/A
ANKRD7	0.349433	0.172206	0.276509	0.821347	0.0984449	0.201431	0.154545	0.0951626	0	0	0	269.298	ENSG00000106013	56311	ankyrin repeat domain 7
ANKRD9	16.0566	18.7551	7.01449	2.21731	31.4289	23.5658	9.18775	5.83965	3.91835	18.0806	53.9981	8.34497	NA	122416	ankyrin repeat domain 9
ANKS1A	18.5086	26.1578	24.794	17.0759	12.0045	20.16	4.8662	11.7065	3.76043	7.80069	1.13663	13.2688	ENSG00000064999	23294	ankyrin repeat and sterile alpha motif domain
ANKS1B	3.14795	5.35705	5.49258	4.00894	0.797094	2.2932	32.0699	1.53058	0.00458789	0.131359	1.45221	2.30367	NA	56899	cajalin 2 isoform c
ANKS3	5.30816	5.22537	3.01754	1.70632	8.75685	7.75194	3.06823	2.61445	0.668694	2.31724	1.3006	4.89279	ENSG00000168096	124401	ankyrin repeat and sterile alpha motif domain
ANKS4B	1.87026	0.0697968	1.97342	5.50763	0	0	0.0509931	1.71635	3.54154	0	0	0.0730561	NA	257629	harmonin-interacting ankyrin-repeat containing
ANKS6	2.20837	2.60761	2.38526	1.8935	1.97	2.58471	2.22888	2.22056	0.561023	2.17888	0.600617	2.523	ENSG00000165138	203286	ankyrin repeat and sterile alpha motif domain
ANKUB1	0.223252	0.0913759	0.250445	0.506818	0.0864804	0.0492662	0.0685998	0	0	0.637819	0	0.338016	ENSG00000206199	389161	hypothetical protein LOC389161
ANKZF1	8.0164	8.71847	5.23373	6.39415	9.93137	10.5063	3.90697	6.69777	3.12152	8.23611	8.98845	6.82262	ENSG00000163516	55139	ankyrin repeat and zinc finger domain containing
ANLN	0.845895	0.493663	1.52684	0.856334	0.357417	0.642991	37.2786	0.551221	0.020115	0.178423	0.0410978	5.01496	ENSG00000011426	54443	anillin, actin binding protein
ANO1	2.31657	4.65406	2.16368	2.35005	1.38118	3.37138	0.677123	10.1416	18.9193	10.2009	1.63519	18.6489	ENSG00000131620	55107	anoctamin 1, calcium activated chloride channel
ANO10	14.509	21.3246	14.7064	12.0089	13.8507	17.4699	9.97249	15.6159	3.08738	12.1681	5.83906	14.688	ENSG00000160746	55129	transmembrane protein 16K
ANO2	1.25364	0.678521	2.12235	1.45927	0.740402	0.692518	0.300403	1.20808	0.0134979	1.31982	0.17901	0.993192	NA	57101	anoctamin 2
ANO3	2.68885	3.43179	3.944	3.72937	0.822144	2.2599	3.12454	0.36691	0.195515	0.0573103	0	1.97955	ENSG00000134343	63982	transmembrane protein 16C
ANO4	1.38488	3.21304	2.94834	0.878891	0.406681	1.30561	2.4341	0.0701018	0.0148339	0	0	0.645754	ENSG00000151572	121601	anoctamin 4
ANO5	14.7151	14.466	24.3867	19.2127	3.58111	11.6799	4.11182	1.60373	0.753101	0.914982	15.6518	1.88071	ENSG00000171714	203859	anoctamin 5 isoform b
ANO6	15.1609	13.5321	22.7862	18.4453	7.35046	12.0615	6.97325	28.5097	11.2597	44.0893	26.0994	17.4729	NA	196527	anoctamin 6 isoform a
ANO7	0.260208	0.231736	0.125522	0.576239	0.17655	0.162521	0.349641	1.11377	0.139477	0.210675	0.19182	0.256766	ENSG00000146205	50636	transmembrane protein 16G isoform NGEP short
ANO8	10.0636	15.5654	9.52291	6.52721	11.3353	12.869	9.27262	0.89478	0.731753	1.91796	7.0131	1.64277	NA	57719	anoctamin 8
ANO9	0.182115	0.253394	0.0659976	0.261148	0.181113	0.2202	0.0467898	1.61192	0.0714019	1.61396	0	0.316166	ENSG00000185101	338440	tumor protein p53 inducible protein 5
ANP32A	24.9763	22.7191	30.6091	23.0525	18.1089	28.1346	32.6104	30.8363	11.1226	25.6915	17.8026	15.7636	ENSG00000140350	8125	acidic (leucine-rich) nuclear phosphoprotein 32
ANP32B	70.09	42.6928	74.8454	50.6658	78.5823	76.2665	31.5261	104.848	18.0285	66.1986	45.7497	56.0631	ENSG00000136938	10541	acidic (leucine-rich) nuclear phosphoprotein 32
ANP32C	0.105358	0	0	0.421434	0	0	7.46568	13.8324	4.04857	9.59323	8.33659	5.98025	ENSG00000248546	23520	acidic nuclear phosphoprotein 32C
ANP32D	0.181827	0	0.364818	0.36249	0	0	1.77003	2.97223	0.970278	2.12431	1.38037	1.81212	ENSG00000139223	23519	acidic nuclear phosphoprotein 32D
ANP32E	18.5509	14.2161	32.853	21.9048	6.64863	12.7971	27.6361	18.7855	7.57377	19.5017	10.6593	12.9998	ENSG00000143401	81611	acidic (leucine-rich) nuclear phosphoprotein 32
ANPEP	12.761	9.24528	8.97943	11.6178	14.4071	16.0396	0.801426	7.84173	74.2607	11.7875	0.641542	3.74227	ENSG00000166825	290	membrane alanine aminopeptidase precursor
ANTXR1	24.3136	31.2832	36.5808	26.9434	12.0457	21.6846	15.1125	33.9018	0.625339	35.4669	11.2699	34.0123	ENSG00000169604	84168	anthrax toxin receptor 1 isoform 3 precursor
ANTXR2	12.7093	10.2599	16.032	15.9819	5.556	13.2673	0.735864	67.1989	7.68244	10.0635	6.91492	15.3389	ENSG00000163297	118429	anthrax toxin receptor 2 isoform 2
ANTXRL	0.065298	0	0.0378085	0.168594	0.019094	0.0356955	0.0273792	0	0.00928711	0	0	2.6477	ENSG00000274209	195977	Homo sapiens cDNA FLJ32754 fis, clone TESTI2001671.
ANUBL1	2.05964	1.38171	3.54303	2.46636	0.76028	1.46888	1.0576	0.871663	1.09121	1.25916	0.514238	29.912	NA	NA	AN1, ubiquitin-like, homolog
ANXA1	93.6065	61.599	58.0212	64.6159	134.14	117.649	23.1298	142.329	6.12098	325.476	13.3824	62.9577	ENSG00000135046	301	annexin I
ANXA10	0.0545655	0	0	0.218262	0	0	0	0	7.40254	0	0	0.463554	ENSG00000109511	11199	annexin A10
ANXA11	36.8823	44.9158	26.7118	30.5128	38.7137	51.591	46.1671	68.1334	13.4363	68.2125	142.513	66.5908	ENSG00000122359	311	annexin A11
ANXA13	0.40581	0.177722	0.266549	0.189481	0.775179	0.392033	0.354477	6.18613	1.32436	0.156041	0	2.4967	ENSG00000104537	312	annexin A13 isoform b
ANXA2	498.075	533.488	271.059	170.4	820.365	730.477	8.01182	69.4046	13.6729	170.635	31.8507	57.2803	ENSG00000182718	302	annexin A2 isoform 2
ANXA2P1	0.268318	0.2562	0.166453	0.829438	0	0.0773819	1.9431	8.23203	1.07177	23.6826	5.68635	7.48168	NA	303	Human lipocortin (LIP) 2 pseudogene mRNA, complete cds-like region.
ANXA2P2	48.5505	66.0723	65.0777	122.189	3.09279	3.84244	28.0688	188.901	27.7619	461.181	76.9473	167.66	ENSG00000231991	304	#N/A
ANXA2P3	1.3459	0	0.37892	4.92889	0.0247747	0.0510212	0.658271	6.5838	1.08401	14.3037	2.59308	6.96031	NA	305	Human lipocortin (LIP) 2 pseudogene mRNA, complete cds-like region.
ANXA3	14.9934	15.4448	11.4617	9.88411	18.5143	20.1135	4.94473	12.3001	0.62036	62.9519	2.72975	3.19782	ENSG00000138772	306	annexin A3
ANXA4	24.8383	25.2745	22.1722	18.7705	27.6022	30.8083	7.539	32.5582	22.9579	38.4808	11.0102	22.0151	ENSG00000196975	307	annexin IV
ANXA5	197.482	195.518	129.522	127.469	267.619	265.319	85.2631	249.971	88.2868	288.5	37.5658	224.739	ENSG00000164111	308	annexin 5
ANXA6	103.378	221.472	94.6015	76.1067	91.4231	151.38	81.9257	116.09	66.2657	75.3561	139.825	71.7457	ENSG00000197043	309	annexin VI isoform 1
ANXA7	52.4909	65.1003	52.8732	40.3597	54.0446	62.686	57.7626	36.6853	32.6078	51.2748	85.144	47.3961	ENSG00000138279	310	annexin VII isoform 1
ANXA8	9.4591e-06	0	0	0	2.34928e-05	1.43436e-05	0	0	0	0.0991725	0	0.00892328	ENSG00000265190	653145	annexin A8
ANXA8L1	0.0382206	0	0	0	0.0761768	0.0767054	0	0	0	0.0983702	0	0.00882984	ENSG00000264230	728113	annexin A8-like 1
ANXA8L2	1.59735	0.971483	1.36755	0.892211	1.66986	2.45979	0.0127173	0.202206	0.302195	18.3963	0.0711417	4.32514	NA	NA	annexin A8L2
ANXA9	3.40788	4.2232	3.34751	2.06472	4.39875	3.82054	4.59919	3.23334	7.50396	0.830619	0.543325	2.48014	ENSG00000143412	8416	annexin A9
AOAH	3.64131	2.91515	3.40891	4.58203	3.35272	3.22159	1.43167	0.379903	1.77333	6.50577	0.397352	0.766361	ENSG00000136250	313	#N/A
AOC2	0.623299	0.773326	0.77358	0.809354	0.368511	0.541751	1.04465	0.368185	0.286243	1.03242	0.494626	2.28556	NA	314	amine oxidase, copper containing 2 isoform a
AOC3	3.31018	11.4222	1.38337	2.88617	4.49145	4.47973	2.00974	90.4415	3.78052	164.16	11.5055	59.7574	NA	8639	amine oxidase, copper containing 3 precursor
AOC4	0.642328	0.503379	0.568071	1.85411	0.0819899	0.0651426	0.0584303	0.282167	2.04487	1.21859	0.0591365	0.429101	NA	NA	Homo sapiens amine oxidase pseudogene mRNA, splice variant HLAO1.
AOX1	5.41057	3.99357	7.53994	6.38818	3.54028	4.17386	0.461686	20.7487	266.491	9.86133	4.35808	32.8689	ENSG00000138356	316	aldehyde oxidase 1
AOX2P	0.375429	0	0.301142	1.18863	0.0119448	0	0.0232159	0.014466	0.0164968	0	0	0.0993545	ENSG00000243478	344454	Homo sapiens aldehyde oxidase-like protein (AOX2) pseudogene mRNA, partial sequence.
AP1AR	5.69958	9.27892	7.61124	5.78599	2.54931	6.85177	9.11267	5.76793	2.6223	6.03526	2.28471	11.0773	ENSG00000138660	55435	adaptor-related protein complex 1 associated
AP1B1	25.6292	47.1032	23.1231	21.9675	22.361	35.065	31.6512	13.4876	17.966	15.9925	14.9786	30.6445	ENSG00000100280	162	adaptor-related protein complex 1 beta 1 subunit
AP1G1	13.1935	14.8528	21.1875	17.0027	5.07744	9.5065	10.6684	6.41915	7.74277	10.8138	10.1993	18.8704	NA	164	adaptor-related protein complex 1, gamma 1
AP1G2	7.49396	5.1364	4.19751	6.25431	10.8011	8.7229	3.57262	2.32542	1.4114	7.17032	0.723116	2.30583	ENSG00000213983	8906	adaptor-related protein complex 1, gamma 2
AP1M1	31.937	48.5172	19.0232	18.51	46.7333	43.4816	39.3165	22.8141	25.393	15.099	35.8862	48.2742	ENSG00000072958	8907	adaptor-related protein complex 1, mu 1 subunit
AP1M2	0.137456	0.0405585	0.152449	0.228719	0.121381	0.0472754	0.185617	6.15127	0.381199	11.9254	0	9.69532	ENSG00000129354	10053	adaptor-related protein complex 1, mu 2 subunit
AP1S1	26.5396	49.1625	15.3946	13.898	37.9655	38.9003	46.4214	13.2904	9.23928	10.5454	3.49074	18.051	ENSG00000106367	1174	adaptor-related protein complex 1, sigma 1
AP1S2	43.6562	51.7314	42.7823	32.3323	41.1575	58.3527	16.4394	30.6175	1.89662	9.52153	19.5816	17.3339	ENSG00000182287	8905	adaptor-related protein complex 1 sigma 2
AP1S3	3.69173	1.07845	4.20134	9.48367	0.424258	0.657666	0.456792	0.161149	0.354339	1.67874	0.041547	3.48332	ENSG00000152056	130340	adaptor-related protein complex 1, sigma 3
AP2A1	26.7907	55.3722	24.6725	20.6399	23.3274	38.5228	55.5629	24.5504	16.0759	20.7323	83.8594	72.7242	ENSG00000196961	160	adaptor-related protein complex 2, alpha 1
AP2A2	20.9809	38.2821	17.3592	17.0131	20.7426	28.8088	28.5527	16.9503	11.4667	13.4788	12.5223	27.7377	ENSG00000183020	161	adaptor-related protein complex 2, alpha 2
AP2B1	40.5355	64.912	57.7009	43.9619	21.8941	38.5852	70.0684	32.5731	7.29018	30.2829	21.5391	53.4718	ENSG00000006125	163	adaptor-related protein complex 2, beta 1
AP2M1	174.4	223.424	99.1613	87.355	269.575	241.51	301.543	190.507	65.2807	123.809	75.3623	195.405	ENSG00000161203	1173	adaptor-related protein complex 2, mu 1 subunit
AP2S1	82.745	74.3585	26.1914	29.3523	158	117.436	41.3902	32.165	42.8738	45.3753	31.5483	39.1728	ENSG00000042753	1175	adaptor-related protein complex 2, sigma 1
AP3B1	9.63071	6.53656	13.0029	11.7689	4.92267	8.82838	4.80574	10.5259	3.69045	5.42247	4.69356	8.52622	ENSG00000132842	8546	adaptor-related protein complex 3, beta 1
AP3B2	10.143	30.4202	9.96689	8.14609	8.00914	14.4497	27.9003	0.456616	0.0287596	0.00551917	0.343192	5.39951	ENSG00000103723	8120	adaptor-related protein complex 3, beta 2
AP3D1	27.0708	48.5979	28.9347	22.4846	22.7735	34.0903	31.2145	24.9766	27.1377	15.2116	45.2093	45.8715	ENSG00000065000	8943	adaptor-related protein complex 3, delta 1
AP3M1	10.5851	13.8167	13.9429	12.0366	5.94193	10.419	4.95751	9.74969	4.67244	5.04813	6.14013	10.5196	ENSG00000185009	26985	adaptor-related protein complex 3, mu 1 subunit
AP3M2	7.24348	14.3968	10.8409	5.57971	4.06574	8.48754	18.7749	4.97581	0.421926	6.21794	1.49246	11.7757	ENSG00000070718	10947	adaptor-related protein complex 3, mu 2 subunit
AP3S1	35.7877	40.4086	28.3746	22.1349	44.3598	48.2814	25.1034	51.9238	14.6057	27.8416	12.3372	49.6117	ENSG00000177879	1176	adaptor-related protein complex 3, sigma 1
AP3S2	8.77015	15.8685	13.0253	7.53401	5.3507	9.17061	9.38351	4.38701	5.17352	3.69047	7.74171	6.25154	ENSG00000157823	10239	adaptor-related protein complex 3, sigma 2
AP4B1	6.20754	9.41311	6.03787	5.48379	5.58833	7.72015	5.02151	3.78773	2.33939	3.42356	3.36291	6.96013	ENSG00000134262	10717	adaptor-related protein complex 4, beta 1
AP4E1	3.08318	2.87403	4.96287	4.26995	1.09689	2.00299	1.82747	0.988812	0.888077	0.994983	3.20812	3.64378	ENSG00000081014	23431	adaptor-related protein complex 4, epsilon 1
AP4M1	6.92757	8.63959	3.45236	4.84811	11.0644	8.34541	2.562	5.42736	1.05235	2.13028	5.08613	12.5226	ENSG00000221838	9179	adaptor-related protein complex 4, mu 1 subunit
AP4S1	4.66834	4.34077	5.44151	5.66856	3.33829	4.22501	6.93523	3.9379	0.877879	1.98785	1.31907	6.82615	ENSG00000100478	11154	adaptor-related protein complex 4, sigma 1
APAF1	3.09348	3.2212	4.73119	4.21987	1.2472	2.17566	4.35462	2.65797	0.623704	2.66101	0.923995	3.08351	NA	317	apoptotic peptidase activating factor 1 isoform
APBA1	9.10551	27.838	12.176	10.0723	4.35569	9.81806	15.9032	1.86837	1.54258	0.332267	0.422163	3.9277	ENSG00000107282	320	amyloid beta A4 precursor protein-binding,
APBA2	6.13541	11.688	6.59725	5.26709	4.35222	8.32509	43.1222	0.501148	0.237606	1.03659	0.0638532	6.70224	ENSG00000034053	321	amyloid beta A4 precursor protein-binding,
APBA3	7.37727	6.11385	2.22703	2.10075	15.133	10.0483	1.48783	5.05445	3.81959	5.23396	11.1724	5.41872	NA	9546	amyloid beta (A4) precursor protein-binding,
APBB1	33.6416	63.3014	29.7449	21.7246	32.1438	50.953	127.907	24.0503	2.10749	29.5249	28.0384	26.3488	NA	322	amyloid beta A4 precursor protein-binding,
APBB1IP	9.55923	7.51189	7.22341	10.7949	8.86273	11.3559	5.26124	4.25121	21.1069	6.80098	1.30815	2.45027	ENSG00000077420	54518	amyloid beta (A4) precursor protein-binding,
APBB2	8.97947	11.5249	13.9165	12.5268	2.86491	6.6097	12.0132	9.00208	1.66888	7.81367	2.34456	7.39179	ENSG00000163697	323	#N/A
APBB3	19.8382	25.8949	12.5425	10.3575	30.7896	25.6633	7.83542	1.69824	2.29617	3.79406	1.94856	9.69819	ENSG00000113108	10307	#N/A
APC	12.4587	6.18231	23.4921	17.3292	2.28136	6.7322	17.6441	2.46452	0.758702	1.04024	4.73933	3.4599	ENSG00000134982	324	adenomatous polyposis coli
APC2	8.18832	28.8959	8.37752	4.93475	7.3709	12.0701	33.2408	0.604025	0.106456	0.0950643	0.0741589	0.703208	ENSG00000115266	10297	adenomatosis polyposis coli 2
APCDD1	25.361	17.2186	28.2637	18.0749	27.9596	27.1459	14.4501	7.16487	0.563179	6.24958	2.28444	10.8279	ENSG00000154856	147495	adenomatosis polyposis coli down-regulated 1
APCDD1L	0.0762367	0.0801027	0.038267	0.258166	0.00851384	0	0	0.476283	0	0.0497394	0	0.081066	ENSG00000198768	164284	adenomatosis polyposis coli down-regulated
APCS	0	0	0	0	0	0	0.0221493	0.018544	1324.81	0	0	0.0161757	ENSG00000132703	325	serum amyloid P component precursor
APEH	16.4851	28.8378	13.1556	12.9079	16.569	23.308	14.5456	12.3144	29.2933	11.3205	69.3725	21.0364	ENSG00000164062	327	N-acylaminoacyl-peptide hydrolase
APEX1	41.9431	46.0149	30.9899	22.2028	61.3318	53.2478	57.7595	63.6582	38.3519	40.3183	58.635	50.7019	ENSG00000100823	328	APEX nuclease 1
APEX2	7.26964	5.74721	4.77757	4.04504	11.0305	9.22544	3.14056	4.7266	8.59699	7.6222	8.17802	8.67155	ENSG00000169188	27301	apurinic/apyrimidinic endonuclease 2
APH1A	38.1768	51.5388	28.6758	23.46	48.8459	51.7254	33.1745	37.5294	40.1324	75.2854	29.7965	35.9988	ENSG00000117362	51107	anterior pharynx defective 1 homolog A isoform
APH1B	5.30072	9.83566	6.91091	5.57146	2.97291	5.7476	7.34181	2.36501	0.848468	3.1253	1.78004	27.8129	ENSG00000138613	83464	presenilin stabilization factor-like isoform 2
API5	19.0671	23.2551	27.1882	20.7675	10.1436	18.1691	22.3193	19.4468	8.5173	12.0498	10.1948	15.7113	ENSG00000166181	8539	apoptosis inhibitor 5 isoform a
APIP	16.7285	14.1934	13.6698	10.8426	21.2598	21.1419	5.69781	7.936	5.62005	7.62234	8.07882	5.37438	NA	51074	APAF1 interacting protein
APITD1	3.6205	2.93208	2.28237	2.84402	5.10752	4.24809	0.773436	0.63055	0.736119	0.638362	0.350181	25.7484	ENSG00000175279	378708	apoptosis-inducing, TAF9-like domain 1 isoform
APITD1-CORT	0.395236	0.387669	0.498885	2.7765e-07	0.294616	0.787441	5.08336	3.33683	2.28034	2.78458	0.18239	9.35533	ENSG00000251503	100526739	apoptosis-inducing, TAF9-like domain 1 isoform
APLF	2.01438	0.57509	3.22489	3.84657	0.251914	0.734142	0.146354	0.768192	0.0963758	0.319428	0.282781	1.42208	ENSG00000169621	200558	aprataxin and PNKP like factor
APLN	0.291901	0.526778	0.728344	0.145156	0.137948	0.156156	11.8723	1.61943	0.0369373	5.41813	0.10534	0.936089	ENSG00000171388	8862	apelin preproprotein
APLNR	4.12004	2.63347	11.7949	1.1157	1.7098	1.85976	45.553	2.51753	0.751683	1.9643	1.09127	1.29605	ENSG00000134817	187	apelin receptor
APLP1	22.3004	48.0906	22.3152	10.7971	21.5317	34.5577	436.416	4.73603	0.0545699	1.53883	0.319972	7.5892	NA	333	amyloid precursor-like protein 1 isoform 1
APLP2	171.13	219.492	221.21	142.846	117.498	202.967	158.369	178.182	76.0752	256.551	44.9207	141.751	ENSG00000084234	334	amyloid beta (A4) precursor-like protein 2
APOA1	2.2348	3.56698	0.311765	0.482455	4.93554	3.20944	0.337024	0.129764	4998.83	1.34295	0.135929	276.364	ENSG00000118137	335	apolipoprotein A-I preproprotein
APOA1BP	34.6592	34.7067	15.5813	15.0663	58.0271	49.962	36.5773	46.7625	34.5536	33.5456	38.6199	54.5139	ENSG00000163382	128240	apolipoprotein A-I binding protein precursor
APOA2	0.0475963	0	0	0	0.0995877	0.0907974	0	0.0421091	5169.85	0.513037	0.039652	0.776522	ENSG00000158874	336	apolipoprotein A-II preproprotein
APOA4	0.0363822	0	0	0.145529	0	0	0	0.322092	133.537	0	0	0.0642403	ENSG00000110244	337	apolipoprotein A-IV precursor
APOA5	0.0545514	0	0	0.218206	0	0	0	0	267.221	0	0	0.0602099	ENSG00000110243	116519	#N/A
APOB	1.08705	0.106769	2.09066	1.68979	0.27001	0.297748	0.0528681	0.191822	307.792	0.0126621	0.152438	0.130992	ENSG00000084674	338	apolipoprotein B precursor
APOBEC1	0	0	0	0	0	0	0	0	0.0825477	0	0	0.261689	ENSG00000111701	339	apolipoprotein B mRNA editing enzyme
APOBEC2	0.306882	0.315994	0.559539	0.431996	0.112601	0.12339	0.085277	0.377674	0.0425106	0.195114	82.0205	3.07903	ENSG00000124701	10930	apolipoprotein B mRNA editing enzyme, catalytic
APOBEC3A	0.594309	0.239171	0.273965	0.88318	0.676985	0.543104	0.073207	0.14232	0.0901197	9.40925	0	0.153982	ENSG00000128383	200315	#N/A
APOBEC3B	0.468181	0.183125	0	0.223506	1.17928	0.469939	0.0636582	0.185378	0.0874513	1.78811	0	0.170572	ENSG00000179750	9582	apolipoprotein B mRNA editing enzyme, catalytic
APOBEC3C	11.3084	10.7036	11.4227	13.0102	10.6196	10.1809	1.7833	17.0482	1.85262	10.032	1.47634	27.3836	ENSG00000244509	27350	apolipoprotein B mRNA editing enzyme, catalytic
APOBEC3D	3.43522	1.44516	4.68013	7.11741	0.783959	1.1594	0.11328	1.02002	0.135229	2.32105	0.419289	1.82105	ENSG00000243811	140564	apolipoprotein B mRNA editing enzyme, catalytic
APOBEC3F	3.35092	2.99123	2.74022	4.19456	2.40957	4.05933	0.227238	1.27782	0.412918	2.1956	0.490544	3.71641	ENSG00000128394	200316	apolipoprotein B mRNA editing enzyme, catalytic
APOBEC3G	5.46133	5.95588	2.42945	4.93002	6.26993	8.21593	0.873489	2.19587	0.729136	9.08172	0.560322	7.94708	ENSG00000239713	60489	apolipoprotein B mRNA editing enzyme, catalytic
APOBEC3H	0.447795	0.253359	0.31092	0.576533	0.538854	0.364872	0.382638	0	0	0.145383	0	0.20849	ENSG00000100298	164668	#N/A
APOBEC4	0.0267298	0	0	0.0952687	0	0.0116507	0.0308139	0	0	0.982584	0	2.4779	ENSG00000173627	403314	apolipoprotein B
APOBR	1.31828	1.09678	1.91895	0.788398	1.08941	1.47638	1.74811	4.07932	0.817513	4.42169	0.388205	1.98611	ENSG00000184730	55911	apolipoprotein B48 receptor
APOC1	72.9886	42.7092	20.3188	21.0286	133.843	116.764	19.7579	13.311	3311.82	195.984	12.3105	14.6867	NA	341	apolipoprotein C-I precursor
APOC1P1	0.444728	0	0.305713	0.918972	0.27126	0.282968	0.103526	0	9.17236	0.137668	0.303038	0.0222747	ENSG00000214855	342	#N/A
APOC2	8.30443	12.6569	2.69701	3.15259	13.874	13.4941	10.0498	0.584278	2162.53	3.46607	0	0.352086	ENSG00000234906	344	apolipoprotein C-II precursor
APOC3	0	0	0	0	0	0	0	0.663265	4715.41	0.351032	0.038469	0	ENSG00000110245	345	apolipoprotein C-III precursor
APOC4	2.07911	0.23644	1.19826	6.68292	0.228108	0.207158	0	0	69.6483	0	0	0	ENSG00000267467	346	apolipoprotein C-IV precursor
APOD	4991.22	4017.84	3899.48	2145.63	7550.46	6369.3	496.148	701.523	0.66875	127.642	1098.69	243.835	ENSG00000189058	347	apolipoprotein D precursor
APOE	1173.04	1282.46	222.858	168.964	2515.07	1785.25	515.563	172.27	3026.54	199.265	15.9139	292.28	ENSG00000130203	348	apolipoprotein E precursor
APOF	0.53404	0	0.414973	1.68525	0.0359377	0	0.0228702	0	133.56	0	0	0.336685	NA	319	apolipoprotein F precursor
APOH	0.195524	0.301119	0	0	0.311585	0.470513	0.0433558	0.639792	2959.07	1.45204	0.0126289	0.264268	NA	350	apolipoprotein H precursor
APOL1	32.5282	11.3138	16.944	34.0811	26.5329	52.555	5.11652	31.2613	22.2994	84.9608	7.50664	27.5727	ENSG00000100342	8542	apolipoprotein L1 isoform a precursor
APOL2	30.8814	43.6088	30.4061	29.4888	19.4477	44.1829	27.888	11.5823	11.5744	42.7207	11.1688	10.9602	ENSG00000128335	23780	apolipoprotein L2
APOL3	22.4029	12.8415	16.9653	18.7467	20.317	33.5826	4.16222	46.3261	3.63189	73.5231	10.2687	17.1186	ENSG00000128284	80833	apolipoprotein L3 isoform 1
APOL4	9.09125	2.6727	8.45528	14.9002	4.12047	8.88898	1.49341	3.96831	0.00447243	3.49017	0.367822	1.4419	ENSG00000100336	80832	apolipoprotein L4 isoform 1
APOL5	0.0118434	0	0	0.0473734	0	0	0.0183986	0	1.1257	0.0263108	0	0.231169	ENSG00000128313	80831	apolipoprotein L5
APOL6	9.87963	3.65254	11.9449	20.1894	1.55548	5.82873	2.09772	7.23186	5.74373	11.0597	2.04774	4.37061	ENSG00000221963	80830	apolipoprotein L6
APOLD1	9.85886	8.94302	20.5025	7.19602	5.06022	6.67673	14.3897	32.3842	1.75905	12.0151	14.0476	3.02126	ENSG00000178878	81575	apolipoprotein L domain containing 1 isoform 1
APOM	0.773739	1.08842	0.711082	0.377479	0.880196	1.1262	1.64503	0.925925	91.3217	0.770334	0.876923	5.9999	ENSG00000204444	55937	apolipoprotein M
APOO	18.4949	19.1543	13.7131	10.1339	24.2183	25.9145	22.8486	5.68937	3.06109	4.15629	6.01152	18.5338	ENSG00000184831	79135	apolipoprotein O precursor
APOOL	6.7633	6.12737	12.0603	10.0033	1.52233	3.46727	4.83338	3.43951	3.66728	2.15704	4.82845	3.33841	ENSG00000155008	139322	apolipoprotein O-like precursor
APP	280.159	419.134	337.99	260.073	176.97	345.602	460.477	275.217	78.7771	263.924	36.4522	183.111	ENSG00000142192	351	amyloid beta A4 protein isoform a precursor
APPBP2	8.34737	8.04851	13.989	10.6283	2.79844	5.97374	12.9252	6.75857	1.79954	3.68757	5.44667	19.0253	ENSG00000062725	10513	amyloid beta precursor protein-binding protein
APPL1	10.1014	10.2717	14.8071	14.2988	3.55697	7.74255	10.5253	11.7726	2.76869	5.56997	21.0652	11.9293	ENSG00000157500	26060	adaptor protein, phosphotyrosine interaction, PH
APPL2	9.31256	8.96925	12.219	9.90571	6.4082	8.71734	9.27678	6.58557	3.56257	7.69657	3.94126	15.8228	ENSG00000136044	55198	adaptor protein, phosphotyrosine interaction, PH
APRT	53.2349	42.8888	15.4587	16.1607	100.774	80.5466	10.274	41.8144	58.0695	49.8606	39.2227	36.6293	NA	353	adenine phosphoribosyltransferase isoform a
APTX	10.7789	13.5888	9.00895	6.59713	13.7811	13.7284	10.9283	8.68029	5.74669	7.02284	3.97915	13.1494	ENSG00000137074	54840	#N/A
AQP1	92.343	213.028	72.4763	80.2253	75.7271	140.943	110.15	327.621	11.1702	520.028	63.2642	88.6163	ENSG00000240583	358	#N/A
AQP10	0.0550797	0	0	0.220319	0	0	0	0	0	0.627357	0.0908003	0.152351	ENSG00000143595	89872	aquaporin 10
AQP11	1.68667	3.09847	1.78978	2.06242	1.22298	1.67149	1.23519	0.234984	2.20186	0.0580062	0.268	3.59554	ENSG00000178301	282679	aquaporin 11
AQP12A	0.0894408	0.391199	0.248533	0.0466825	0.0625476	0	0	0.113181	0.0144035	0	0	0.0161325	ENSG00000184945	375318	aquaporin 12A
AQP12B	0.093005	0.579375	0.229045	0.0440816	0	0.0988932	0	0.300719	0.0137645	0	0	0.0153084	ENSG00000185176	653437	aquaporin 12B
AQP2	0.00383032	0	0	0	0	0.0153213	0	0	0	0.0333647	0	5.44447	NA	359	aquaporin 2
AQP3	9.75411	8.03388	12.891	6.02871	10.6271	9.46963	0.752227	6.70377	97.5221	172.111	2.25519	5.50963	ENSG00000165272	360	aquaporin 3
AQP4	3.77879	1.29523	12.8952	1.24512	0.184755	0.79007	230.316	0.358061	0.0815992	33.6674	2.02333	0.79028	ENSG00000171885	361	aquaporin 4 isoform a
AQP5	0.225206	0.754442	0	0	0.437494	0.46333	0.389903	0.0367568	0	15.3202	0	83.4807	NA	362	aquaporin 5
AQP6	0.779572	0.406738	0.795659	2.06207	0.0954612	0.165098	0.60063	0.0781494	0.0383291	0.117033	0	0.235219	ENSG00000086159	363	aquaporin 6
AQP7	4.17002	4.3066	9.83249	3.88327	1.40708	1.55723	0.0874468	5.68519	4.69422	0.769252	3.72296	11.311	ENSG00000165269	364	aquaporin 7
AQP7P1	10.9847	8.23938	22.7934	8.26966	5.86644	7.00946	0.302547	10.1968	0.316752	0.19625	0.680845	1.50595	ENSG00000186466	375719	Homo sapiens cDNA FLJ46364 fis, clone TESTI4051015.
AQP7P3	6.42626	5.17661	12.9581	1.99157	5.1532	5.60216	0.569698	11.4911	3.4998	1.61054	1.08189	1.80799	ENSG00000279688	441432	Homo sapiens aquaporin 7 pseudogene 1, mRNA (cDNA clone IMAGE:6191443).
AQP8	0.215021	0.121227	0.0732026	0.249971	0.301635	0.235274	0.483057	0.577026	0	0	0	0.166215	ENSG00000103375	343	aquaporin 8
AQP9	0.848236	0.0189884	0.410295	1.35904	0.43492	1.18869	0.61637	0.53838	45.2782	15.3369	0.0819933	3.3037	ENSG00000103569	366	aquaporin 9
AQPEP	0.0327209	0.175383	0.0612264	0.0193318	0.0376298	0.0126955	0.0154622	1.9202	0.00202451	0.138689	0.3808	0.356552	NA	NA	laeverin
AQR	5.46578	4.26789	8.55065	7.74331	1.9346	3.63457	3.32266	4.56184	2.12352	3.56407	3.3087	9.3296	NA	9716	aquarius
AR	1.83223	1.9393	3.34288	3.32994	0.0999499	0.556159	0.634664	0.929824	4.98649	0.661148	1.47612	4.51865	ENSG00000169083	367	androgen receptor isoform 1
ARAF	16.4251	17.1277	12.9611	12.4809	17.7824	22.476	8.06183	19.6109	15.02	19.7926	66.2828	15.7232	ENSG00000078061	369	v-raf murine sarcoma 3611 viral oncogene
ARAP1	16.3213	18.8521	11.8784	14.665	16.6763	22.0656	8.36106	12.6779	6.71417	21.2919	5.51139	10.4087	ENSG00000186635	116985	ArfGAP with RhoGAP domain, ankyrin repeat and PH
ARAP2	4.1449	2.48258	7.36	6.18166	0.902183	2.13575	9.0919	1.38462	0.64374	6.01689	0.202015	2.53825	ENSG00000047365	116984	ArfGAP with RhoGAP domain, ankyrin repeat and PH
ARAP3	2.91108	3.91055	1.97228	2.69449	3.04842	3.92915	2.27728	4.30514	0.799399	12.6181	0.653494	2.48228	ENSG00000120318	64411	ArfGAP with RhoGAP domain, ankyrin repeat and PH
ARC	2.10413	4.23	0.517129	1.02011	3.32258	3.5567	4.28423	0.200709	0.159437	3.45852	0.0109056	0.552745	ENSG00000198576	23237	activity-regulated cytoskeleton-associated
ARCN1	32.3065	38.694	45.9014	33.0122	16.0016	34.3108	27.8093	34.7412	18.0791	36.6703	23.2448	42.3277	ENSG00000095139	372	archain isoform 2
AREG	0.89726	0.608014	1.55956	0.381838	0.84641	0.801232	0.264996	5.85258	0.128671	9.18994	58.584	4.90106	ENSG00000109321	374	amphiregulin preproprotein
ARF1	176.35	208.028	100.192	91.3007	285.596	228.311	158.142	183.704	128.486	315.853	268.353	207.36	ENSG00000143761	375	ADP-ribosylation factor 1
ARF3	60.4346	89.2196	80.0529	54.5546	42.5412	64.5899	224.306	69.0809	17.1974	74.903	8.05121	91.8053	ENSG00000134287	377	ADP-ribosylation factor 3
ARF4	78.1069	72.2832	55.5703	61.4418	96.3472	99.0683	41.4207	64.3629	60.336	94.6963	21.8189	76.2958	ENSG00000168374	378	ADP-ribosylation factor 4
ARF5	81.4672	107.879	30.3396	32.7662	146.197	116.566	72.9871	51.6053	47.3436	80.2742	51.3215	67.7109	ENSG00000004059	381	ADP-ribosylation factor 5
ARF6	15.4745	13.3198	19.1763	17.7659	8.95588	15.9998	9.43468	16.6303	8.60619	22.7155	15.4961	18.645	ENSG00000165527	382	ADP-ribosylation factor 6
ARFGAP1	17.5125	24.7969	10.8777	10.1942	21.9862	26.9917	18.591	13.9925	6.42392	10.6081	2.90455	21.814	ENSG00000101199	55738	ADP-ribosylation factor GTPase activating
ARFGAP2	21.3395	37.3967	20.1012	14.739	22.4549	28.0631	38.7601	21.8095	17.7124	17.3718	38.5145	29.2442	ENSG00000149182	84364	ADP-ribosylation factor GTPase activating
ARFGAP3	14.1347	10.7716	19.0668	14.1077	9.15184	14.2123	12.5036	18.3231	10.7067	29.7379	17.799	34.6779	ENSG00000242247	26286	ADP-ribosylation factor GTPase activating
ARFGEF1	9.3924	8.34761	15.4443	13.8892	2.53002	5.70606	4.61115	6.28424	1.67113	4.69561	4.7629	16.6639	ENSG00000066777	10565	brefeldin A-inhibited guanine
ARFGEF2	8.10807	9.36505	13.6355	11.3037	1.9593	5.53378	10.1143	4.66704	3.98035	3.75059	5.5456	9.76165	ENSG00000124198	10564	ADP-ribosylation factor guanine
ARFIP1	8.8675	12.6699	9.29817	9.67144	6.06866	10.4317	5.67707	12.0025	3.79408	6.75666	3.21279	12.3618	NA	27236	ADP-ribosylation factor interacting protein 1
ARFIP2	9.52993	13.6096	9.53965	8.0354	9.14187	11.4028	14.068	8.33959	8.04121	15.1627	6.43872	11.5716	ENSG00000132254	23647	ADP-ribosylation factor interacting protein 2
ARFRP1	13.7491	17.4015	10.6175	5.50572	17.3425	21.5307	9.3741	11.4798	4.75994	11.0683	6.505	11.7804	ENSG00000101246	10139	ADP-ribosylation factor related protein 1
ARG1	1.89062	0.301242	0.0509698	2.01376	1.95185	3.5459	0.0746869	0.312281	401.554	3.17101	0	0.0936026	ENSG00000118520	383	arginase 1
ARG2	17.1366	20.9665	17.4267	16.1563	16.3712	18.5924	10.7033	6.73306	2.45629	7.78502	18.7168	6.50593	NA	384	arginase 2 precursor
ARGFX	3.58616	0.0533189	4.24255	10.0989	0.00319584	0	0	0.00244144	0	0	0	0.0156788	ENSG00000186103	503582	arginine-fifty homeobox
ARGFXP2	0.6536	0.0937142	0.985335	1.57131	0	0.0577556	0.130735	0.0489167	0.0508772	0.125851	0	0.0276013	NA	503640	Homo sapiens arginine-fifty homeobox pseudogene 2 (ARGFXP2), non-coding RNA.
ARGLU1	44.2094	28.3886	35.4415	36.0369	50.6229	54.7364	17.3525	15.2285	7.57725	25.7555	7.69082	18.4155	ENSG00000134884	55082	arginine and glutamate rich 1
ARHGAP1	23.7955	32.2019	21.4284	25.7976	21.8755	26.0806	26.5676	40.0266	11.904	21.6219	33.9102	43.7018	ENSG00000175220	392	Rho GTPase activating protein 1
ARHGAP10	17.6314	13.3754	28.0297	20.3432	10.101	12.0517	1.61619	22.9733	2.59058	5.35758	20.7834	19.3784	ENSG00000071205	79658	Rho GTPase activating protein 10
ARHGAP11A	0.72969	0.432424	0.772857	1.41849	0.24755	0.479864	0.423956	0.738763	0.118211	0.380342	0.290771	3.12571	ENSG00000198826	9824	Rho GTPase activating protein 11A isoform 1
ARHGAP11B	0.764827	0.123007	0.364706	2.02672	0.311924	0.35596	0.383302	0.448406	0.094603	0.302095	0.193478	2.58817	NA	89839	Rho GTPase activating protein 11B
ARHGAP12	12.1814	11.0488	16.8784	16.8205	4.66414	10.3625	8.29093	6.3139	2.85667	5.47647	2.94737	5.592	ENSG00000165322	94134	Rho GTPase activating protein 12
ARHGAP15	9.22569	13.0912	4.76463	6.23301	11.6076	14.2975	0.924347	3.82955	0.931543	8.533	0.810601	5.5237	ENSG00000075884	55843	ARHGAP15
ARHGAP17	14.1041	21.9955	13.358	13.6673	12.1648	17.2262	5.80288	12.7808	3.29201	15.4772	17.5196	18.5773	NA	55114	nadrin isoform 1
ARHGAP18	7.08036	7.3577	8.29151	8.46374	3.69111	7.8751	1.58751	3.49539	0.922441	17.3467	1.07734	7.28141	ENSG00000146376	93663	Rho GTPase activating protein 18
ARHGAP19	17.703	26.3946	29.3559	19.8439	6.20901	15.4032	3.05158	3.07885	0.869915	2.99817	0.469749	9.35208	ENSG00000213390	84986	Rho GTPase activating protein 19
ARHGAP20	2.27905	3.53996	3.14554	3.36869	0.821923	1.78005	2.44708	1.80919	0.278209	4.29435	0.562748	6.12827	ENSG00000137727	57569	Rho GTPase activating protein 20
ARHGAP21	10.425	6.9413	15.9206	13.0283	4.5438	8.2072	44.2498	7.61813	2.65191	9.24254	5.08772	13.1773	ENSG00000107863	57584	Rho GTPase activating protein 21
ARHGAP22	5.60834	11.1354	4.54182	4.15897	5.89472	7.83784	3.87787	0.487415	0.0358766	0.302952	0.242277	2.33793	ENSG00000128805	58504	Rho GTPase activating protein 2
ARHGAP23	12.8516	20.8043	13.0606	10.5644	10.0151	17.7663	51.7886	10.9964	1.83621	36.2068	5.44054	15.3154	ENSG00000275832	57636	#N/A
ARHGAP24	6.71558	7.73626	10.0348	7.39418	3.36903	6.06433	7.47549	4.34026	0.860126	5.47665	1.12162	3.1325	ENSG00000138639	83478	Rho GTPase activating protein 24 isoform 1
ARHGAP25	1.87744	1.19184	1.15179	2.14569	1.70164	2.51063	1.16906	1.29731	1.1673	13.3112	0.618625	2.2243	ENSG00000163219	9938	Rho GTPase activating protein 25 isoform a
ARHGAP26	7.4298	4.47494	13.7286	9.49052	2.21878	4.28128	12.4547	3.58775	0.914048	4.39353	4.67945	4.45403	ENSG00000145819	23092	GTPase regulator associated with the focal
ARHGAP27	5.30833	7.85402	2.98351	3.41149	6.2276	8.61072	1.99083	4.2274	1.61812	14.1936	0.43002	4.49271	ENSG00000159314	201176	Rho GTPase activating protein 27 isoform b
ARHGAP28	0.713844	0.494891	1.46592	0.688328	0.228643	0.472486	0.0990549	0.733829	0.0129413	1.1204	1.94567	14.8314	NA	79822	Rho GTPase activating protein 28 isoform a
ARHGAP29	6.76106	3.51391	10.9821	8.73886	2.73126	4.59203	2.58131	4.93688	2.54531	14.6786	1.81459	5.96789	ENSG00000137962	9411	PTPL1-associated RhoGAP 1
ARHGAP30	3.76501	2.59165	3.69559	5.25467	2.48023	3.62953	1.75051	1.15339	1.49822	7.88458	0.194564	1.67696	ENSG00000186517	257106	Rho GTPase activating protein 30 isoform 1
ARHGAP31	10.1321	11.9236	15.7768	14.3767	3.20497	7.17008	4.20733	6.9179	1.14388	15.119	1.54088	3.90735	ENSG00000031081	57514	Cdc42 GTPase-activating protein
ARHGAP32	4.03803	5.02791	6.03367	5.84758	1.21926	3.0516	19.4317	2.18393	0.66501	2.0051	1.15592	4.64142	ENSG00000134909	9743	Rho GTPase-activating protein isoform 1
ARHGAP33	3.8921	6.8193	2.7301	1.93645	4.79098	6.11088	8.17924	0.852555	0.165671	0.852106	0.52139	10.4154	NA	115703	#N/A
ARHGAP35	18.0836	31.4179	31.1712	20.1369	6.13641	14.8899	23.3917	13.5036	10.5343	5.91091	14.0281	26.632	ENSG00000160007	2909	glucocorticoid receptor DNA binding factor 1
ARHGAP36	0.112328	0.30243	0.0296566	0.0808427	0.0878211	0.25099	0.420071	0.0451148	0	0.0496397	3.824	1.16019	ENSG00000147256	158763	hypothetical protein LOC158763 precursor
ARHGAP39	8.20709	14.8249	7.98145	6.40164	6.49857	11.9467	10.5465	1.24593	0.140358	2.22729	0	17.8548	ENSG00000147799	80728	KIAA1688 protein
ARHGAP4	12.2341	8.79437	3.88789	6.62936	18.6538	19.7654	2.2824	2.58549	1.47585	10.2595	0.813174	4.47497	ENSG00000089820	393	#N/A
ARHGAP40	0.00293592	0	0	0	0	0.0117437	0.0308481	0	0.00671788	0.113371	0	0.443551	ENSG00000124143	343578	#N/A
ARHGAP42	5.04586	3.55386	7.68639	8.88146	0.720667	2.89491	0.913158	1.34225	0.772601	3.65858	0.660764	1.85657	ENSG00000165895	143872	Rho-type GTPase-activating protein FLJ32810
ARHGAP44	5.11	17.1768	6.6988	4.63878	2.62446	6.47795	14.8071	3.36758	0.32978	6.31431	0.812246	5.35168	ENSG00000006740	9912	Rho GTPase-activating protein RICH2
ARHGAP5	16.2758	7.46634	29.5048	24.1196	2.88996	8.58862	17.1108	12.2916	1.91475	9.365	4.37016	13.225	NA	394	Rho GTPase activating protein 5 isoform a
ARHGAP6	2.4252	2.60163	3.1804	2.07769	1.38646	3.05624	1.33353	10.4173	0.186599	8.20863	5.10472	4.0821	ENSG00000047648	395	Rho GTPase activating protein 6 isoform 3
ARHGAP8	1.68688	2.10956	1.02537	1.65992	2.08888	1.97337	0.489283	3.84338	1.67464	1.11209	0.099199	1.89378	ENSG00000241484	23779	Rho GTPase activating protein 8 isoform 1
ARHGAP9	8.66859	2.7451	3.50895	5.2831	15.7181	10.1642	0.786009	0.468606	0.192425	12.3341	0.488418	14.4013	ENSG00000123329	64333	Rho GTPase activating protein 9 isoform 3
ARHGDIA	213.411	255.397	99.9892	83.9064	367.254	302.494	104.837	139.08	44.2835	183.38	65.2676	120.317	NA	396	#N/A
ARHGDIB	70.1145	31.954	17.3138	42.7225	122.894	97.5276	17.7621	46.4764	31.2463	149.764	19.8434	54.6885	NA	397	Rho GDP dissociation inhibitor (GDI) beta
ARHGDIG	33.5698	54.3953	11.945	9.89661	57.5242	54.9134	53.9451	2.81693	0	0.114009	0	5.88964	ENSG00000242173	398	Rho GDP dissociation inhibitor (GDI) gamma
ARHGEF1	18.717	19.5516	8.68875	9.75912	29.5135	26.9068	6.38686	10.6724	6.79685	24.026	4.44827	9.98811	ENSG00000076928	9138	Rho guanine nucleotide exchange factor 1 isoform
ARHGEF10	24.5326	33.1072	27.7013	27.8626	14.0784	28.4879	5.45834	8.13623	0.36332	11.7399	1.57476	13.4883	ENSG00000104728	9639	Rho guanine nucleotide exchange factor 10
ARHGEF10L	8.91655	18.0633	6.3622	8.29762	8.59517	12.4112	7.76218	7.35032	14.6148	4.76865	22.9056	6.2425	ENSG00000074964	55160	Rho guanine nucleotide exchange factor (GEF)
ARHGEF11	13.9206	27.3271	16.6864	15.3172	8.33847	15.3403	12.1468	6.03656	3.27625	4.71054	8.0665	15.5937	ENSG00000132694	9826	Rho guanine nucleotide exchange factor (GEF) 11
ARHGEF12	20.2427	18.1662	34.5937	27.5965	5.55613	13.2242	20.5509	18.4169	12.5938	37.132	19.6355	12.5363	ENSG00000196914	23365	#N/A
ARHGEF15	1.83373	2.80041	1.21429	1.42792	2.01874	2.67397	0.716121	15.8807	1.00242	10.0126	1.26703	2.73152	ENSG00000198844	22899	#N/A
ARHGEF16	8.92829	12.5759	4.74621	4.87677	10.6588	15.4314	0.446177	2.11178	1.12224	1.96733	0.64592	1.67884	ENSG00000130762	27237	Rho guanine exchange factor 16
ARHGEF17	19.7294	34.0375	21.6624	17.7934	13.2748	26.1869	15.2944	11.472	0.943773	13.5099	3.61478	13.7651	ENSG00000110237	9828	Rho guanine nucleotide exchange factor (GEF) 17
ARHGEF18	4.49234	6.09504	3.48003	4.12129	4.11442	6.25362	11.1873	7.02463	3.56684	6.1296	2.71592	7.75048	NA	23370	Rho/Rac guanine nucleotide exchange factor 18
ARHGEF19	3.22277	2.78208	2.58815	2.20918	3.99725	4.09651	0.112548	1.52745	1.02133	1.50539	0.403365	1.44295	ENSG00000142632	128272	Rho guanine nucleotide exchange factor (GEF) 19
ARHGEF2	17.0422	17.7863	17.09	16.1333	15.1139	19.8314	27.8768	15.0754	1.54432	35.9938	8.50693	14.3012	ENSG00000116584	9181	Rho/Rac guanine nucleotide exchange factor 2
ARHGEF25	18.2593	21.8466	10.0677	10.905	29.7549	22.3096	31.1835	41.0841	0.560507	10.677	2.48889	25.0181	ENSG00000240771	115557	RhoA/RAC/CDC42 exchange factor isoform 3
ARHGEF26	12.5043	12.1455	19.2862	14.5336	4.74714	11.4504	6.7046	8.65258	5.29815	8.22647	0.200108	8.22436	ENSG00000114790	26084	Src homology 3 domain-containing guanine
ARHGEF3	5.43641	6.42192	5.22971	6.82854	3.55456	6.13284	20.8695	8.31198	0.552249	11.8885	2.96278	14.8715	ENSG00000163947	50650	Rho guanine nucleotide exchange factor 3 isoform
ARHGEF33	0.497928	0.427314	0.45818	0.760314	0.281001	0.492217	0.345105	0.0958248	0.00246336	0.0141807	0.0365337	1.1548	ENSG00000214694	100271715	DH and coiled-coil domain-containing protein
ARHGEF35	2.39775	1.19869	3.60495	3.2483	0.841476	1.89626	0.200045	1.91136	1.47444	1.62774	0.16022	1.12948	ENSG00000213214	445328	Rho guanine nucleotide exchange factor (GEF)
ARHGEF37	15.377	21.1182	25.2075	12.7989	6.98991	16.5118	10.1558	8.86716	0.765373	2.22485	6.02059	4.23276	ENSG00000183111	389337	hypothetical protein LOC389337
ARHGEF38	0.0130324	0.038826	0	0.0521295	0	0	0	0	0.0648121	0.382847	0	0.0896287	ENSG00000236699	54848	hypothetical protein LOC54848
ARHGEF4	8.25908	18.4307	5.69093	4.32307	10.0166	13.0057	48.425	3.45427	0.0370564	1.3177	0.212367	4.80139	ENSG00000136002	50649	Rho guanine nucleotide exchange factor 4 isoform
ARHGEF40	18.9403	39.7551	13.4228	17.3712	14.4213	30.5457	3.95418	5.47902	4.63926	7.59924	5.44696	9.20703	ENSG00000165801	55701	hypothetical protein LOC55701
ARHGEF5	3.35338	2.64633	3.82797	4.18433	2.26771	3.13352	0.611817	2.78882	2.96359	6.77516	0.110798	3.48411	ENSG00000050327	7984	rho guanine nucleotide exchange factor 5
ARHGEF6	9.47599	13.0394	10.3619	12.9296	4.86977	9.74271	9.74318	7.87296	0.802627	9.45651	8.83689	5.73224	ENSG00000129675	9459	Rac/Cdc42 guanine nucleotide exchange factor 6
ARHGEF7	12.8875	23.1835	14.7123	13.903	8.83427	14.1004	25.326	10.2926	3.58833	9.41974	13.7423	16.2959	ENSG00000102606	8874	PAK-interacting exchange factor beta isoform c
ARHGEF9	7.19332	14.2391	11.6143	7.03522	3.14267	6.98105	39.4032	4.93467	0.812811	2.51513	0.92059	4.50957	ENSG00000131089	23229	#N/A
ARID1A	13.5973	11.5349	23.0886	19.5223	4.23681	7.54134	12.2964	8.20523	4.1516	10.259	11.9219	14.6978	ENSG00000117713	8289	AT rich interactive domain 1A isoform a
ARID1B	7.89411	6.9644	12.7283	11.4655	2.11722	5.2654	6.01223	7.00005	1.4222	5.42923	12.1917	8.79891	ENSG00000049618	57492	AT rich interactive domain 1B (SWI1-like)
ARID2	5.11937	1.89518	9.8401	8.181	0.831528	1.62485	2.16282	2.7879	0.737325	2.81073	1.85015	9.02922	ENSG00000189079	196528	AT rich interactive domain 2 (ARID, RFX-like)
ARID3A	1.38831	1.00397	1.70189	1.69804	0.723974	1.42934	0.382606	0.920903	0.259187	1.57433	0.637015	4.15773	NA	1820	AT rich interactive domain 3A (BRIGHT- like)
ARID3B	1.03743	1.34771	0.778322	1.15133	1.0691	1.15097	0.570514	1.07688	0.493245	3.85882	1.03157	20.9152	ENSG00000179361	10620	AT rich interactive domain 3B
ARID3C	0.130886	0.223594	0.080946	0	0.199506	0.243092	0.258881	0	0.451692	0	0	0.431187	ENSG00000205143	138715	AT rich interactive domain 3C (BRIGHT- like)
ARID4A	4.22872	1.45803	6.63069	6.08297	1.25392	2.94732	5.27981	3.73011	0.836857	2.31038	1.66587	3.32275	ENSG00000032219	5926	retinoblastoma-binding protein 1 isoform I
ARID4B	7.34951	3.2003	12.2438	9.46879	2.52696	5.15849	7.83517	6.35097	1.44455	6.67091	2.95691	11.5326	ENSG00000054267	51742	AT rich interactive domain 4B isoform 1
ARID5A	10.8477	11.0102	5.29179	4.12061	19.2437	14.7347	11.0042	15.7859	5.87707	98.7337	27.7694	14.7383	ENSG00000196843	10865	AT rich interactive domain 5A
ARID5B	10.1223	7.15681	19.1272	12.8056	2.99863	5.55773	10.9207	18.1316	0.875063	18.6188	104.662	10.0644	ENSG00000150347	84159	AT rich interactive domain 5B (MRF1-like)
ARIH1	14.1421	12.1905	24.0629	18.8029	4.30892	9.39359	13.1801	13.3407	4.66321	13.3791	24.6666	23.8751	ENSG00000166233	25820	ariadne ubiquitin-conjugating enzyme E2 binding
ARIH2	10.9628	16.952	11.7662	9.762	9.16943	13.1534	16.2653	10.9369	8.26042	12.9426	24.0694	15.5388	ENSG00000177479	10425	ariadne homolog 2
ARL1	21.058	26.0383	26.835	23.1356	12.6528	21.6084	32.3842	26.9672	11.0521	19.1673	14.3509	29.6273	NA	400	ADP-ribosylation factor-like 1
ARL10	2.29503	2.12868	4.2316	3.25138	0.585471	1.11167	1.42068	0.68025	0.0198046	0.334923	1.42353	0.914655	ENSG00000175414	285598	ADP-ribosylation factor-like 10
ARL11	1.17273	0.180272	0.903985	2.91797	0.404632	0.464345	0.108089	0.103875	0.132287	0.85	0.100796	0.175848	ENSG00000152213	115761	ADP-ribosylation factor-like 11
ARL13A	0.0618349	0.187476	0	0.24734	0	0	0.0283228	0.0591764	0	0	0	6.90756	ENSG00000174225	392509	ADP-ribosylation factor-like 13 isoform a
ARL13B	3.28172	2.67449	4.25283	4.39895	1.16195	3.31314	1.45383	2.34448	0.736624	6.13087	0.354632	3.19034	ENSG00000169379	200894	#N/A
ARL14	0	0	0	0	0	0	0.0209729	2.10384	0.0463876	0	0	0	ENSG00000179674	80117	ADP-ribosylation factor-like 14
ARL15	4.95355	5.24565	3.81729	8.04233	2.73205	5.22251	4.97929	6.48553	1.108	4.61429	1.50411	5.9383	NA	54622	ADP-ribosylation factor-like 15
ARL16	17.2308	12.131	10.1429	13.5194	23.9927	21.2681	12.9927	10.4135	4.02711	11.5965	3.02302	14.1171	NA	339231	ADP-ribosylation factor-like 16
ARL17A	1.79483	0.742304	2.76714	1.41833	1.20138	1.79249	0.179464	0.10889	0.252474	0.373875	0.465614	0.416966	ENSG00000185829	51326	hypothetical protein LOC51326 isoform a
ARL17B	0.399355	0.503838	0.56644	1.03098	2.7684e-07	1.08598e-06	0.0221123	0	0	0	0	0.259016	ENSG00000228696	100506084	ADP-ribosylation factor-like 17 isoform a
ARL2	118.703	87.8154	45.2491	37.6945	222.941	168.928	65.2982	69.6456	7.79479	37.7868	101.827	101.152	ENSG00000213465	402	#N/A
ARL2BP	29.8544	35.9671	25.5001	24.486	33.2701	36.1614	29.4061	29.3843	8.12928	18.9685	17.4152	49.0198	ENSG00000102931	23568	binder of Arl Two
ARL2-SNX15	1.21216	0.000171872	3.42763	7.81007e-05	1.03484e-11	1.42094	9.63716	13.7783	1.11274	3.51767	7.451	2.91311	NA	100528018	#N/A
ARL3	13.2033	15.4108	10.8383	8.70792	13.3327	19.9342	23.5775	15.849	1.87268	9.97072	3.88187	17.9081	ENSG00000138175	403	ADP-ribosylation factor-like 3
ARL4A	7.22355	3.86584	8.6966	8.27028	5.76647	6.16085	6.49708	3.47152	1.29453	1.97338	0.527721	18.5783	ENSG00000122644	10124	ADP-ribosylation factor-like 4A
ARL4C	9.0801	12.1363	10.9691	9.14302	5.88787	10.3204	12.9197	3.39794	1.13981	14.0751	0.628417	1.53418	ENSG00000188042	10123	ADP-ribosylation factor-like 4C
ARL4D	27.1911	13.4925	18.005	13.2292	45.2334	32.2966	5.26684	14.6984	12.0562	24.1403	0.687828	17.1128	ENSG00000175906	379	ADP-ribosylation factor-like 4D
ARL5A	11.2697	8.78581	12.7835	16.2029	4.83339	11.259	11.9126	13.5465	4.92404	12.728	17.1373	10.4394	ENSG00000162980	26225	ADP-ribosylation factor-like 5A isoform 2
ARL5B	2.86893	1.02291	4.82338	5.37564	0.307309	0.969379	2.08697	2.57114	2.07461	5.16107	1.30693	3.50953	ENSG00000165997	221079	ADP-ribosylation factor-like 8
ARL5C	0.0831608	0.076077	0.0912671	0.241376	0	0	0.0320105	0.025119	0	0	0	0	ENSG00000141748	390790	ADP-ribosylation factor-like 5C
ARL6	3.76404	2.48475	6.33011	3.79401	1.89465	3.03738	3.68453	1.68097	0.426738	2.07424	0.677444	4.82882	ENSG00000113966	84100	ADP-ribosylation factor-like 6
ARL6IP1	93.4879	165.295	97.1159	79.7319	79.5999	117.504	221.019	80.273	36.8802	57.6232	10.8894	91.6032	ENSG00000170540	23204	ADP-ribosylation factor-like 6 interacting
ARL6IP4	86.5666	65.7282	33.4136	23.5595	165.851	123.442	85.2039	140.098	57.0517	85.7349	35.7126	105.779	ENSG00000182196	51329	SRp25 nuclear protein isoform 3
ARL6IP5	92.0239	124.931	80.3715	70.4268	93.2194	124.078	87.1049	85.6562	10.0716	79.4894	80.2442	52.0975	ENSG00000144746	10550	ADP-ribosylation-like factor 6 interacting
ARL6IP6	3.97938	5.91807	2.25585	4.47933	4.03197	5.15037	2.00746	3.69328	0.458369	3.64962	2.44499	6.52566	ENSG00000177917	151188	ADP-ribosylation-like factor 6 interacting
ARL8A	46.4672	78.5771	33.9267	24.6481	65.1214	62.1727	61.2327	22.0471	10.8812	28.1174	19.5893	20.8485	ENSG00000143862	127829	ADP-ribosylation factor-like 8A
ARL8B	38.247	62.3178	48.8598	34.621	23.3268	46.1804	46.9127	26.1241	7.68533	24.5307	53.0245	25.4057	ENSG00000134108	55207	ADP-ribosylation factor-like 10C
ARL9	1.27844	0.962098	1.0043	0.223115	1.46305	2.42328	1.18403	0.358373	0	0.19048	0	3.72998	NA	132946	ADP-ribosylation factor-like 9
ARMC1	8.37413	8.27296	8.48069	9.6174	5.05975	10.3387	12.3953	10.3087	3.55656	3.77104	8.67651	9.5369	ENSG00000104442	55156	armadillo repeat-containing protein
ARMC10	16.3657	16.0303	18.729	11.3219	16.8555	18.5563	13.132	8.4048	4.02355	9.16144	3.23969	13.7333	ENSG00000170632	83787	SVH protein isoform b
ARMC2	1.22349	0.720894	2.29378	1.38325	0.467682	0.749263	0.496572	0.356817	0.0620123	0.928535	0.248416	6.8884	ENSG00000118690	84071	armadillo repeat containing 2
ARMC3	0.00950072	0	0.0306764	0	0.00732647	0	0.638597	0	0	4.23169	0	26.5835	ENSG00000165309	219681	armadillo repeat containing 3
ARMC4	0.13207	0.125311	0.194365	0.109947	0.0632588	0.160709	0.475992	0.314869	0.0163387	3.63272	0	17.2024	ENSG00000169126	55130	armadillo repeat containing 4
ARMC5	3.78209	6.71265	2.72635	1.82477	4.80224	5.775	5.55584	2.11774	3.30091	1.77779	5.856	5.54506	ENSG00000140691	79798	armadillo repeat containing 5 isoform a
ARMC6	9.80742	14.268	6.21184	4.97501	14.3773	13.6655	6.63366	4.42162	11.0812	3.49114	5.27235	19.2847	NA	93436	#N/A
ARMC7	5.38219	6.25844	3.94892	3.68342	7.17548	6.72093	3.02131	4.63712	3.92877	4.70618	1.70737	5.47292	NA	79637	armadillo repeat containing 7
ARMC8	7.66721	7.63248	11.4101	9.33676	3.32583	6.59619	10.9783	6.66704	2.3811	6.88159	10.6588	8.23986	ENSG00000114098	25852	armadillo repeat containing 8 isoform 1
ARMC9	3.4887	3.20509	2.8727	2.78827	3.96207	4.33178	3.52487	5.53562	0.266057	4.25661	0.230413	7.06114	ENSG00000135931	80210	armadillo repeat containing 9
ARMCX1	16.6241	29.951	12.5498	13.1417	19.5692	21.2355	12.8112	42.8531	0.537002	12.436	10.1657	13.8359	ENSG00000126947	51309	armadillo repeat containing, X-linked 1
ARMCX2	14.9993	21.2342	13.938	11.4934	13.2582	21.3078	6.81721	11.4078	0.308828	10.0929	1.58244	12.1088	ENSG00000184867	9823	ALEX2 protein
ARMCX3	28.6299	35.2522	40.3194	31.1587	14.5632	28.4782	28.5119	26.2952	5.83784	20.0436	8.51462	21.0806	ENSG00000102401	51566	armadillo repeat containing, X-linked 3
ARMCX4	1.85021	1.73008	2.83869	2.76483	0.780051	1.01726	1.52054	0.608971	0.11564	0.461237	0.186657	0.593857	ENSG00000196440	100131755	#N/A
ARMCX5	2.36171	2.87419	2.85504	2.86793	1.44401	2.27986	4.9044	3.72847	1.06113	3.10939	1.03596	6.52837	ENSG00000125962	64860	#N/A
ARMCX5-GPRASP2	3.19895	5.42474	3.27101	3.62682	2.86683	3.03115	1.15351	1.37127	0.219126	1.97153	0.0177349	0.492552	NA	100528062	#N/A
ARMCX6	18.2129	23.7266	10.9082	9.99335	26.8347	25.1155	4.21109	8.13313	0.780124	4.68063	1.95947	4.53346	ENSG00000198960	54470	armadillo repeat containing, X-linked 6
ARMS2	0.0432994	0.157348	0.0896081	0.0835895	0	0	0	0.0568175	0	0	0	0.478446	ENSG00000254636	387715	age-related maculopathy susceptibility 2
ARNT	12.5335	11.7945	18.3774	15.648	5.55928	10.5492	5.7301	14.0812	5.05327	16.9974	21.5076	16.91	ENSG00000143437	405	#N/A
ARNT2	15.567	11.8547	28.4774	14.536	8.54324	10.7112	63.5519	2.68035	0.175084	1.37086	3.50746	5.65758	ENSG00000172379	9915	aryl hydrocarbon receptor nuclear translocator
ARNTL	4.54499	3.18032	5.02243	4.79466	3.10398	5.25888	7.99551	6.06381	7.43867	4.76011	4.90148	7.2535	ENSG00000133794	406	aryl hydrocarbon receptor nuclear
ARNTL2	1.31017	1.05516	1.99653	1.63408	0.632263	0.977821	1.42975	1.72905	1.10244	2.85531	0.0414177	1.16122	ENSG00000029153	56938	aryl hydrocarbon receptor nuclear
ARPC1A	62.8675	76.7954	35.9836	37.0822	94.3162	84.0881	38.3386	42.3111	22.9145	31.0342	18.7544	39.9468	ENSG00000241685	10552	#N/A
ARPC1B	127.197	84.8844	31.0122	50.2494	245.278	182.25	8.34174	54.0109	33.8431	99.0378	8.05434	35.0483	ENSG00000130429	10095	actin related protein 2/3 complex subunit 1B
ARPC2	116.651	118.98	69.1773	66.2889	171.701	159.438	66.9432	116.726	39.8533	175.466	109.166	142.066	ENSG00000163466	10109	actin related protein 2/3 complex subunit 2
ARPC3	122.561	95.5483	52.3818	53.0611	205.812	178.991	37.4232	64.384	46.8707	96.2644	29.6185	61.3524	ENSG00000111229	10094	actin related protein 2/3 complex subunit 3
ARPC4	67.6329	85.7667	41.019	40.4376	94.3633	94.7119	73.8205	89.2499	37.6115	80.1611	81.8707	91.2712	ENSG00000241553	10093	actin related protein 2/3 complex subunit 4
ARPC4-TTLL3	2.29065	2.92842	1.11765	2.10492	2.94634	2.99367	0.892778	0.783573	0.112228	2.28147	0.475037	1.72669	ENSG00000250151	100526693	#N/A
ARPC5	75.1877	74.7836	41.9329	59.5428	89.136	110.139	33.4362	60.4889	17.5077	109.227	6.66644	61.0135	ENSG00000162704	10092	actin related protein 2/3 complex subunit 5
ARPC5L	31.9684	39.9221	20.0972	11.3598	50.1286	46.2881	45.1077	24.7463	19.3494	49.1497	17.7933	55.4375	ENSG00000136950	81873	actin related protein 2/3 complex, subunit
ARPM1	0.880065	1.72195	0.915398	0.675704	1.02774	0.901416	1.10405	0.17118	0.932219	0.227129	0.322188	24.6872	NA	NA	actin related protein M1
ARPP19	40.9971	57.1759	60.2921	50.6725	16.6123	36.4115	58.4606	31.1791	7.86508	30.9329	24.5568	31.7832	ENSG00000128989	10776	cyclic AMP phosphoprotein, 19 kD
ARPP21	0.700511	1.265	1.00839	0.409199	0.373312	1.01114	19.3854	0.490433	0.0777147	0.00479048	24.5764	0.558906	ENSG00000172995	10777	cyclic AMP-regulated phosphoprotein, 21 kD
ARR3	0.183519	0.0957677	0.0586945	0.647778	0	0.0276042	0	0.0316815	0	0.120136	0	0.0133171	ENSG00000120500	407	arrestin 3, retinal (X-arrestin)
ARRB1	17.5239	23.035	20.2448	20.5703	13.7599	15.5204	24.1369	18.5661	3.62328	18.5564	2.3003	6.58269	ENSG00000137486	408	arrestin beta 1 isoform A
ARRB2	30.2325	26.3672	17.814	18.2661	44.3936	40.4562	32.4777	16.0829	11.9831	51.2393	11.4379	13.9871	ENSG00000141480	409	arrestin, beta 2 isoform 1
ARRDC1	14.2739	11.9212	4.89534	4.54229	28.6712	18.9869	2.82642	8.60328	8.76867	12.4724	6.08716	10.0769	ENSG00000197070	92714	arrestin domain containing 1
ARRDC2	10.41	11.964	13.5701	4.93507	11.4497	11.6853	9.72934	17.592	2.55886	23.6514	101.431	5.66491	NA	27106	arrestin domain containing 2 isoform 2
ARRDC3	21.2952	24.8866	26.6651	30.51	9.24149	18.7641	7.45589	33.8765	5.64755	37.5523	30.5785	14.863	ENSG00000113369	57561	arrestin domain containing 3
ARRDC4	9.56865	11.6326	14.0336	10.5903	4.66855	8.98217	9.70697	19.7575	2.03015	9.61696	1.52843	11.983	ENSG00000140450	91947	arrestin domain containing 4
ARRDC5	0.258196	0.240411	0.143109	0.607065	0.0733752	0.209235	0.0175199	0.0430088	0.0375505	0.14045	0	11.4945	NA	645432	arrestin domain containing 5
ARSA	9.39645	11.2923	5.30985	6.38009	11.4345	14.4614	4.85804	4.17578	3.41648	6.99493	1.96796	5.43923	ENSG00000100299	410	arylsulfatase A isoform a precursor
ARSB	3.46	2.60421	5.36779	3.74665	2.20591	2.51963	3.02258	2.15385	2.43802	2.88953	1.58858	3.41608	ENSG00000113273	411	arylsulfatase B isoform 1 precursor
ARSD	5.08334	7.69824	5.19289	8.0899	2.55243	4.49814	2.32585	4.17064	9.64806	4.93405	0.587517	5.34328	ENSG00000006756	414	arylsulfatase D isoform a precursor
ARSE	3.8367	8.06668	2.0257	2.26904	5.0243	6.02775	0.676038	6.44705	28.9462	0.412634	0.0221669	1.47684	ENSG00000157399	415	arylsulfatase E precursor
ARSF	0.363878	0.342577	0.570453	0.644352	0.118081	0.122627	0.897413	0	1.39033	0	0	0.138485	ENSG00000062096	416	#N/A
ARSG	2.26541	3.46721	3.3452	1.92762	1.7087	2.0801	1.4829	0.897901	0.219641	1.11148	3.01484	3.12097	ENSG00000141337	22901	Arylsulfatase G precursor
ARSH	0	0	0	0	0	0	0	0	0	0	0	0.0572691	ENSG00000205667	347527	arylsulfatase family, member H
ARSI	2.40353	1.63087	3.093	1.54415	2.25612	2.72085	0.969913	0.357533	0.0520675	4.19817	0.044457	0.401161	NA	340075	arylsulfatase family, member I precursor
ARSJ	0.833746	0.784925	1.06564	1.18181	0.334713	0.752823	0.259532	1.08639	0.263145	2.82606	0.0842627	0.601866	ENSG00000180801	79642	arylsulfatase J precursor
ARSK	4.65349	3.88565	5.64603	6.79153	2.05099	4.12541	1.10574	4.88823	1.10141	2.119	1.35782	3.4392	ENSG00000164291	153642	arylsulfatase K precursor
ART1	0.0095825	0.059672	0	0	0.03833	0	0	0	0	0	15.4531	0.0771502	ENSG00000129744	417	ADP-ribosyltransferase 1 precursor
ART3	13.911	9.79069	7.16803	12.1627	14.6449	21.6683	3.67965	3.41761	0.0216326	0.242277	97.2705	29.2461	ENSG00000156219	419	ADP-ribosyltransferase 3 isoform a
ART4	0.0755746	0.0877382	0.0578165	0.053946	0.164771	0.0257648	0.0304906	0.342311	6.47379	0.518179	0	1.43852	ENSG00000111339	420	ADP-ribosyltransferase 4 precursor
ART5	0.310321	0.511696	0.32863	0.26505	0.409087	0.238516	0	0.138817	0	0.565679	7.80502	12.614	ENSG00000167311	116969	ADP-ribosyltransferase 5 precursor
ARTN	1.59584	2.31809	0	0.552615	4.11806	1.71269	0.128978	0.388657	0.0369224	1.98165	0.0757318	0.503345	ENSG00000117407	9048	neurotrophic factor artemin isoform 3 precursor
ARV1	8.65488	8.30091	5.57764	5.39669	11.9556	11.6896	13.5163	8.46126	6.10661	3.52911	3.36847	17.9142	ENSG00000173409	64801	ARV1 homolog
ARVCF	10.3714	18.9114	8.01943	5.37517	12.0603	16.0306	4.321	2.85897	1.48926	2.97018	4.47161	7.08635	ENSG00000099889	421	armadillo repeat protein
ARX	0.00713975	0.0958328	0.00451828	0	0.0240407	0	5.44236	0.0667572	0	0.792319	4.18584	10.5922	ENSG00000004848	170302	aristaless related homeobox
AS3MT	2.00099	1.00031	1.22524	3.44491	1.6751	1.65872	3.16843	1.63978	11.6499	3.07126	1.91393	6.84278	ENSG00000214435	57412	arsenic (+3 oxidation state) methyltransferase
ASAH1	39.8837	50.5239	46.5772	38.1948	26.1368	48.6261	46.1012	38.6628	16.6238	74.1623	31.6335	40.1448	ENSG00000104763	427	N-acylsphingosine amidohydrolase 1 isoform c
ASAH2	0.20459	0.202835	0.293959	0.292323	0.0768698	0.155207	0	0.0377326	0	0	0	0.0958528	ENSG00000188611	56624	N-acylsphingosine amidohydrolase 2 isoform b
ASAH2B	1.88202	2.33494	1.89199	3.07276	0.725158	1.83818	3.97972	0.462058	1.94482	0.822493	0.248201	4.21031	ENSG00000204147	653308	N-acylsphingosine amidohydrolase (non-lysosomal
ASAP1	9.548	12.9597	14.2494	12.5116	3.24506	8.18595	8.51313	6.02817	1.36419	9.75636	2.54849	15.8166	ENSG00000153317	50807	development and differentiation enhancing factor
ASAP1-IT1	0.371799	0	1.0236	0.463595	0	0	0	0	0	0	0	0	NA	29065	Homo sapiens HSPC054 mRNA, complete cds.
ASAP2	7.68738	12.1422	8.76442	10.1746	3.37721	8.43327	6.60291	9.18208	0.713523	5.60986	1.68109	20.3733	ENSG00000151693	8853	ArfGAP with SH3 domain, ankyrin repeat and PH
ASAP3	12.7934	17.2055	12.3752	12.0109	10.634	16.1537	6.04646	7.52911	3.71076	5.43762	48.998	13.9875	ENSG00000088280	55616	ArfGAP with SH3 domain, ankyrin repeat and PH
ASB1	5.77091	10.6322	9.06041	5.48297	2.74471	5.79554	8.28958	3.54455	1.14987	3.15494	3.85096	5.01658	ENSG00000065802	51665	ankyrin repeat and SOCS box-containing protein
ASB10	0.0115171	0	0	0.0460684	0	0	0	0	0	0	14.0884	0.169503	ENSG00000146926	136371	ankyrin repeat and SOCS box-containing 10
ASB11	0	0	0	0	0	0	0	0	0	0	27.1719	0.505551	ENSG00000165192	140456	ankyrin repeat and SOCS box-containing protein
ASB12	0.109784	0	0	0	0.200234	0.238901	0	0	0.0178867	0.086548	20.8448	2.41341	ENSG00000198881	142689	ankyrin repeat and SOCS box-containing protein
ASB13	7.23098	14.2496	7.75579	5.34074	6.47397	9.3534	11.1674	4.99451	20.1935	2.85099	3.91699	7.97783	ENSG00000196372	79754	ankyrin repeat and SOCS box-containing protein
ASB14	1.0424	0.976114	0.865736	2.98234	0.101393	0.220137	1.366	0.626636	0.243717	1.03496	2.2174	0.534672	NA	142686	ankyrin repeat and SOCS box-containing 14
ASB15	0	0.0225118	0	0	0	0	0	0	0	0	6.67789	0.680663	ENSG00000146809	142685	ankyrin repeat and SOCS box-containing 15
ASB16	1.156	1.28996	1.18509	1.2098	1.33143	0.897682	0.264711	0.690182	0.131429	0.24737	20.6805	1.33091	ENSG00000161664	92591	ankyrin repeat and SOCS box-containing protein
ASB17	0	0	0	0	0	0	0	0.0601611	0	0	0	21.8951	ENSG00000154007	127247	ankyrin repeat and SOCS box-containing 17
ASB18	0.0126897	0	0	0	0	0.0507587	0	0	0	0	0	0.0631297	ENSG00000182177	401036	ankyrin repeat and SOCS box-containing 18
ASB2	0.340111	1.04545	0.17249	0.217216	0.460234	0.510504	0.582639	21.4716	0.0920423	1.98807	216.346	5.62452	NA	51676	ankyrin repeat and SOCS box-containing protein
ASB3	5.41157	3.5191	7.56845	5.35983	3.27809	5.43989	5.36529	5.94994	2.18606	5.0015	1.63895	8.02088	NA	51130	ankyrin repeat and SOCS box-containing protein 3
ASB4	1.26087	0.0885137	1.20409	3.73542	0.0448615	0.0591152	0.627636	0.0536187	0.202056	0.195584	4.839	0.0869839	ENSG00000005981	51666	ankyrin repeat and SOCS box-containing protein 4
ASB5	0.0307369	0.243403	0.0348555	0.0319756	0.00917143	0.0469451	0.199191	1.70945	0	0.106277	113.384	2.40225	ENSG00000164122	140458	ankyrin repeat and SOCS box-containing protein
ASB6	9.17783	17.4634	7.87368	7.12195	8.38149	13.3342	8.407	4.26315	2.19726	4.69505	6.2765	7.80391	ENSG00000148331	140459	ankyrin repeat and SOCS box-containing 6 isoform
ASB7	2.72801	2.81407	3.31652	3.73245	1.33661	2.52647	2.40392	2.47286	1.70522	2.06124	1.47076	5.31692	ENSG00000183475	140460	ankyrin repeat and SOCS box-containing protein 7
ASB8	9.57588	12.5302	11.0751	11.5087	5.21211	10.5076	13.0453	12.5671	6.3482	5.18046	63.7431	11.7325	NA	140461	ankyrin repeat and SOCS box-containing 8
ASB9	0.833268	0.443813	0.549562	0.820111	1.1866	0.7768	0.0230107	0.560326	1.276	1.75856	0	15.9041	ENSG00000102048	140462	ankyrin repeat and SOCS box-containing 9 isoform
ASB9P1	0.37788	0.0365792	0.100511	1.41101	0	0	0.0458903	0.0587936	0.0587548	0.393702	0	0.767364	ENSG00000258527	728619	#N/A
ASCC1	13.8178	10.6638	14.6652	15.2743	12.6888	12.6429	16.9032	9.29837	5.39156	5.34838	7.14206	20.0348	ENSG00000138303	51008	#N/A
ASCC2	11.5601	13.0756	9.08007	6.89806	15.1124	15.15	6.6091	16.3545	19.5224	15.4475	46.9467	29.5041	ENSG00000100325	84164	activating signal cointegrator 1 complex subunit
ASCC3	6.56675	3.28377	10.0415	10.965	1.62343	3.63712	2.57215	4.44025	2.68421	4.27156	3.63832	6.9878	ENSG00000112249	10973	activating signal cointegrator 1 complex subunit
ASCL1	0.0274427	0.177441	0.109771	0	0	0	5.93113	0.0567713	0.429082	0.0119607	0.0316969	0.409426	NA	429	achaete-scute complex homolog 1
ASCL2	1.25933	0.744577	0	1.04181	1.66949	2.32604	0.191155	1.49976	0.40173	0.854362	0.0220934	1.54073	ENSG00000183734	430	achaete-scute complex homolog-like 2
ASCL3	0.0314193	0	0	0.125677	0	0	0	0	0	0	0	0.162879	NA	56676	ASCL3
ASCL4	0.117156	0.138431	0.233813	0.0435329	0.0966656	0.0946135	0	0	0	0	0	0.0412869	ENSG00000187855	121549	achaete-scute complex-like 4
ASF1A	5.12751	5.14196	6.85803	4.88222	3.37983	5.38994	7.07072	5.4571	2.98115	4.10356	3.73718	9.23094	ENSG00000111875	25842	ASF1 anti-silencing function 1 homolog A
ASF1B	0.881644	0.280596	0.0507073	0.132859	1.78989	1.55312	0.150137	1.09554	0.0452647	1.00539	0.176345	17.6045	ENSG00000105011	55723	anti-silencing function 1B
ASGR1	0.771798	0.565579	0.0568893	0.435536	1.76084	0.833928	2.65884	0.149442	316.291	1.38525	0.332405	3.90986	ENSG00000141505	432	#N/A
ASGR2	0.869211	0.296577	0.337693	0.728387	1.34614	1.06462	0.449073	0.0706736	431.467	0.584119	0.199012	0.579657	ENSG00000161944	433	asialoglycoprotein receptor 2 isoform a
ASH1L	15.2568	6.9405	32.081	21.0191	2.07747	5.84949	10.3926	8.24189	1.38599	5.50973	8.69225	7.18373	ENSG00000116539	55870	absent, small, or homeotic 1-like
ASH2L	11.1127	18.2814	12.7549	9.99625	8.94582	12.7538	22.0864	12.625	5.92696	7.86831	13.608	40.6148	ENSG00000129691	9070	ash2-like isoform b
ASIP	0.71199	0.461319	0.19936	0.169429	1.85601	0.623161	0.139583	0.345733	0.640834	0	0.18123	1.25012	ENSG00000101440	434	agouti signaling protein precursor
ASL	11.6108	16.9609	5.83532	6.62359	18.4488	15.5355	4.76609	7.81659	101.667	10.9687	1.51857	4.27789	ENSG00000126522	435	argininosuccinate lyase isoform 1
ASMT	0	0	0	0	0	0	0	0	0	0	0	0	ENSG00000196433	438	#N/A
ASMTL	0	0	0	0	0	0	0	0	0	0	0	0	ENSG00000169093	8623	#N/A
ASMTL-AS1	0	0	0	0	0	0	0	0	0	0	0	0	ENSG00000236017	80161	Homo sapiens PP1164 mRNA, complete cds.
ASNA1	33.6838	36.1122	15.0044	15.4063	55.0769	49.2474	47.6621	32.9564	21.1283	21.5616	32.6656	71.9124	NA	439	arsA arsenite transporter, ATP-binding, homolog
ASNS	18.9347	34.8143	17.5292	10.8047	21.6758	25.7292	32.5418	9.03737	0.322581	10.67	13.903	22.5831	ENSG00000070669	440	#N/A
ASNSD1	15.8622	12.7958	17.7153	14.5465	13.1211	18.0659	14.3824	18.7518	8.53374	12.3598	22.1802	18.2317	ENSG00000138381	54529	asparagine synthetase domain containing 1
ASPA	14.4397	25.0291	16.6721	11.4549	13.1096	16.5222	14.0866	2.80782	0.647195	3.13528	1.05398	5.27808	ENSG00000108381	443	aspartoacylase
ASPDH	3.01262	1.75339	0.615776	1.24817	4.46611	5.72042	10.446	0	9.5357	0.0985168	0.0757829	0.207356	ENSG00000204653	554235	aspartate dehydrogenase isoform 2
ASPG	0.154835	0.55746	0.111718	0.141087	0.288635	0.0779015	0	0.278616	45.529	1.99029	0	0.619678	ENSG00000166183	374569	60 kDa lysophospholipase
ASPH	34.6658	54.5267	45.6219	37.9173	17.5073	37.6168	43.982	32.8	13.58	25.5	48.0061	19.5459	ENSG00000198363	444	#N/A
ASPHD1	14.2152	25.9037	13.1503	3.1933	20.5191	19.9981	49.7516	1.93174	0.226035	1.19458	0.404977	2.96835	ENSG00000174939	253982	aspartate beta-hydroxylase domain containing 1
ASPHD2	2.97048	5.17154	3.17349	2.76361	1.69127	4.25356	5.04005	0.548275	0.0289116	0.606855	0.268967	2.42241	ENSG00000128203	57168	aspartate beta-hydroxylase domain containing 2
ASPM	0.0946647	0.0134207	0.0243473	0.258939	0.0352598	0.0601126	0.0380936	0.081819	0.0350244	0.070939	0.0113878	1.41943	ENSG00000066279	259266	asp (abnormal spindle)-like, microcephaly
ASPN	1.20651	3.78788	0.737902	1.28286	1.3968	1.40848	0.341572	9.07756	1.67179	10.6468	1.16934	4.64223	ENSG00000106819	54829	#N/A
ASPRV1	1.74893	1.82697	1.09072	1.39674	2.55579	1.95245	0.896982	0.543302	0.313326	0.412235	0.72989	2.45664	ENSG00000244617	151516	aspartic peptidase, retroviral-like 1 precursor
ASPSCR1	12.0572	13.4583	4.80484	4.21974	22.5115	16.6926	6.94244	6.66075	8.53784	5.38239	14.1163	24.0316	NA	79058	alveolar soft part sarcoma chromosome region,
ASRGL1	7.66328	8.37251	4.68537	4.067	10.2495	11.6512	26.4515	11.6902	2.19865	14.2244	0.93861	50.227	ENSG00000162174	80150	asparaginase-like 1
ASS1	80.4714	41.2606	53.3479	38.0244	136.49	94.0235	12.1729	34.3507	185.653	31.8061	13.1608	51.7378	ENSG00000130707	445	argininosuccinate synthetase 1
ASTE1	3.22099	4.33999	3.4756	4.64115	1.85553	2.91169	1.07362	0.842585	0.73499	0.680324	0.22613	2.42918	ENSG00000034533	28990	asteroid homolog 1
ASTL	0.0201786	0.0668183	0	0	0.0435654	0.0371492	0	0.104239	0	0.134187	0.0429111	0.0423624	ENSG00000188886	431705	astacin-like metalloendopeptidase precursor
ASTN1	4.07982	11.2575	6.57216	4.00599	1.33159	4.40953	24.8104	0.655463	0.0189206	0.175299	0	0.629878	ENSG00000152092	460	astrotactin isoform 1
ASTN2	64.8584	35.9606	96.2	132.646	13.7523	16.8349	15.8136	5.19015	0.152908	1.9623	5.2253	15.3654	ENSG00000148219	23245	#N/A
ASXL1	10.2609	11.8936	14.0307	12.7972	5.70921	8.50634	8.00325	10.3714	4.2878	14.7185	12.2466	18.2234	ENSG00000171456	171023	#N/A
ASXL2	4.471	2.13384	9.26054	7.06986	0.255932	1.29765	2.19972	2.44221	0.896902	2.40401	3.77693	6.17063	ENSG00000143970	55252	additional sex combs like 2
ASXL3	0.906432	0.435708	1.67598	1.68561	0.072679	0.191461	0.999354	0.310299	0.115629	0.0459107	0.0313818	1.48546	NA	80816	additional sex combs like 3
ASZ1	0.419932	0	0.168156	1.51157	0	0	0	0	0	0	0	5.63533	ENSG00000154438	136991	ankyrin repeat, SAM and basic leucine zipper
ATAD1	16.0205	20.8511	24.7284	16.5755	7.44691	15.3312	18.6825	16.2802	4.00599	12.6491	16.0239	23.335	ENSG00000138138	84896	ATPase family, AAA domain containing 1
ATAD2	2.17655	1.2034	2.49526	3.53826	0.812158	1.86054	1.30808	1.80099	1.8188	1.70521	1.17922	11.6716	ENSG00000156802	29028	ATPase family, AAA domain containing 2
ATAD2B	2.53289	1.41064	4.32648	3.97422	0.627972	1.20289	0.946568	1.06154	0.721697	1.40985	1.0326	2.75487	ENSG00000119778	54454	ATPase family, AAA domain containing 2B
ATAD3A	7.8479	7.59324	3.96755	2.1755	13.7145	11.5341	3.29602	5.13641	5.18844	3.85934	9.51347	9.65545	ENSG00000197785	55210	#N/A
ATAD3B	10.2488	8.1113	4.33149	5.44417	18.602	12.6177	3.62545	5.65616	7.03842	5.44366	7.79982	6.97618	ENSG00000160072	83858	AAA-ATPase TOB3
ATAD3C	4.69899	1.11997	5.73327	9.34123	1.72968	1.99179	0.796067	0.60793	0.281247	0.536331	0.355739	1.43596	ENSG00000215915	219293	ATPase family, AAA domain containing 3C
ATAD5	0.427733	0.156151	0.489211	0.949307	0.0825326	0.189882	0.379991	0.142034	0.06582	0.168957	0	0.634589	ENSG00000176208	79915	ATPase family, AAA domain containing 5
ATAT1	6.23679	7.82692	4.71337	4.20282	8.90189	7.12906	19.7174	1.67905	1.31285	2.61464	0.630781	4.90772	ENSG00000137343	79969	#N/A
ATCAY	6.95348	14.556	8.13288	9.58036	3.02583	7.07487	35.0491	1.04077	0	0.0036001	0.0581918	0.215514	ENSG00000167654	85300	caytaxin
ATE1	5.06672	4.68773	9.49185	7.87973	0.653316	2.24197	8.99918	5.28262	2.23878	4.5185	16.8728	9.4709	ENSG00000107669	11101	arginyltransferase 1 isoform 1
ATF1	5.33502	5.2505	5.81779	5.85605	2.99405	6.67218	2.10804	6.9058	2.37106	7.32068	8.20676	8.48738	ENSG00000123268	466	activating transcription factor 1
ATF2	11.8559	10.1156	19.0842	17.083	2.95167	8.30459	13.7088	10.4489	3.42627	11.9512	7.37785	15.421	ENSG00000115966	1386	activating transcription factor 2
ATF3	12.4616	36.098	4.48184	5.61111	23.0336	16.72	13.4022	28.0663	5.35649	138.136	9.44275	22.6427	ENSG00000162772	467	activating transcription factor 3 isoform 1
ATF4	185.649	150.851	101.945	82.0134	296.471	262.167	81.4199	377.235	94.274	220.681	275.497	124.225	ENSG00000128272	468	activating transcription factor 4
ATF5	8.72537	13.5104	7.85851	4.66047	10.9231	11.4594	7.68521	11.7719	685.402	8.69656	13.9237	18.6541	ENSG00000169136	22809	#N/A
ATF6	11.5528	8.84295	14.6317	16.0282	6.21668	9.33457	8.43209	9.13094	8.46944	15.0267	9.00584	14.7862	ENSG00000118217	22926	activating transcription factor 6
ATF6B	20.1341	27.8146	15.968	16.5702	19.6595	28.3386	13.5591	13.4124	7.53441	12.3717	6.28326	20.9458	ENSG00000213676	1388	activating transcription factor 6 beta isoform
ATF7	11.8136	14.6589	18.9241	15.5086	4.61091	8.21079	6.79708	14.4338	2.21912	13.2718	14.705	14.315	NA	11016	activating transcription factor 7 isoform 1
ATF7IP	9.8345	4.73635	16.7397	18.0689	1.2477	3.28171	4.17098	5.08016	2.05348	5.03057	10.3026	16.5804	NA	55729	activating transcription factor 7 interacting
ATF7IP2	1.74456	1.51227	1.709	2.51491	1.25845	1.4959	0.764389	0.550914	1.51998	0.760761	0.198722	7.50115	ENSG00000166669	80063	activating transcription factor 7 interacting
ATG10	2.55697	1.86174	3.32488	2.39489	2.02409	2.48403	1.22179	0.782698	0.985404	1.36666	0.975087	3.62508	ENSG00000152348	83734	APG10 autophagy 10-like
ATG12	8.25291	9.80675	11.103	8.09433	4.59724	9.2171	7.33092	6.95286	2.9453	5.70154	3.50728	6.92633	ENSG00000145782	9140	APG12 autophagy 12-like
ATG13	12.0422	25.0338	17.4997	6.9176	8.19401	15.5576	21.4246	5.81261	8.82995	4.35267	2.61635	22.0793	ENSG00000175224	9776	autophagy-related protein 13 isoform 1
ATG14	4.41545	6.76053	5.96957	6.8029	1.844	3.04533	5.88611	6.02589	1.32436	2.35831	11.6828	10.0075	ENSG00000126775	22863	Barkor
ATG16L1	5.82149	9.47964	4.93206	5.26015	5.06073	8.03302	6.54786	6.70861	3.90371	3.44135	12.1994	14.7288	ENSG00000085978	55054	#N/A
ATG16L2	9.29538	7.67777	2.65678	4.19083	18.564	11.7699	1.60613	1.31899	1.3003	9.95018	0.320935	1.61463	ENSG00000168010	89849	ATG16 autophagy related 16-like 2
ATG2A	5.15031	9.28059	6.16467	4.21744	4.46836	5.75076	6.73901	3.00437	6.94659	5.40726	12.4585	6.33564	ENSG00000110046	23130	autophagy related 2A
ATG2B	5.9769	6.42444	9.07966	8.68964	2.16488	3.97343	5.39988	2.31309	2.25473	2.37537	4.37398	5.91672	ENSG00000066739	55102	ATG2 autophagy related 2 homolog B
ATG3	28.0043	22.0133	24.2852	18.2984	35.0384	34.3951	40.6635	34.2022	21.504	35.4246	14.8149	87.8853	ENSG00000144848	64422	Apg3p
ATG4A	5.41742	5.39669	4.41677	4.11122	6.85472	6.28699	2.10186	4.84657	6.24264	8.32471	4.2787	4.49327	ENSG00000101844	115201	autophagy-related cysteine endopeptidase 2
ATG4B	18.0021	28.212	11.7565	11.0245	21.9614	27.2661	10.7918	6.50321	6.44726	6.82765	8.51804	20.9667	ENSG00000168397	23192	APG4 autophagy 4 homolog B isoform a
ATG4C	4.45102	3.40513	3.59388	5.60478	3.15647	5.44893	4.14425	3.81572	1.92262	1.4339	1.73706	2.77544	ENSG00000125703	84938	APG4 autophagy 4 homolog C isoform 7
ATG4D	5.60409	7.76112	3.94448	1.9887	8.90688	7.5763	7.69301	5.8234	3.38253	6.32967	25.7975	25.3585	ENSG00000130734	84971	APG4 autophagy 4 homolog D
ATG5	7.01476	7.18044	7.44273	6.75379	5.28697	8.57554	5.82073	10.3444	3.72479	7.95473	5.61996	11.5932	ENSG00000057663	9474	APG5 autophagy 5-like
ATG7	3.84745	5.94977	4.64394	4.58864	1.97562	4.1816	6.08119	6.28759	1.89443	8.2996	4.02018	8.74469	ENSG00000197548	10533	APG7 autophagy 7-like isoform b
ATG9A	16.792	27.1032	14.6774	14.3843	15.3846	22.7215	30.0221	16.619	17.0255	16.1054	149.914	59.5404	ENSG00000198925	79065	APG9 autophagy 9-like 1
ATG9B	0.778214	1.18875	0.426795	0.684772	1.10618	0.89511	0.502175	0.0319925	0.0318886	0.403275	0.0577518	1.33545	ENSG00000181652	285973	ATG9 autophagy related 9 homolog B
ATHL1	11.4309	8.03496	6.63662	5.97888	15.5505	17.5577	0.614623	2.67191	2.18437	20.9723	0.0508144	2.11697	ENSG00000142102	80162	ATH1, acid trehalase-like 1
ATIC	22.1511	23.2037	17.2762	18.2677	26.0852	26.9754	29.059	20.2677	19.9847	9.23809	32.1129	33.0942	ENSG00000138363	471	5-aminoimidazole-4-carboxamide ribonucleotide
ATL1	22.6721	58.0998	24.591	23.8051	11.9984	30.294	38.4985	5.15883	0.177256	1.79764	0.739893	7.32649	ENSG00000198513	51062	atlastin GTPase 1 isoform b
ATL2	7.78798	7.78485	11.6209	7.14078	5.0483	7.34199	5.87332	23.8244	8.58617	11.5188	18.8164	13.6396	ENSG00000119787	64225	atlastin GTPase 2 isoform 2
ATL3	18.47	8.50083	36.9563	28.5119	2.67907	5.73257	6.11887	15.3547	5.12183	10.1156	2.96342	29.93	ENSG00000184743	25923	atlastin 3
ATM	8.30962	3.57815	11.7415	14.9385	2.38343	4.17505	2.49468	2.387	1.24745	2.64036	1.20782	3.09053	ENSG00000149311	472	ataxia telangiectasia mutated isoform 1
ATMIN	10.0415	16.2406	13.8483	11.2229	4.78122	10.3134	17.2366	6.78022	3.68487	3.29671	8.56107	21.7834	ENSG00000166454	23300	ATM interactor
ATN1	60.0752	63.2931	68.5093	49.4267	54.5453	67.8195	89.5998	113.551	5.68286	84.9865	70.9414	54.9345	NA	1822	atrophin-1
ATOH1	0.0658	0	0	0.2632	0	0	0	4.77307	0	0	0	0	ENSG00000172238	474	atonal homolog 1
ATOH7	0.158307	0.276182	0	0.262249	0.177759	0.19322	0.668698	0.0374021	0	0	0.0701125	0.165395	ENSG00000179774	220202	atonal homolog 7
ATOH8	7.08105	4.47936	6.51417	4.1659	7.31491	10.3292	1.8662	3.9569	4.8349	3.63794	3.03225	2.58568	ENSG00000168874	84913	atonal homolog 8
ATOX1	54.6157	46.7227	18.1959	21.2907	96.6539	82.3222	36.7337	30.1928	56.9348	38.1526	12.0813	29.1885	NA	475	antioxidant protein 1
ATP10A	1.39362	1.52781	1.13959	1.79545	0.855943	1.78351	1.18861	0.66659	0.099256	3.67912	0.2956	3.14613	ENSG00000206190	57194	ATPase, class V, type 10A
ATP10B	1.91413	4.15908	2.53444	2.76179	0.61228	1.74801	2.36839	1.44178	0.00690426	0.0075329	0	1.37106	ENSG00000118322	23120	ATPase, class V, type 10B
ATP10D	5.0245	3.38316	8.10093	6.30883	2.0926	3.59566	0.995098	3.04798	1.00677	3.19859	0.424177	3.84307	ENSG00000145246	57205	ATPase, class V, type 10D
ATP11A	12.5886	19.4188	23.2553	15.5981	2.36132	9.13965	7.04061	4.69491	3.0461	18.5615	5.82416	5.81347	ENSG00000068650	23250	ATPase, class VI, type 11A isoform a
ATP11B	7.15998	4.49171	11.2644	11.0349	1.91701	4.42361	2.7089	7.46846	2.44881	7.56652	2.74973	9.58366	ENSG00000058063	23200	ATPase, class VI, type 11B
ATP11C	4.50063	3.16267	6.94751	5.6682	1.67807	3.70874	0.962328	3.58243	3.23038	4.17491	0.890315	6.42799	ENSG00000101974	286410	ATPase, class VI, type 11C isoform b
ATP12A	0.0346528	0.0173869	0.0217504	0.107535	0	0.00932574	0.0587597	0	0.0644348	2.04122	0	0.352822	ENSG00000075673	479	#N/A
ATP13A1	13.8591	16.6988	11.739	9.3964	15.4292	18.8717	8.75287	8.4304	7.16971	8.66344	10.2453	21.704	ENSG00000105726	57130	ATPase type 13A1
ATP13A2	43.6282	120.095	41.7125	28.211	41.203	63.3862	44.4538	6.41656	1.58974	7.20872	12.7409	9.4713	ENSG00000159363	23400	ATPase type 13A2 isoform 2
ATP13A3	13.4642	8.20414	24.0842	18.5619	3.27392	7.9367	4.99227	8.76479	12.4497	11.656	4.58967	6.48751	ENSG00000133657	79572	ATPase type 13A3
ATP13A4	0.350687	0.185268	0.718286	0.373595	0.13972	0.171145	6.70295	0.0867212	0.0517393	5.92638	0	0.797957	ENSG00000127249	84239	ATPase type 13A4
ATP13A5	0.0382111	0	0.0697768	0.0659313	0	0.0171362	0.339547	0	0	0.0186401	0.0360229	0.0524425	ENSG00000187527	344905	ATPase type 13A5
ATP1A1	277.57	426.744	335.841	237.867	188.044	348.528	264.967	127.433	69.0684	288.459	35.9566	125.836	ENSG00000163399	476	Na+/K+ -ATPase alpha 1 subunit isoform a
ATP1A1OS	3.49453	5.1356	3.08825	3.65662	3.51848	3.71476	6.3582	5.39116	3.55011	4.48509	2.12337	6.25855	NA	NA	Homo sapiens cDNA, FLJ99430.
ATP1A2	139.194	104.046	252.37	123.069	79.2077	102.131	258.529	34.0427	0.0865467	3.17075	462.481	19.9191	ENSG00000018625	477	Na+/K+ -ATPase alpha 2 subunit proprotein
ATP1A3	84.9243	284.007	87.4456	66.3181	61.6326	124.301	304.818	5.57404	0.0280207	0.189259	0.21007	35.4263	ENSG00000105409	478	Na+/K+ -ATPase alpha 3 subunit
ATP1A4	0.594602	0.26935	0.530463	1.42736	0.0683276	0.352256	0.237356	0.157534	0	0.280048	0.247237	4.90975	ENSG00000132681	480	Na+/K+ -ATPase alpha 4 subunit isoform 2
ATP1B1	137.808	267.919	175.88	98.0461	95.4767	181.83	446.902	53.2193	48.2678	48.9441	246.243	63.7992	ENSG00000143153	481	#N/A
ATP1B2	44.4134	65.823	76.1285	40.5106	19.9293	41.0852	184.856	4.89112	0.601079	5.9385	2.58566	17.9056	ENSG00000129244	482	Na+/K+ -ATPase beta 2 subunit
ATP1B3	85.3505	45.1476	74.2816	61.1423	103.491	102.487	22.5432	33.6003	3.72225	95.8964	6.14415	42.879	ENSG00000069849	483	Na+/K+ -ATPase beta 3 subunit
ATP1B4	0.175265	0.0630061	0.119142	0.578624	0.00329297	0	0	0	0	0	1.55794	0.213871	ENSG00000101892	23439	ATPase, (Na+)/K+ transporting, beta 4
ATP2A1	0.2135	1.72663	0.145818	0.264595	0.245203	0.198386	1.33966	1.02049	0.581732	0.0627065	419.313	2.02578	ENSG00000196296	487	ATPase, Ca++ transporting, fast twitch 1 isoform
ATP2A2	34.5833	47.2666	45.5782	43.7437	17.5377	31.4735	102.798	40.4912	24.758	45.5835	550.805	68.6358	ENSG00000174437	488	ATPase, Ca++ transporting, slow twitch 2 isoform
ATP2A3	1.77071	2.4441	0.625022	1.44257	2.18114	2.8341	0.669912	10.0958	0.568521	10.8769	0.372	3.95204	ENSG00000074370	489	ATPase, Ca++ transporting, ubiquitous isoform a
ATP2B1	7.61052	6.26094	12.111	10.3507	2.27056	5.70985	38.9664	5.06016	2.50153	6.18399	6.28166	12.6266	ENSG00000070961	490	plasma membrane calcium ATPase 1 isoform 1a
ATP2B2	5.24606	12.9364	8.96013	5.5652	1.45394	5.00499	39.0321	0.0779206	4.1884	0.031817	0.459445	0.181176	ENSG00000157087	491	plasma membrane calcium ATPase 2 isoform 1
ATP2B3	3.56315	9.6651	5.04877	3.20625	1.51091	4.48666	12.0361	0.114942	0	0.019323	0	0.229057	ENSG00000067842	492	plasma membrane calcium ATPase 3 isoform 3b
ATP2B4	22.7051	32.1091	33.3715	31.1814	9.16436	17.103	23.1712	78.2351	7.00615	38.6437	3.81596	28.1122	ENSG00000058668	493	plasma membrane calcium ATPase 4 isoform 4a
ATP2C1	31.4138	52.7356	39.0873	33.3419	16.2937	36.9322	25.8367	21.7102	6.82163	20.0599	9.7781	20.4564	ENSG00000017260	27032	calcium-transporting ATPase 2C1 isoform 1c
ATP2C2	0.117685	0.238015	0.0516748	0.16794	0.071557	0.179567	0.972589	2.87614	0.00619912	7.70595	0	0.411709	ENSG00000064270	9914	ATPase, Ca++ transporting, type 2C, member 2
ATP4A	0.00574125	0	0	0.022965	0	0	0.0626941	0	0	0	0	0.318963	ENSG00000105675	495	hydrogen/potassium-exchanging ATPase 4A
ATP4B	0	0	0	0	0	0	0.0759617	0	0	0	0	0.0135386	ENSG00000186009	496	hydrogen/potassium-exchanging ATPase 4B
ATP5A1	182.936	241.395	158.87	123.499	217.315	232.06	234.677	151.96	152.931	94.2285	250.91	171.39	ENSG00000152234	498	ATP synthase, H+ transporting, mitochondrial F1
ATP5B	250.624	443.582	229.26	170.502	273.2	329.533	367.063	266.868	248.449	203.333	459.159	226.666	ENSG00000110955	506	mitochondrial ATP synthase beta subunit
ATP5C1	79.546	84.0086	52.3637	41.6999	112.374	111.747	90.9356	88.6351	77.9643	46.6833	98.4096	69.6904	ENSG00000165629	509	ATP synthase, H+ transporting, mitochondrial F1
ATP5D	114.247	108.594	32.0001	22.2742	227.705	175.007	44.0095	88.2327	74.4701	49.7662	166.019	45.4338	ENSG00000099624	513	ATP synthase, H+ transporting, mitochondrial F1
ATP5E	344.922	212.577	108.688	93.0459	645.266	532.688	86.1017	135.498	167.25	212.005	150.015	113.892	ENSG00000124172	514	ATP synthase, H+ transporting, mitochondrial F1
ATP5EP2	1.55153	0	0.626264	5.57984	0	0	50.199	117.808	107.614	222.231	140.259	101.543	ENSG00000180389	432369	Homo sapiens ATP synthase, H+ transporting, mitochondrial F1 complex, epsilon subunit pseudogene 2 (ATP5EP2), transcript variant 6, non-coding RNA.
ATP5F1	44.6195	51.4439	36.2967	30.6571	53.2532	58.2712	36.1298	33.9683	25.184	18.95	33.9223	40.47	ENSG00000116459	515	ATP synthase, H+ transporting, mitochondrial F0
ATP5G1	71.8951	56.8547	30.1724	33.4428	117.942	106.023	40.2649	29.1772	38.5732	17.4253	40.8454	23.2804	ENSG00000159199	516	ATP synthase, H+ transporting, mitochondrial F0
ATP5G2	129.418	115.036	51.8695	52.3856	228.238	185.178	83.4331	178.393	84.6877	94.855	231.682	90.7914	ENSG00000135390	517	ATP synthase, H+ transporting, mitochondrial F0
ATP5G3	58.3802	40.7885	34.1245	120.025	28.5037	50.8674	28.7506	25.335	30.172	18.551	13.6645	18.7269	ENSG00000154518	518	ATP synthase, H+ transporting, mitochondrial F0
ATP5H	135.473	123.452	62.6387	53.1094	229.357	196.785	87.8726	104.538	70.6235	45.6145	102.527	59.7724	ENSG00000167863	10476	ATP synthase, H+ transporting, mitochondrial F0
ATP5I	230.661	170.952	73.6994	102.833	425.402	320.711	132.757	245.727	150.405	150.486	142.318	137.446	ENSG00000169020	521	ATP synthase, H+ transporting, mitochondrial F0
ATP5J	63.2787	72.4724	37.1912	35.2467	96.3106	84.3662	132.748	141.262	122.492	58.6388	46.0842	124.057	ENSG00000154723	522	ATP synthase, H+ transporting, mitochondrial F0
ATP5J2	159.361	110.953	66.8607	67.5344	282.132	220.917	162.44	75.2984	118.702	91.4541	78.0333	150.145	ENSG00000241468	9551	ATP synthase, H+ transporting, mitochondrial F0
ATP5J2-PTCD1	0.548637	2.27356e-05	9.31527e-06	1.16849	0.447941	0.578108	0.280727	1.47694	0.0522353	0.494441	2.17113	2.04139	ENSG00000248919	100526740	#N/A
ATP5L	55.4912	51.7031	33.6685	34.8605	73.072	80.3638	39.8591	53.1323	39.6269	56.0925	44.6454	38.2191	ENSG00000167283	10632	ATP synthase, H+ transporting, mitochondrial F0
ATP5L2	0.478973	0.165159	0.662512	1.25338	0	0	1.76132	3.07823	5.10383	5.98218	4.78303	2.60252	ENSG00000249222	267020	#N/A
ATP5O	122.268	129.829	72.3089	57.7519	185.087	173.923	124.663	126.496	73.9999	69.649	104.194	116.736	ENSG00000241837	539	mitochondrial ATP synthase, O subunit precursor
ATP5S	3.82543	5.43736	5.21141	3.76174	3.07455	3.25401	6.28148	2.29122	1.97139	1.51429	5.76731	8.37457	NA	27109	ATP synthase, H+ transporting, mitochondrial F0
ATP5SL	24.1305	30.9763	13.5565	13.2098	35.5198	34.2358	16.0497	26.8388	14.3706	17.0793	16.9454	17.2585	NA	55101	#N/A
ATP6AP1	76.8439	99.5981	48.7618	40.2247	109.601	108.788	99.6089	46.6695	35.0506	89.0518	38.4529	52.4161	ENSG00000071553	537	ATPase, H+ transporting, lysosomal accessory
ATP6AP1L	3.48513	3.16543	2.86627	2.2551	5.33736	3.4818	3.26235	1.08648	0.442349	1.47922	1.94063	3.20045	NA	92270	ATPase, H+ transporting, lysosomal accessory
ATP6AP2	73.4738	97.1171	69.1795	60.3959	73.4258	90.894	82.6661	59.4702	24.3505	65.0301	11.0005	45.7262	ENSG00000182220	10159	ATPase, H+ transporting, lysosomal accessory
ATP6V0A1	40.6238	94.1957	47.4726	35.7459	29.6923	49.5843	97.9796	20.8479	11.8294	17.337	62.2593	20.3673	ENSG00000033627	535	ATPase, H+ transporting, lysosomal V0 subunit a1
ATP6V0A2	3.66912	3.54758	5.34029	5.38185	1.39991	2.55442	2.72886	2.46723	1.73674	2.35934	3.96251	3.51092	ENSG00000185344	23545	ATPase, H+ transporting, lysosomal V0 subunit
ATP6V0A4	0.085287	0.1005	0.0566134	0.0987035	0.0744812	0.11135	0.0939182	0	0	0.34111	0	0.36411	ENSG00000105929	50617	ATPase, H+ transporting, lysosomal V0 subunit
ATP6V0B	93.7593	105.065	35.1749	37.0689	157.427	145.366	69.1914	40.1758	78.7673	89.2247	48.745	47.5957	ENSG00000117410	533	ATPase, H+ transporting, lysosomal 21kDa, V0
ATP6V0C	282.516	319.756	153.037	129.687	454.391	392.949	467.216	162.17	83.7274	201.133	217.5	213.916	ENSG00000185883	527	#N/A
ATP6V0CP3	0.286295	0.437228	0.388209	0.487582	0.0940174	0.17537	0.351159	0.2775	0	0.176635	0.0403429	0.137843	ENSG00000213435	442211	#N/A
ATP6V0D1	60.6828	110.614	32.8664	34.3602	87.3503	88.1542	100.091	36.2605	34.4487	53.2588	61.7088	91.6836	ENSG00000159720	9114	ATPase, H+ transporting, lysosomal, V0 subunit
ATP6V0D2	1.28356	0.0509493	1.08859	4.03091	0	0.0147545	0	0.0536092	0	0.376873	0	0.123517	ENSG00000147614	245972	ATPase, H+ transporting, lysosomal 38kDa, V0
ATP6V0E1	136.609	107.649	72.3749	72.0826	216.004	185.976	49.7895	146.339	85.8259	136.519	60.0697	131.988	ENSG00000113732	8992	ATPase, H+ transporting, lysosomal 9kDa, V0
ATP6V0E2	39.7	100.159	35.2457	22.9826	38.1983	62.3734	123.593	10.3584	7.60947	4.08594	1.63334	6.9957	ENSG00000171130	155066	ATPase, H+ transporting, V0 subunit isoform 2
ATP6V1A	30.4573	55.0239	41.5332	39.5027	11.284	29.5092	61.1013	7.60325	9.52651	12.2542	4.23081	13.7948	ENSG00000114573	523	ATPase, H+ transporting, lysosomal V1 subunit A
ATP6V1B1	0.482352	0.384408	0.095189	0.0862668	1.07915	0.668801	0.165965	0.201249	0	3.74074	0.0606457	0.0723882	ENSG00000116039	525	ATPase, H+ transporting, lysosomal 56/58kDa, V1
ATP6V1B2	47.8743	111.446	56.5967	49.0562	29.5867	56.2578	140.306	31.6971	11.7004	47.8168	32.1006	58.8047	ENSG00000147416	526	vacuolar H+ATPase B2
ATP6V1C1	14.873	18.0206	23.1591	18.0765	5.934	12.3224	30.7319	7.9347	5.55213	4.70235	3.70609	9.62507	ENSG00000155097	528	ATPase, H+ transporting, lysosomal V1 subunit
ATP6V1C2	0.410212	0.412557	0.238456	0.220108	0.718458	0.463826	2.41995	0.394287	1.97865	3.74833	0.11115	1.72267	ENSG00000143882	245973	vacuolar H+ ATPase C2 isoform a
ATP6V1D	29.4655	36.7414	22.5773	16.482	36.2315	42.5711	66.1644	28.5625	11.2817	18.9909	15.8708	34.2158	ENSG00000100554	51382	H(+)-transporting two-sector ATPase
ATP6V1E1	104.855	109.778	67.3572	50.1632	149.999	151.902	169.275	61.9264	31.1779	55.3538	57.3276	53.7147	ENSG00000131100	529	vacuolar H+ ATPase E1 isoform b
ATP6V1E2	0.680833	0.690137	0.420408	0.460403	1.08209	0.760432	0.966668	0.267085	0.49943	0.260249	0.422758	11.8665	ENSG00000250565	90423	ATPase, H+ transporting, lysosomal 31kDa, V1
ATP6V1F	109.159	109.283	47.2643	41.7388	192.461	155.174	239.622	116.082	38.9035	102.682	78.1268	201.901	ENSG00000128524	9296	#N/A
ATP6V1G1	43.4448	69.3776	28.7823	26.536	55.5889	62.8719	33.6072	32.9455	27.3117	48.4731	31.5422	65.3542	ENSG00000136888	9550	vacuolar H+ ATPase G1
ATP6V1G2	37.8674	58.2616	33.2234	17.9619	41.5389	58.7451	161.622	2.86255	0.0207511	0.56891	0.301922	1.6221	ENSG00000213760	534	ATPase, H+ transporting, lysosomal, V1 subunit
ATP6V1G3	0.110785	0	0	0.44314	0	0	0	0	0	0	0	0.0695797	ENSG00000151418	127124	ATPase, H+ transporting, lysosomal, V1 subunit
ATP6V1H	28.3383	38.9233	24.061	20.3109	29.8536	39.1278	68.5585	19.0309	5.88238	13.5057	10.5981	24.3724	ENSG00000047249	51606	ATPase, H+ transporting, lysosomal 50/57kDa, V1
ATP7A	2.69402	1.89727	4.32524	4.52248	0.562833	1.36554	0.765938	1.41578	0.293534	2.12908	1.00761	1.77008	ENSG00000165240	538	ATPase, Cu++ transporting, alpha polypeptide
ATP7B	1.06014	1.69604	1.60613	1.07522	0.534381	1.02482	0.80848	1.14538	4.55584	0.934714	0.361291	4.51835	ENSG00000123191	540	ATPase, Cu++ transporting, beta polypeptide
ATP8A1	13.9756	16.068	21.6508	18.9433	3.97583	11.3324	31.1055	4.01045	0.21367	2.86896	6.68742	1.79589	ENSG00000124406	10396	ATPase, aminophospholipid transporter (APLT),
ATP8A2	11.5191	17.8661	26.0141	14.008	0.756709	5.29754	5.48256	0.294637	0	0.354299	0.0590356	6.2472	ENSG00000132932	51761	ATPase, aminophospholipid transporter-like,
ATP8B1	1.8552	1.24629	2.02015	3.40902	0.713491	1.27813	1.02265	11.9309	2.72072	11.0129	0.70307	2.67033	ENSG00000081923	5205	ATPase, class I, type 8B, member 1
ATP8B2	11.9345	16.003	14.3414	14.0154	6.33569	13.0456	4.74743	11.0864	1.06707	14.6267	2.17505	15.9225	ENSG00000143515	57198	ATPase, class I, type 8B, member 2 isoform b
ATP8B3	0.42433	0.385346	0.28323	0.495667	0.345989	0.572432	0.0389796	0.172764	0.0992481	0.113542	0.033466	5.26229	ENSG00000130270	148229	#N/A
ATP8B4	1.30346	0.822525	1.35291	2.3604	0.596488	0.904043	0.259784	1.62014	0.625088	1.03837	0.217497	1.19432	ENSG00000104043	79895	ATPase class I type 8B member 4
ATP8B5P	0.111909	0.105452	0.161165	0.168487	0.0668078	0.0511777	0.516969	1.07599	0.770922	1.66461	2.25429	4.47907	ENSG00000179766	158381	Homo sapiens cDNA, FLJ17320.
ATP9A	27.2132	50.2678	45.5891	31.8194	8.69011	22.7542	85.418	17.7181	2.61528	9.48317	8.24582	26.4069	ENSG00000054793	10079	ATPase, class II, type 9A
ATP9B	5.09612	6.48254	7.87441	6.48775	2.31808	3.70424	6.73714	2.92715	1.66086	3.47294	6.2027	7.1146	ENSG00000166377	374868	ATPase, class II, type 9B
ATPAF1	12.7931	22.8791	15.9701	11.8395	7.53412	15.8287	26.3181	11.0231	8.38425	3.64843	13.7907	13.7519	ENSG00000123472	64756	ATP synthase mitochondrial F1 complex assembly
ATPAF1-AS1	0.0479957	0	0	0	0.0507396	0.141243	0.0765336	0	0	0	0	108.798	NA	NA	hypothetical protein LOC374973
ATPAF2	5.11836	5.88298	3.46457	3.8039	7.02548	6.17948	2.86732	5.19216	6.13645	2.555	6.65817	6.46417	ENSG00000171953	91647	ATP synthase mitochondrial F1 complex assembly
ATPBD4	3.48043	2.64433	5.35692	3.67281	2.25624	2.63575	2.7052	1.8069	1.03741	1.97225	2.72871	3.96671	NA	NA	ATP binding domain 4 isoform 2
ATPIF1	135.68	128.332	55.0855	32.3622	253.477	201.794	149.236	94.8533	55.6432	67.1191	132.789	212.703	ENSG00000130770	93974	ATPase inhibitory factor 1 isoform 1 precursor
ATR	4.7381	2.46461	7.9545	7.14871	1.31395	2.53524	2.59629	1.32312	1.2783	1.42899	1.50966	5.03613	ENSG00000175054	545	ataxia telangiectasia and Rad3 related protein
ATRIP	2.18425	3.1973	1.66671	1.37554	2.97742	2.71734	1.32071	1.7161	1.0972	1.20413	4.19587	15.8895	ENSG00000164053	84126	ATR interacting protein isoform 2
ATRN	11.1045	14.1908	16.7595	15.9489	3.64216	8.0676	15.191	4.67855	11.3826	5.59342	5.11133	11.2208	ENSG00000088812	8455	attractin isoform 1
ATRNL1	15.391	14.4699	32.4583	19.3548	1.96112	7.78971	16.0496	1.92065	0.242962	0.0211093	0.0257858	1.89021	ENSG00000107518	26033	attractin-like 1 precursor
ATRX	8.60969	3.18886	14.5906	14.3851	1.56415	3.89889	13.2778	8.49576	1.17139	5.02742	6.16937	6.21207	ENSG00000085224	546	transcriptional regulator ATRX isoform 1
ATXN1	4.73728	3.46627	7.90472	6.68423	1.42538	2.9348	7.91174	4.30388	1.08762	5.08305	6.72266	4.77738	ENSG00000124788	6310	ataxin 1
ATXN10	27.2952	36.8899	30.6384	25.4199	19.8793	33.2431	40.3309	19.9103	10.7317	18.6899	10.8677	39.434	ENSG00000130638	25814	#N/A
ATXN1L	6.55254	9.09383	10.2845	8.4992	2.50321	4.92324	5.52448	8.59815	2.94773	5.75965	4.21787	8.23068	ENSG00000224470	342371	ataxin 1-like
ATXN2	12.5294	14.524	20.2725	16.9379	4.6607	8.24669	10.097	5.32344	2.64801	9.03657	11.3062	13.6011	ENSG00000204842	6311	ataxin 2
ATXN2L	24.1874	26.8072	23.2721	18.2567	25.4786	29.7422	16.5142	17.2566	7.17546	29.9296	21.7888	65.0998	ENSG00000168488	11273	ataxin 2 related protein isoform A
ATXN3	4.71508	3.76515	7.4016	7.24604	1.35493	2.85774	1.75244	2.58623	0.54982	1.9618	0.801181	4.0053	ENSG00000066427	4287	ataxin 3 isoform ad
ATXN3L	0	0	0	0	0	0	0	0	0	0.0647605	0	1.02398	ENSG00000123594	92552	ataxin 3-like
ATXN7	4.72235	4.28388	7.26395	7.50086	1.13246	2.99213	2.9692	2.79724	0.849205	4.38223	5.14586	5.68138	ENSG00000163635	6314	ataxin 7 isoform a
ATXN7L1	2.59747	1.83006	3.19815	4.4391	1.19917	1.55347	1.64295	1.99628	0.811627	0.860011	0.540083	4.41221	ENSG00000146776	222255	ataxin 7-like 1 isoform 1
ATXN7L2	2.03187	4.01254	0.732905	0.832481	3.97207	2.59003	1.34951	0.770762	0.54953	0.499238	1.57716	7.33451	ENSG00000162650	127002	ataxin 7-like 2
ATXN7L3	18.713	37.0125	17.708	15.0065	15.6036	26.5339	37.4088	11.5938	6.5722	15.5071	8.87348	19.0974	ENSG00000087152	56970	ataxin 7-like 3 isoform b
ATXN7L3B	25.9148	39.3197	36.7412	23.4277	14.6481	28.8423	45.5752	20.4713	8.63407	21.846	18.2367	22.0663	ENSG00000253719	552889	hypothetical protein LOC552889
ATXN8OS	0.418525	0.51272	0.802992	0.322938	0.113449	0.434719	0.163585	0.0173953	0	0	0	0.0203167	ENSG00000230223	6315	Homo sapiens SCA8 mRNA, repeat region.
AUH	15.5724	20.1279	17.1824	11.0654	14.8133	19.2287	13.3381	9.59598	8.31083	7.19779	5.1542	5.45262	ENSG00000148090	549	AU RNA binding protein/enoyl-Coenzyme A
AUP1	66.8567	51.7508	28.0028	27.1319	124.003	88.2892	20.1814	38.6897	81.9858	50.4608	91.1008	35.9441	ENSG00000115307	550	ancient ubiquitous protein 1
AURKA	1.37132	2.37676	1.1567	1.41457	1.31288	1.60113	0.371437	0.826042	0.542015	0.377033	0.649697	19.6731	ENSG00000087586	6790	serine/threonine protein kinase 6
AURKAIP1	76.2175	66.925	20.0903	21.2201	150.687	112.873	35.2701	44.9706	53.6791	32.3897	64.0823	99.3308	ENSG00000175756	54998	aurora kinase A interacting protein 1
AURKAPS1	0.534224	0.0705976	0.749901	0.626977	0.44496	0.31506	0.16466	0.168892	0	0.0880751	0.376058	1.66914	ENSG00000213033	6791	Homo sapiens aurora kinase A pseudogene 1 (AURKAPS1), non-coding RNA.
AURKB	6.23889	8.78984	3.26728	2.85369	9.80334	9.03127	0.0230421	0.900891	0.0526912	0.791157	0	0.531413	ENSG00000178999	9212	aurora kinase B
AURKC	0.471668	0.691202	0.569087	0.289964	0.555699	0.47192	1.41986	0.171497	0.812161	1.02577	0.477226	28.3343	ENSG00000105146	6795	aurora kinase C isoform 1
AUTS2	9.51099	10.1277	15.5318	11.987	3.81798	6.70713	7.16753	3.36884	2.04474	4.99937	4.70956	6.51631	ENSG00000158321	26053	autism susceptibility candidate 2 isoform 2
AVEN	10.0362	17.4603	7.34846	4.24698	13.4838	15.0655	3.23135	15.5955	7.60877	3.81763	14.7083	18.1784	ENSG00000169857	57099	cell death regulator aven
AVIL	43.4961	132.313	66.5024	31.0272	23.297	53.1578	0.555332	0.638575	0.379409	0.363576	1.33066	0.653071	NA	10677	advillin
AVL9	6.87422	9.2567	12.0724	9.73056	1.91471	3.7792	6.66565	2.34553	2.39587	3.29098	5.84356	4.37177	ENSG00000105778	23080	AVL9 homolog (S. cerevisiase)
AVP	0	0	0	0	0	0	0	0	0.0740697	0.0555587	0	0.132823	ENSG00000101200	551	arginine vasopressin-neurophysin II
AVPI1	19.2255	20.5069	10.1334	9.84837	30.3517	26.5685	11.1326	11.115	10.4565	16.7567	7.68197	9.19114	ENSG00000119986	60370	vasopressin-induced protein, 32kDa
AVPR1A	0.0848567	0.26742	0.0955782	0.137315	0.0134018	0.0931318	0.152923	1.87935	4.55702	0.264662	0.243742	1.11624	NA	552	arginine vasopressin receptor 1A
AVPR1B	0.0240386	0	0	0.0961545	0	0	0.0246514	0.0527808	0	0	0	0	ENSG00000198049	553	arginine vasopressin receptor 1B
AVPR2	0.476629	1.17164	0.303866	0.218394	0.567348	0.816907	0.263984	2.34359	0	0.266625	1.2049	1.28305	ENSG00000126895	554	arginine vasopressin receptor 2 isoform 1
AWAT1	0.109764	0	0.265458	0.173599	0	0	0	0	0	0	0	0	ENSG00000204195	158833	wax synthase 1
AWAT2	0.031435	0	0	0.12574	0	0	0	0	0	0.0233422	0	0.0811055	ENSG00000147160	158835	wax synthase 2
AXDND1	0.0371698	0.0253903	0.130279	0	0.00428817	0.0141121	0.0351525	0.0117524	0.00531087	0.0214184	0	6.1332	ENSG00000162779	126859	hypothetical protein LOC126859 isoform 1
AXIN1	5.98344	6.64729	4.38471	3.87514	6.80189	8.87203	3.27507	8.94357	1.86046	7.27033	11.2444	8.5235	ENSG00000103126	8312	axin 1 isoform a
AXIN2	1.95073	2.88412	3.25563	1.58247	1.16148	1.80336	4.75556	4.11783	0.244689	4.42808	12.0487	11.9597	ENSG00000168646	8313	axin 2
AXL	18.2959	18.3588	16.3954	26.2039	11.3911	19.1931	10.127	39.8273	3.27844	28.9613	7.92185	25.6271	NA	558	AXL receptor tyrosine kinase isoform 2
AZGP1	56.7535	37.227	42.5553	26.1694	84.0182	74.2712	12.5647	5.2501	783.715	31.1358	0	11.6326	ENSG00000160862	563	alpha-2-glycoprotein 1, zinc
AZGP1P1	0.732817	0.25472	1.18033	1.36758	0.0594438	0.323913	0	0	2.80526	0	0	0.0431007	ENSG00000214313	646282	#N/A
AZI1	2.90367	4.44351	1.06165	1.26641	4.48	4.80661	2.6313	3.76095	0.534336	2.12847	4.92408	15.9133	NA	NA	5-azacytidine induced 1 isoform b
AZI2	16.3513	14.1014	16.0983	11.9602	16.6159	20.7308	10.5859	18.4787	6.51801	14.6605	10.9521	15.7524	ENSG00000163512	64343	5-azacytidine induced 2 isoform b
AZIN1	28.2107	50.3453	45.1426	30.0701	11.7425	25.8875	49.6855	35.8594	19.1248	27.8574	11.1644	28.4276	ENSG00000155096	51582	ornithine decarboxylase antizyme inhibitor
AZU1	0.310941	3.14421	0	0	0.695787	0.547975	0.127271	0	0.34806	28.5172	0	2.11571	ENSG00000172232	566	azurocidin 1 preproprotein
B2M	1379.3	1391.8	532.974	923.556	1766.14	2294.53	498.317	1697.43	864.911	5267.49	321.365	1153.28	ENSG00000166710	567	beta-2-microglobulin precursor
B3GALNT1	4.59253	7.95888	4.95004	5.21286	2.74529	5.46194	9.76549	1.39975	0.131601	3.72196	0.263974	7.00784	ENSG00000169255	8706	UDP-Gal:betaGlcNAc beta
B3GALNT2	4.19504	4.90394	5.42408	4.31203	2.83327	4.21079	2.37276	5.22827	1.37655	2.04334	6.78964	4.55106	ENSG00000162885	148789	beta-1,3-N-acetylgalactosaminyltransferase 2
B3GALT1	1.11632	1.82006	2.45573	1.698	0.0566854	0.254861	2.83967	0.491756	0	0.0403091	2.46208	0.483107	ENSG00000172318	8708	UDP-Gal:betaGlcNAc beta
B3GALT2	1.89405	1.29488	3.40485	2.5714	0.385532	1.2144	6.15437	0.49217	0.0366697	0.105878	0	1.84962	ENSG00000162630	8707	UDP-Gal:betaGlcNAc beta
B3GALT4	6.86749	7.88781	3.59248	2.55778	11.5096	9.81009	1.73629	4.78521	0.569414	5.06789	0.331435	16.5809	ENSG00000235863	8705	UDP-Gal:betaGlcNAc beta
B3GALT5	0.152314	0.146222	0.332746	0.221626	0	0.0548862	0.0993584	0.0747846	0.0105099	0	0	0.161369	ENSG00000183778	10317	UDP-Gal:betaGlcNAc beta
B3GALT6	6.0325	9.35981	5.87266	2.76699	6.47956	9.01079	6.26947	3.14999	3.73659	1.86743	7.0009	6.03535	ENSG00000176022	126792	beta-1,3-galactosyltransferase 6
B3GALTL	1.42079	2.03438	1.36216	1.54396	1.01566	1.76139	5.27602	2.23644	0.784461	1.34198	1.20575	4.65225	ENSG00000187676	145173	beta 1,3-galactosyltransferase-like
B3GAT1	7.05057	16.7108	10.9528	3.10658	4.99167	9.15123	61.0681	0.217921	0.733645	0.651487	0.0397616	0.369813	ENSG00000109956	27087	beta-1,3-glucuronyltransferase 1
B3GAT2	3.02307	5.67116	3.31378	2.03285	3.68712	3.05852	7.12098	0.183049	0.0141637	0.0188632	0.029747	0.655298	ENSG00000112309	135152	beta-1,3-glucuronyltransferase 2
B3GAT3	44.3584	52.742	17.9537	15.9441	77.8124	65.7235	19.1801	16.0917	10.7061	17.3802	5.6121	18.5452	ENSG00000149541	26229	beta-1,3-glucuronyltransferase 3
B3GNT1	51.8905	89.0362	36.3209	23.4588	66.759	81.0233	200.16	29.6224	9.16004	11.1419	17.5767	19.276	NA	NA	UDP-GlcNAc:betaGal
B3GNT2	6.40782	18.2702	6.8503	6.63149	3.8504	8.29909	4.29346	4.30358	3.65783	18.4773	1.30889	5.76279	ENSG00000170340	10678	UDP-GlcNAc:betaGal
B3GNT3	0.139499	0	0.00626153	0.539486	0	0.01225	0	2.80482	0.463887	0.857398	0	1.01397	NA	10331	UDP-GlcNAc:betaGal
B3GNT4	1.24814	1.98465	1.54062	0.74636	1.52823	1.17736	1.24568	0.0412398	0	0.565368	0.133328	0.331577	NA	79369	UDP-GlcNAc:betaGal
B3GNT5	3.89202	3.8958	5.45203	4.51319	1.82529	3.77758	1.30244	3.14593	0.186013	8.27349	2.3802	2.25904	ENSG00000176597	84002	UDP-GlcNAc:betaGal
B3GNT6	0.605629	0.0396398	0.990095	1.43242	0	0	0	1.9335	0	0.135794	0	0.0281019	ENSG00000198488	192134	UDP-GlcNAc:betaGal
B3GNT7	0.501822	0.879422	0.40857	0.620529	0.455351	0.522837	2.45373	3.22805	0.438511	15.6482	0.0146674	3.03174	ENSG00000156966	93010	UDP-GlcNAc:betaGal
B3GNT8	4.99669	3.41181	2.98491	1.80335	9.34635	5.85217	0.129453	3.36767	0.192156	5.24908	0.274328	0.730872	NA	374907	UDP-GlcNAc:betaGal
B3GNT9	4.44814	6.62192	4.48624	4.50695	3.97063	4.82873	9.63054	3.35614	1.11471	6.17108	0.357441	12.3736	ENSG00000237172	84752	UDP-GlcNAc:betaGal
B3GNTL1	3.23589	2.54967	2.45681	0.991061	5.92874	3.56694	1.27167	1.4486	0.636784	1.80986	3.09901	2.58362	ENSG00000175711	146712	UDP-GlcNAc:betaGal
B4GALNT1	7.62134	18.349	4.44	7.11094	5.90103	13.0334	5.18581	0.514034	0.112447	0.378623	2.09699	0.674344	ENSG00000135454	2583	beta-1,4-N-acetyl-galactosaminyl transferase 1
B4GALNT2	2.44754	0	9.21531	0.358096	0.0172799	0.199462	0	1.46161	0	0.070095	0	0.0806316	ENSG00000167080	124872	beta-1,4-N-acetyl-galactosaminyl transferase 2
B4GALNT3	4.34437	8.70586	4.14999	4.62457	1.86889	6.73403	0.95468	1.15143	0.126829	2.48922	0.35472	4.48168	ENSG00000139044	283358	beta
B4GALNT4	11.7586	30.8854	6.15297	4.08247	15.9291	20.8697	16.6896	0.815801	0	0.255088	0	1.26335	ENSG00000182272	338707	beta
B4GALT1	20.4597	14.3773	21.1113	24.5512	16.6078	19.5686	3.58053	22.1327	40.8173	73.1784	14.1223	42.2247	ENSG00000086062	2683	UDP-Gal:betaGlcNAc beta 1,4-
B4GALT2	18.3839	32.4926	9.4794	7.67885	29.9879	26.3893	14.7892	21.888	12.5697	19.551	30.6739	28.077	ENSG00000117411	8704	UDP-Gal:betaGlcNAc beta 1,4-
B4GALT3	11.3339	10.6506	7.78288	6.53099	17.7787	13.2429	4.77201	14.642	8.07906	29.9252	15.3753	15.9299	ENSG00000158850	8703	#N/A
B4GALT4	18.0259	6.3086	15.8954	11.6107	25.4668	19.1306	5.12289	7.05002	5.27549	9.58389	2.15151	9.90271	ENSG00000121578	8702	UDP-Gal:betaGlcNAc beta 1,4-
B4GALT5	19.5709	22.6073	26.6773	24.5561	8.77748	18.2729	15.796	23.4791	7.51426	39.0389	46.9616	23.8464	ENSG00000158470	9334	UDP-Gal:betaGlcNAc beta 1,4-
B4GALT6	2.29557	3.36739	3.92944	2.6765	0.641074	1.93525	11.0765	1.82902	0.288203	0.890259	0.249688	3.39345	ENSG00000118276	9331	beta-1,4-galactosyltransferase 6
B4GALT7	8.8868	12.2512	3.22248	3.69572	16.4302	12.1988	5.58768	5.41173	7.81543	4.88577	6.14443	10.8303	ENSG00000027847	11285	xylosylprotein beta 1,4-galactosyltransferase 7
B9D1	5.62581	5.15827	2.17584	3.72346	9.66084	6.94311	5.20239	1.88324	6.06525	8.24551	2.31731	20.8926	ENSG00000108641	27077	B9 protein
B9D2	3.09948	2.62941	1.70263	1.25609	5.54547	3.89373	1.85164	3.25224	0.735655	4.73895	0.677377	7.60905	NA	80776	B9 protein domain 2
BAALC	6.5581	11.0744	11.2155	4.05379	3.3241	7.63907	100.648	3.76417	0.628296	7.32689	0.296531	1.48967	ENSG00000164929	79870	brain and acute leukemia, cytoplasmic isoform 2
BAAT	0.320704	0.176002	0.405766	0.727174	0.0652686	0.0846054	0.509028	0	63.3555	0	0.0262372	0.0570687	ENSG00000136881	570	bile acid Coenzyme A: amino acid
BABAM1	34.4771	46.7107	17.003	14.7298	55.7229	50.4529	38.6263	30.5517	21.9194	29.0552	45.0858	37.7781	ENSG00000105393	29086	mediator of Rap80 interactions and targeting 40
BACE1	14.2359	23.6478	20.117	14.3514	7.24091	15.2343	43.5061	8.03298	5.77008	6.73451	6.31242	11.6471	ENSG00000186318	23621	beta-site APP-cleaving enzyme 1 isoform A
BACE2	13.3283	11.5106	18.929	11.8361	9.69505	12.8532	2.33073	19.223	1.16559	14.9994	3.24166	8.43392	ENSG00000182240	25825	beta-site APP-cleaving enzyme 2 isoform A
BACH1	13.0863	4.40896	21.1615	22.3317	2.37831	6.4737	4.71494	7.83451	2.04122	17.3745	22.3178	9.53215	ENSG00000156273	571	BTB and CNC homology 1 transcription factor
BACH2	1.62711	2.09888	2.87716	2.29568	0.424439	0.911146	0.904004	0.463563	0.393604	2.07903	1.76639	0.451557	ENSG00000112182	60468	#N/A
BAD	37.7305	39.5262	7.88674	7.29999	75.059	60.6763	20.8363	29.9082	12.7894	23.1536	7.93286	35.22	ENSG00000002330	572	BCL2-associated agonist of cell death
BAG1	13.5767	14.2095	11.186	9.71531	13.4908	19.9147	13.507	21.9289	6.48032	20.5867	30.461	26.6263	ENSG00000107262	573	BCL2-associated athanogene isoform 1L
BAG2	6.63185	3.44495	5.37984	5.61616	7.42049	8.11092	1.35505	38.2379	2.36182	11.5863	7.86516	17.2699	ENSG00000112208	9532	BCL2-associated athanogene 2
BAG3	29.0491	40.2206	30.0608	25.2262	23.587	37.3225	35.0749	50.1287	6.9705	52.3777	218.505	27.0926	ENSG00000151929	9531	BCL2-associated athanogene 3
BAG4	5.64326	4.48774	8.45347	10.2357	1.11301	2.77087	13.417	3.36684	2.04397	4.00905	4.55629	5.60678	ENSG00000156735	9530	BCL2-associated athanogene 4
BAG5	7.87672	10.0831	12.0271	8.16715	3.64041	7.67224	16.8905	9.53693	2.9281	7.84705	6.50123	36.8216	NA	9529	BCL2-associated athanogene 5 isoform b
BAG6	33.2661	44.5827	31.6274	27.6403	32.2237	41.573	43.5229	48.8673	38.031	63.1446	234.742	177.79	ENSG00000204463	7917	HLA-B associated transcript-3 isoform b
BAGE	0.234924	0	0.203493	0.7022	0.0340013	0	0	0	0	0	0	0.0540136	NA	574	B melanoma antigen precursor
BAGE2	9.22942e-10	0	8.93089e-11	3.60246e-09	0	0	0	0	0	0	0	0.223151	ENSG00000187172	85319	B melanoma antigen family, member 2 precursor
BAGE4	0.0120336	0	0.00054689	0.0475875	0	0	0.00978487	0	0	0	0	0.135545	NA	85317	#N/A
BAGE5	0.0331299	0	0.0833247	0.0491948	0	0	0.00980772	0	0	0	0	0.0929464	NA	85316	B melanoma antigen family, member 5 precursor
BAHCC1	2.44676	3.47453	2.9272	2.04138	2.04126	2.7772	3.2665	1.86762	0.68955	2.20952	1.20607	3.43447	NA	57597	BAH domain and coiled-coil containing 1
BAHD1	5.93637	7.16915	5.96969	6.51963	4.03708	7.2191	5.87843	6.87573	2.68008	8.00782	9.58837	13.0016	ENSG00000140320	22893	bromo adjacent homology domain containing 1
BAI1	4.26552	11.6597	2.48007	2.28118	5.58195	6.71888	19.3415	0.36948	0.0310229	0.466958	0.0279219	2.16304	NA	NA	brain-specific angiogenesis inhibitor 1
BAI2	1.96037	5.38816	1.35515	1.48396	2.14131	2.86106	29.9121	0.601584	0.0229548	0.645583	0.4959	1.80855	NA	NA	brain-specific angiogenesis inhibitor 2
BAI3	4.8805	8.06452	6.44263	8.10695	1.06078	3.91164	10.5082	2.46191	0.0587289	0.568592	0.230483	1.23644	NA	NA	brain-specific angiogenesis inhibitor 3
BAIAP2	9.98765	19.67	7.6344	5.9617	10.3371	16.0174	35.6855	13.9941	11.4023	18.373	3.15991	16.2989	ENSG00000175866	10458	BAI1-associated protein 2 isoform 4
BAIAP2L1	4.26474	8.72212	5.70834	3.542	1.99943	5.80919	0.352677	3.43057	4.1378	9.37938	1.15545	9.39617	ENSG00000006453	55971	BAI1-associated protein 2-like 1
BAIAP2L2	1.2703	1.73011	0.187819	0.449595	2.82286	1.62094	1.94742	4.06403	0.253245	0.0973343	0.205659	3.67179	ENSG00000128298	80115	BAI1-associated protein 2-like 2
BAIAP3	1.12205	2.31677	0.804558	0.941298	1.3563	1.38605	20.3821	4.66533	4.05959	6.37151	0.169	9.07854	ENSG00000007516	8938	#N/A
BAK1	7.48425	6.16591	4.70027	5.62075	9.41567	10.2003	4.94355	7.32267	2.81859	9.17407	3.96102	5.8368	ENSG00000030110	578	BCL2-antagonist/killer 1
BAMBI	9.93665	8.65528	7.60075	6.96135	12.8635	12.321	4.80575	1.68888	2.86464	7.35025	0.354718	10.2124	ENSG00000095739	25805	BMP and activin membrane-bound inhibitor
BANF1	68.9691	44.9552	30.0774	29.8382	117.318	98.6431	29.1715	63.5506	19.9411	29.1971	40.8329	74.0628	ENSG00000175334	8815	barrier to autointegration factor 1
BANF2	0.0645455	0	0	0.125626	0	0.132556	0	0	0	0	0	17.9566	ENSG00000125888	140836	barrier to autointegration factor 2 isoform 1
BANK1	0.758316	1.25234	0.90676	0.660432	0.356126	1.10995	0.43747	0.539577	0.0263282	1.99078	0.0506378	1.68769	NA	55024	B-cell scaffold protein with ankyrin repeats 1
BANP	6.76584	5.48606	4.53005	3.83967	10.5344	8.15919	2.04188	6.88384	1.40818	3.43646	5.46509	7.01481	ENSG00000172530	54971	#N/A
BAP1	15.4993	27.8214	14.8705	12.3097	13.5468	21.2702	36.0622	17.7273	12.7917	16.8814	33.318	48.548	ENSG00000163930	8314	BRCA1 associated protein-1
BARD1	1.74859	0.725238	3.21252	3.40136	0.0863832	0.294081	1.08767	0.573956	0.143782	0.800762	1.74041	2.95306	ENSG00000138376	580	BRCA1 associated RING domain 1
BARHL1	0.0164482	0.189709	0	0	0	0.0657926	0	0.0276701	0	0	0	0.021713	ENSG00000125492	56751	BarH-like homeobox 1
BARHL2	0.012877	0	0	0.0515082	0	0	0.094532	0	0	0	0	5.44165	ENSG00000143032	343472	BarH-like homeobox 2
BARX1	0.0728387	0	0	0.0717249	0.104057	0.115573	0	1.42208	0	0	0	3.85227	ENSG00000131668	56033	BARX homeobox 1
BARX2	0.360748	0.0392669	0.151817	1.09895	0.058031	0.134194	0.637958	1.27073	0	0.734445	0.0117004	5.847	ENSG00000043039	8538	BarH-like homeobox 2
BASE	0.042241	0	0	0.168964	0	0	0	0	0	0	0	0.0413536	NA	NA	Homo sapiens BASE mRNA, complete cds.
BASP1	42.3309	63.5031	34.3766	22.5734	44.8607	67.513	219.611	17.3388	3.60971	35.9193	1.24993	19.9911	ENSG00000176788	10409	brain abundant, membrane attached signal protein
BASP1P1	0.0191931	0	0.0753501	0.00142219	0	0	0.0610878	0	0	0	0	0.121961	ENSG00000230535	646201	#N/A
BATF	2.12268	0.245745	0.0799929	0.692102	4.66231	3.05632	0.921057	1.47225	0.441639	6.58976	0.135632	1.40017	NA	10538	basic leucine zipper transcription factor,
BATF2	2.60111	0.838602	0.843184	2.85861	2.4173	4.28535	0.490103	1.5268	1.08473	4.9139	2.30363	0.633197	ENSG00000168062	116071	basic leucine zipper transcription factor,
BATF3	3.55679	1.29283	0.902239	2.179	5.00429	6.14162	1.46629	1.93976	0.198335	5.37389	0.115237	1.85397	ENSG00000123685	55509	basic leucine zipper transcription factor,
BAX	35.4093	17.5527	11.8385	11.4546	70.9481	47.396	12.4833	29.1359	9.82407	47.1037	9.5604	23.7675	ENSG00000087088	581	BCL2-associated X protein isoform beta
BAZ1A	3.77465	1.04789	5.48305	5.23734	1.38875	2.98948	1.32829	5.43158	2.2131	14.5733	4.2601	13.8794	ENSG00000198604	11177	bromodomain adjacent to zinc finger domain, 1A
BAZ1B	13.4258	9.58959	20.2469	17.9452	5.21451	10.2967	11.6191	15.9929	5.32796	9.53769	18.9979	20.8234	ENSG00000009954	9031	bromodomain adjacent to zinc finger domain, 1B
BAZ2A	12.0646	13.9817	17.565	16.347	4.28193	10.0643	6.67346	8.79378	2.29611	23.3362	9.94683	21.8207	ENSG00000076108	11176	bromodomain adjacent to zinc finger domain, 2A
BAZ2B	6.62193	1.88371	10.9591	11.6007	1.41274	2.51519	4.73593	3.63464	1.068	3.51655	1.31082	6.45602	ENSG00000123636	29994	bromodomain adjacent to zinc finger domain, 2B
BBC3	4.43045	2.86765	1.92816	1.05108	7.00077	7.7418	1.00652	3.62546	0.504904	19.0428	12.4982	1.25385	NA	27113	BCL2 binding component 3 isoform 1
BBIP1	4.81224	4.347	4.47376	3.93077	4.87221	5.9722	7.80677	6.37145	2.40445	9.19911	4.57081	22.0026	ENSG00000214413	92482	#N/A
BBOX1	0.301219	0.469976	0.724659	0.2026	0.139118	0.138499	9.49422	0.0839401	1.86039	0.2803	0	0.463595	ENSG00000129151	8424	gamma-butyrobetaine dioxygenase
BBS1	8.41768	11.7357	10.6968	7.08684	6.39548	9.49159	15.0972	7.5862	2.53284	7.06144	5.62391	11.9513	ENSG00000174483	582	Bardet-Biedl syndrome 1
BBS10	5.96991	5.5063	7.80237	7.78265	2.61774	5.67689	3.46957	4.89302	1.14884	2.46639	3.61391	4.71975	ENSG00000179941	79738	Bardet-Biedl syndrome 10
BBS12	2.56927	2.02517	3.31842	3.51859	1.31751	2.12255	1.69019	2.01955	0.21377	1.41578	0.147607	6.49919	ENSG00000181004	166379	#N/A
BBS2	22.4459	30.1076	29.1694	22.8728	13.7671	23.9743	30.5144	8.56703	1.41829	5.65374	15.1387	20.607	NA	583	Bardet-Biedl syndrome 2 protein
BBS4	5.56496	6.93414	5.72789	4.10177	5.41854	7.01165	5.0074	2.50129	2.30009	3.94335	3.55882	9.48652	ENSG00000140463	585	Bardet-Biedl syndrome 4
BBS5	35.4627	16.1083	60.4505	65.9899	6.38566	9.02491	4.32712	1.79252	0.516946	2.68514	2.05771	12.6432	ENSG00000163093	129880	Bardet-Biedl syndrome 5
BBS7	7.84606	8.88304	12.8117	8.48477	2.56875	7.51905	9.2068	2.76204	0.378364	2.72272	1.31646	6.05087	ENSG00000138686	55212	Bardet-Biedl syndrome 7 protein isoform b
BBS9	6.10858	5.1024	8.6331	7.50662	2.94004	5.35455	1.98036	2.53746	0.476081	2.97074	1.4669	7.13707	ENSG00000122507	27241	parathyroid hormone-responsive B1 isoform 3
BBX	9.2081	5.37842	14.8687	13.2083	2.50865	6.24678	10.0116	9.04187	1.37185	6.88922	2.66813	23.0861	ENSG00000114439	56987	HMG-BOX transcription factor BBX isoform 1
BCAM	110.381	162.108	53.4615	37.7597	188.841	161.463	6.88657	43.3769	6.8618	81.036	20.5074	62.7008	NA	4059	basal cell adhesion molecule isoform 2
BCAN	17.977	87.7051	16.3749	13.4784	16.6021	25.4524	54.5615	0.221876	0	0.0869171	0.0889822	3.7394	ENSG00000132692	63827	brevican isoform 1
BCAP29	11.8819	15.5358	14.0557	11.6164	7.81198	14.0437	19.1047	11.6118	4.30318	11.6967	10.7151	16.1017	ENSG00000075790	55973	B-cell receptor-associated protein BAP29 isoform
BCAP31	115.038	140.711	77.9866	60.2684	165.556	156.343	107.097	130.935	78.4257	112.436	39.1983	139.341	ENSG00000185825	10134	B-cell receptor-associated protein 31 isoform b
BCAR1	13.3614	21.8869	7.58052	9.09041	16.8835	19.8913	20.3519	15.6779	7.90175	34.4812	60.5932	30.0858	ENSG00000050820	9564	#N/A
BCAR3	6.66425	9.97932	7.42348	7.38634	3.93792	7.90926	3.19647	6.68467	1.98004	6.54605	13.8662	5.054	ENSG00000137936	8412	breast cancer antiestrogen resistance 3
BCAR4	0.0903547	0	0.0729632	0.262755	0.0257005	0	0.016904	0	0	0	0	0.0377113	ENSG00000262117	400500	#N/A
BCAS1	32.1632	25.5695	42.0707	25.4047	20.5791	40.5982	72.3357	4.03699	0.0501643	1.79411	0.0569442	2.72512	ENSG00000064787	8537	breast carcinoma amplified sequence 1
BCAS2	17.7247	18.0826	15.7867	13.019	20.4463	21.6469	29.404	15.612	8.81148	11.0918	7.45903	23.5882	ENSG00000116752	10286	breast carcinoma amplified sequence 2
BCAS3	7.00551	10.4543	9.35039	8.33316	4.17859	6.15991	16.5822	5.85143	2.81001	10.5885	15.2207	11.7676	ENSG00000141376	54828	breast carcinoma amplified sequence 3 isoform 1
BCAS4	5.23063	9.44397	3.24956	3.1964	7.91872	6.55785	6.15401	2.07567	0.0974122	2.33073	0.03693	2.89935	ENSG00000124243	55653	breast carcinoma amplified sequence 4 isoform c
BCAT1	4.5884	6.54075	7.87384	6.16383	1.24666	3.06927	5.70016	3.60547	0.227426	2.01391	0.75409	3.46424	ENSG00000060982	586	#N/A
BCAT2	25.866	20.8494	10.3798	9.80133	50.0572	33.2257	5.82081	17.8812	6.1074	9.05009	14.3888	16.3437	ENSG00000105552	587	#N/A
BCCIP	20.9202	13.726	15.724	14.2607	26.3005	27.3955	15.1136	35.1222	21.193	15.1444	26.5414	52.4817	ENSG00000107949	56647	BRCA2 and CDKN1A-interacting protein isoform
BCDIN3D	1.36397	0.884443	1.90587	1.42741	0.863866	1.25874	1.13875	0.267017	1.44661	0.0566396	0.137738	1.66091	NA	144233	BCDIN3 domain containing
BCHE	1.85521	1.53542	1.27745	1.68121	1.21248	3.24969	2.15232	15.2787	7.85055	5.83898	0.13049	4.10318	ENSG00000114200	590	butyrylcholinesterase precursor
BCKDHA	18.2465	26.0481	12.4026	9.71027	25.9824	24.8907	23.4101	16.0106	35.3732	14.035	56.7998	33.3097	ENSG00000248098	593	branched chain keto acid dehydrogenase E1, alpha
BCKDHB	6.81537	7.79731	10.3235	7.99266	2.71185	6.23342	9.36248	5.10561	11.6257	2.71152	2.02491	7.03306	ENSG00000083123	594	branched chain keto acid dehydrogenase E1 beta
BCKDK	20.0201	22.517	10.1818	10.3902	31.3503	28.1581	10.9911	12.4436	22.6756	13.0254	26.6794	16.7178	ENSG00000103507	10295	branched chain ketoacid dehydrogenase kinase
BCL10	3.07338	3.10004	3.55707	4.74322	1.45199	2.54125	1.675	4.56846	1.11591	7.42392	1.49384	4.57866	ENSG00000142867	8915	B-cell CLL/lymphoma 10
BCL11A	0.559627	0.806784	0.729264	0.622909	0.434041	0.452295	7.79748	3.35066	0	0.70562	0.00331833	0.519032	ENSG00000119866	53335	B-cell CLL/lymphoma 11A isoform 2
BCL11B	0.410017	0.638913	0.632664	0.574654	0.162474	0.270278	1.43886	0.1358	0.061268	1.2739	0.0358993	0.623139	ENSG00000127152	64919	B-cell CLL/lymphoma 11B isoform 2
BCL2	12.5884	11.8151	19.0405	17.8972	3.88249	9.53344	4.54783	7.90386	0.303927	2.85539	4.57371	4.38288	ENSG00000171791	596	B-cell lymphoma protein 2 alpha isoform
BCL2A1	6.04281	0.677457	1.1177	5.16017	7.71776	10.1756	5.6881	3.0199	1.01806	50.8606	0.160525	3.62226	ENSG00000140379	597	BCL2-related protein A1 isoform 2
BCL2L1	36.9583	38.4254	35.8712	25.1099	43.8176	43.0345	45.0161	35.2317	25.4749	95.9687	33.7447	38.2801	ENSG00000171552	598	BCL2-like 1 isoform 2
BCL2L10	0.080636	0.114063	0	0	0.132221	0.190323	0.219128	0.0678112	1.76108	0.0496643	0	0	ENSG00000137875	10017	BCL2-like 10 (apoptosis facilitator)
BCL2L11	2.71826	3.35914	4.29278	2.92499	1.48992	2.16537	0.957042	3.33256	2.62463	5.14064	6.12798	4.59	ENSG00000153094	10018	BCL2-like 11 isoform 6
BCL2L12	5.21321	3.42061	4.99772	3.81185	6.83222	5.21106	1.63336	13.6778	2.66731	14.3034	5.1853	2.91005	ENSG00000126453	83596	BCL2-like 12 isoform 3
BCL2L13	14.2255	23.3251	19.1292	14.7459	8.30247	14.7244	14.9086	15.0915	9.68478	9.60188	71.4051	13.9309	ENSG00000099968	23786	BCL2-like 13 (apoptosis facilitator)
BCL2L14	0.0385398	0	0.0411687	0	0	0.11299	0.0100489	3.00859	0.0999867	0.429705	0	10.0493	ENSG00000121380	79370	BCL2-like 14 isoform 2
BCL2L15	0.991803	0.29615	1.54959	2.27538	0.0893125	0.0529297	0.177921	0.785932	0.0265326	0.0969306	0	0.243147	ENSG00000188761	440603	pro-apoptotic Bcl-2 protein
BCL2L2	26.5287	36.5707	37.3781	21.9459	16.2727	30.5182	53.4934	40.1766	8.68746	22.8649	15.332	25.1103	ENSG00000129473	599	#N/A
BCL2L2-PABPN1	39.1118	31.6536	44.151	30.9554	41.7788	39.562	23.404	31.9597	8.66394	30.7441	11.6246	34.1128	ENSG00000258643	100529063	#N/A
BCL3	37.6637	13.5432	23.3283	13.9248	68.9296	44.4722	4.73416	26.9646	40.6366	150.956	13.1093	19.5466	ENSG00000069399	602	B-cell CLL/lymphoma 3
BCL6	39.9585	23.3336	44.9948	38.5977	30.43	45.8115	14.6416	21.8173	8.02469	37.42	142.052	12.7908	ENSG00000113916	604	B-cell lymphoma 6 protein isoform 1
BCL6B	1.7699	1.93523	0.879838	1.92369	1.77067	2.50539	0.715384	4.30152	1.69224	35.5295	0.673392	1.81135	ENSG00000161940	255877	B-cell CLL/lymphoma 6, member B (zinc finger
BCL7A	2.4782	3.82628	3.20231	1.65753	1.86052	3.19244	10.6451	3.4434	2.03101	4.0357	10.4027	3.25579	ENSG00000110987	605	B-cell CLL/lymphoma 7A isoform b
BCL7B	19.4982	20.7949	11.9255	9.7075	30.6859	25.6741	24.8615	40.7312	13.0144	28.6452	35.6717	31.9822	ENSG00000106635	9275	#N/A
BCL7C	22.1074	26.7368	6.11158	4.45899	44.9657	32.8932	4.59747	32.2342	5.64084	21.7963	7.36488	33.1726	ENSG00000099385	9274	B-cell CLL/lymphoma 7C
BCL9	4.03185	6.6512	5.37149	4.43051	1.97057	4.35483	4.2855	4.25023	0.984954	2.5211	3.91659	8.22379	ENSG00000116128	607	B-cell CLL/lymphoma 9
BCL9L	7.96884	9.58078	8.50123	9.80386	5.8547	7.71558	1.35346	11.0888	2.16126	15.6516	11.9492	10.9449	NA	283149	B-cell CLL/lymphoma 9-like
BCLAF1	15.6436	11.6986	28.1456	17.8097	5.52192	11.0971	19.4244	10.2454	3.607	8.82678	7.74354	20.1206	ENSG00000029363	9774	BCL2-associated transcription factor 1 isoform
BCMO1	0.380835	0.0775989	0.340009	0.371406	0.406962	0.404962	0.645007	0.366961	0.576499	0	0	0.175928	NA	NA	beta-carotene 15,15'-monooxygenase
BCO2	3.63076	2.76949	3.94115	3.51986	3.13553	3.9265	0.733328	0.560322	4.74304	0.907739	1.3601	0.754572	ENSG00000197580	83875	beta-carotene dioxygenase 2 isoform b
BCOR	3.53081	4.55246	4.44981	5.36096	1.23215	3.08034	2.99307	5.0375	1.42319	7.92931	8.38074	7.08833	ENSG00000183337	54880	BCL-6 interacting corepressor isoform a
BCORL1	3.05457	3.08234	3.50474	4.75161	1.4212	2.54074	1.6445	3.57392	0.44587	3.46718	1.64169	6.52581	ENSG00000085185	63035	BCL6 co-repressor-like 1
BCORP1	0.114055	0.0660893	0.143147	0.313072	0	0	0	0	0.0221787	0.226167	0	0.0330998	ENSG00000215580	286554	Homo sapiens cDNA FLJ39821 fis, clone SPLEN2011766, moderately similar to Homo sapiens BCL-6 corepressor (BCOR) mRNA.
BCR	14.2938	17.5464	16.3836	12.0028	10.3416	18.4473	16.336	8.44696	5.27636	14.5841	0.997991	8.52342	ENSG00000186716	613	breakpoint cluster region isoform 1
BCRP2	5.55325	4.13526	4.43921	3.89452	8.39906	5.48022	6.63126	3.64716	0.914075	4.31973	0.0837824	7.35648	ENSG00000169668	400892	#N/A
BCRP3	0.873887	0.598261	0.565694	1.05025	0.846895	1.03271	0.1151	0.031558	0.0778285	0.344741	0.125891	0.128739	ENSG00000215481	644165	Homo sapiens cDNA FLJ57042 complete cds, moderately similar to Breakpoint cluster region protein (EC 2.7.11.1).
BCS1L	13.967	15.2004	7.36481	6.51414	24.0449	17.9442	9.32611	8.99245	6.43317	4.56099	16.9917	8.92645	ENSG00000074582	617	BCS1-like
BCYRN1	183.891	33.9378	276.685	428.224	19.5785	11.0754	0	0	0	0	0	0	ENSG00000236824	618	Homo sapiens brain cytoplasmic RNA 1 (non-protein coding) (BCYRN1), non-coding RNA.
BDAG1	0.749751	1.05269	1.07937	0.988809	0.424598	0.506228	0.954888	0.345726	0.0748457	0.532817	0.0512629	2.80875	NA	NA	#N/A
BDH1	4.22255	6.42086	4.33957	3.60227	3.88595	5.06242	7.15078	3.59582	32.0546	1.58276	2.60694	1.92841	ENSG00000161267	622	3-hydroxybutyrate dehydrogenase, type 1
BDH2	10.6289	8.36548	11.8509	8.7633	8.98793	12.9134	6.81842	4.74438	4.99449	6.35538	1.25171	5.8406	ENSG00000164039	56898	3-hydroxybutyrate dehydrogenase, type 2
BDKRB1	1.81581	0.500569	0.657853	1.50723	3.22905	1.8691	0.120609	0.625231	0.0172688	0.718999	0	2.64946	NA	623	bradykinin receptor B1
BDKRB2	5.75236	3.96409	6.63188	6.55682	3.66968	6.15105	0.47714	3.52194	0.0336087	3.19896	0.457883	1.59047	NA	624	bradykinin receptor B2
BDNF	1.69766	1.62293	0.687861	2.05338	1.27009	2.77929	2.46904	0.274896	0.106327	0.618578	0.109844	1.22531	ENSG00000176697	627	brain-derived neurotrophic factor isoform a
BDNF-AS1	2.20292	3.38238	2.32709	2.26213	2.06819	2.15427	1.02806	0.0308864	0.00195407	0.324857	1.59627e-05	0.143907	NA	NA	Homo sapiens non-coding transcript BT2C (BDNF) mRNA, complete sequence; alternatively spliced.
BDP1	4.6627	1.82606	8.07443	7.72252	0.827764	2.0261	3.51422	2.75566	0.77408	2.23553	1.39851	2.76592	ENSG00000145734	55814	transcription factor-like nuclear regulator
BEAN1	3.67989	9.56324	3.73988	3.16162	2.86662	4.95145	1.67332	0.213551	0.382284	0.534082	0.0206463	1.46018	ENSG00000166546	146227	brain expressed, associated with Nedd4
BECN1	12.0497	15.6779	11.9812	10.4586	11.5528	14.2061	24.5154	28.736	10.8213	14.4516	38.0471	17.6815	ENSG00000126581	8678	beclin 1
BEGAIN	2.1762	5.54747	1.26642	0.821793	3.59974	3.01683	7.38124	0.199532	0.0104778	0.445906	0.061715	2.17005	NA	57596	brain-enriched guanylate kinase-associated
BEND2	0.450783	0.0283216	0.337029	1.30332	0.0773903	0.0853977	0	0	0	0.144576	0	3.83181	ENSG00000177324	139105	#N/A
BEND3	0.407651	0.553786	0.699217	0.437329	0.176746	0.31731	0.517844	0.728826	0.58773	0.538065	1.12715	1.21469	ENSG00000178409	57673	BEN domain containing 3
BEND4	0.143905	0.204566	0.245932	0.147904	0.0372805	0.144503	0.257703	0.0725467	0.0034151	0.0490242	0	9.95534	ENSG00000188848	389206	BEN domain containing 4 isoform b
BEND5	4.01763	6.82286	2.18958	2.80132	5.69166	5.38797	8.44322	5.29894	0.015527	2.02664	1.47258	4.5215	ENSG00000162373	79656	BEN domain containing 5
BEND6	4.90196	7.62902	5.53162	4.43138	2.94846	6.69637	14.9132	0.464772	0.00940306	0.249366	0	0.698965	ENSG00000151917	221336	BEN domain containing 6
BEND7	2.85301	3.20841	2.82652	3.3158	2.26442	3.00529	0.954097	3.82929	1.45936	6.56118	6.26421	10.6006	ENSG00000165626	222389	BEN domain containing 7 isoform 2
BEST1	14.5499	16.4313	19.8641	13.0933	9.25679	15.9853	13.8979	1.37241	0.18843	1.32747	0.161051	1.86477	ENSG00000167995	7439	bestrophin 1 isoform 2
BEST2	0.055286	0	0	0.221144	0	0	0	18.4522	0	0.16627	0	0.313258	ENSG00000039987	54831	vitelliform macular dystrophy 2-like 1
BEST3	0.0422372	0.0863447	0.131196	0	0.0284078	0.00934481	0.362636	0	0	0	11.0925	0.985198	ENSG00000127325	144453	vitelliform macular dystrophy 2-like 3 isoform
BEST4	0.245094	0.447189	0.194305	0.042744	0.312186	0.431141	0.412229	0.427568	0.0882211	0.483373	0	0.383491	ENSG00000142959	266675	bestrophin 4
BET1	4.13483	3.95407	3.49355	3.66355	3.92458	5.45762	1.69682	3.24367	2.48121	3.21956	0.607486	5.11102	ENSG00000105829	10282	blocked early in transport 1
BET1L	15.7516	20.0515	17.9398	10.6162	14.2281	20.2223	7.21834	20.6438	17.2201	24.481	7.63689	22.5633	ENSG00000177951	51272	blocked early in transport 1 homolog (S.
BET3L	14.3207	27.0827	27.2133	12.9158	3.7729	13.3807	0.028923	0	0.0206901	0.410154	0	0.187848	NA	NA	BET3 like
BEX1	72.1842	121.898	50.9396	32.8996	98.9116	105.986	352.775	7.82514	1.96086	2.23626	0.146091	51.3634	ENSG00000133169	55859	brain expressed, X-linked 1
BEX2	26.5491	33.8306	22.9942	11.7487	35.2615	36.1922	156.704	4.42391	0.417933	7.50042	4.2219	15.5576	ENSG00000133134	84707	#N/A
BEX4	54.5042	67.4676	40.2762	27.7121	75.2681	74.7605	145.869	29.3695	1.98304	26.5885	2.32864	34.3486	ENSG00000102409	56271	BEX family member 4
BEX5	18.0176	18.8949	13.2957	5.95558	25.4977	27.3212	66.1004	1.74397	0.713442	25.599	0	8.1223	ENSG00000184515	340542	brain expressed, X-linked 5
BFAR	8.98302	11.9707	11.0534	7.77589	6.45219	10.6506	6.06002	14.8947	4.52106	13.2527	15.8914	12.648	ENSG00000103429	51283	bifunctional apoptosis regulator
BFSP1	0.789596	1.29987	0.575406	0.504839	1.10025	0.977885	1.20548	0.842044	0.227236	0.507759	0	5.65203	ENSG00000125864	631	filensin isoform 2
BFSP2	0	0	0	0	0	0	0.0180069	0	0	0	0	0.0488346	ENSG00000170819	8419	phakinin
BGLAP	0.458155	0.867676	6.28428e-09	1.76622e-07	0.466688	1.36593	1.13891	1.57486	0.10234	0.560219	0.29901	0.130171	ENSG00000242252	632	osteocalcin preproprotein
BGN	56.593	66.9821	20.094	35.999	94.6869	75.5919	55.9776	56.1265	53.4794	256.558	23.6548	297.649	ENSG00000182492	633	biglycan preproprotein
BHLHA15	0.0213547	0	0	0	0	0.085419	0.213543	0	1.76787	0.315334	0.422973	0.0417709	ENSG00000180535	168620	basic helix-loop-helix family, member a15
BHLHA9	0.137341	0.413119	0	0	0.423168	0.126195	0	0	0	0	0	0	ENSG00000205899	727857	#N/A
BHLHB9	3.5264	5.04448	5.31528	4.30507	1.31354	3.17171	7.7064	2.52324	0.317155	0.65055	0.485608	3.20937	ENSG00000198908	80823	basic helix-loop-helix domain containing, class
BHLHE22	0.658187	0.943886	0.979029	0.776873	0.320091	0.556757	7.49638	1.01164	0.0960545	1.89426	0	0.355645	NA	27319	basic helix-loop-helix domain containing, class
BHLHE23	0	0	0	0	0	0	0	0	0	0	0	0.0499187	ENSG00000125533	128408	basic helix-loop-helix domain containing, class
BHLHE40	36.0318	69.1411	38.7697	31.3164	38.2181	35.8229	44.7786	32.6166	28.9653	97.5548	49.5298	32.4549	ENSG00000134107	8553	basic helix-loop-helix family, member e40
BHLHE41	9.69712	13.2269	11.6927	11.1013	5.65239	10.3421	32.8343	4.9105	0.0545419	4.08506	13.3089	7.6854	ENSG00000123095	79365	basic helix-loop-helix domain containing, class
BHMT	0.533186	0.505976	0.411124	0.746261	0.566923	0.408435	0.223566	0.58611	34.0607	0.0770262	0.204877	0.763619	ENSG00000145692	635	betaine-homocysteine methyltransferase
BHMT2	8.62105	8.25507	10.0543	6.37773	8.63188	9.42028	1.29751	5.22769	60.0737	0.869932	3.7599	5.88165	ENSG00000132840	23743	#N/A
BICC1	6.59053	3.27981	15.1495	9.25296	0.232103	1.72754	1.04138	2.45951	0.439181	3.05421	1.07389	4.09934	ENSG00000122870	80114	bicaudal C homolog 1
BICD1	9.64745	5.34872	17.575	16.3947	1.05697	3.56316	4.29322	1.16257	0.0946444	1.38448	0.678659	1.33138	ENSG00000151746	636	bicaudal D homolog 1 isoform 2
BICD2	8.91996	12.8061	10.9165	9.93357	5.00926	9.82047	8.297	12.9603	1.90755	10.5028	13.7646	10.0383	ENSG00000185963	23299	bicaudal D homolog 2 isoform 1
BID	8.06261	9.50931	5.35788	4.99177	11.7607	10.1401	11.8018	5.82103	7.6811	9.31977	8.19114	3.70684	ENSG00000015475	637	BH3 interacting domain death agonist isoform 2
BIK	0.391559	0.175112	0	0.506673	0.558381	0.501182	0.0319185	1.21789	0.120316	1.86471	0	0.851198	ENSG00000100290	638	BCL2-interacting killer
BIN1	46.8496	49.9408	25.2813	23.1607	73.6279	65.3285	140.642	34.7603	9.48457	16.4661	811.31	38.0567	ENSG00000136717	274	bridging integrator 1 isoform 8
BIN2	3.71942	2.26083	1.49152	3.92641	4.93708	4.52267	0.973404	1.29575	1.60964	9.06117	0.392359	4.48728	ENSG00000110934	51411	bridging integrator 2
BIN3	10.2674	7.63225	5.13567	6.62432	16.5006	12.8092	2.60987	5.3922	3.59935	7.75288	3.90706	5.92319	ENSG00000147439	55909	bridging integrator 3
BIRC2	15.305	12.3685	17.2397	20.3177	7.61981	16.0427	10.1335	10.5056	4.76627	14.0888	7.7348	17.1822	ENSG00000110330	329	baculoviral IAP repeat-containing protein 2
BIRC3	7.38439	4.30258	10.417	9.83484	2.22536	7.06031	0.790918	8.36899	0.574284	37.8452	1.30882	3.70647	NA	330	#N/A
BIRC5	0.639085	0.388743	0.206366	0.640677	0.805683	0.903615	0.0987597	0.768213	0.0938197	0.462943	0.0372654	8.99428	ENSG00000089685	332	baculoviral IAP repeat-containing protein 5
BIRC6	10.3463	3.84659	18.8583	17.76	1.48177	3.28526	4.9951	3.28252	2.03632	3.17739	4.38963	5.56951	ENSG00000115760	57448	baculoviral IAP repeat-containing 6
BIRC7	22.2487	12.4126	8.59762	5.06543	39.7602	35.5714	0.0421241	0.0297395	0	0.134157	0	0.047822	ENSG00000101197	79444	livin inhibitor of apoptosis isoform beta
BIRC8	0	0	0	0	0	0	0	0	0	0	0	5.14639	NA	112401	baculoviral IAP repeat-containing 8
BIVM	5.31972	5.49051	6.42871	5.74303	3.67799	5.42915	2.88201	3.46306	2.96781	1.6687	2.56649	3.87193	ENSG00000134897	54841	basic, immunoglobulin-like variable motif
BK250D10.8	0.859932	0.916582	0.765628	0.585702	1.08354	1.00486	8.50135	0.0616727	0	0	0	0.839942	NA	NA	Homo sapiens cDNA clone IMAGE:5192696.
BLCAP	34.7484	42.3948	28.3533	21.3391	44.7571	44.5442	80.2159	33.3298	23.2717	23.7786	177.787	41.9989	ENSG00000166619	10904	#N/A
BLID	0.448424	0	0.514541	1.1656	0.113556	0	0.0429022	0	0	0	0	0	NA	414899	BRCC2 protein
BLK	0.0427697	0	0.0351296	0	0.0696116	0.0663375	0	0.0239715	0.19033	0.292112	0	0.234116	ENSG00000136573	640	B lymphoid tyrosine kinase
BLM	0.334647	0.330199	0.334632	0.217702	0.310095	0.476157	0.543515	0.121821	0.0458426	0.118221	0.335189	2.04861	ENSG00000197299	641	Bloom syndrome protein
BLMH	8.16626	9.35484	9.02983	6.73592	7.27053	9.62877	6.40328	13.3372	3.68953	9.39795	6.16618	17.5611	NA	642	bleomycin hydrolase
BLNK	3.064	3.34288	0.683262	2.92667	4.75802	3.88805	0.628117	2.01744	9.29506	1.09482	0.206522	1.8724	ENSG00000095585	29760	B-cell linker isoform 2
BLOC1S1	87.2246	60.4224	34.8193	30.0024	157.262	126.815	58.8714	37.8872	87.4019	67.2592	118	31.8036	NA	2647	biogenesis of lysosome-related organelles
BLOC1S1-RDH5	1.47143	1.53085	1.33515	0.537976	2.11259	1.90002	2.68834	3.68873	1.74466	1.68883	0.0113764	3.96012	NA	NA	#N/A
BLOC1S2	21.5139	33.3916	14.5853	15.2886	25.972	30.2097	27.4481	7.03434	8.19044	11.638	10.8324	10.872	ENSG00000196072	282991	biogenesis of lysosome-related organelles
BLOC1S3	6.4175	4.88692	6.38728	8.25235	4.97791	6.05248	5.8789	3.2628	4.16379	3.85165	4.57238	6.53099	NA	388552	biogenesis of lysosomal organelles complex-1,
BLVRA	34.0965	28.2627	17.4165	19.906	51.3729	47.6904	18.3326	37.2441	2.28751	45.3995	19.4048	27.3158	ENSG00000106605	644	biliverdin reductase A precursor
BLVRB	64.1786	61.8938	21.3817	22.9721	117.248	95.1127	17.9865	54.7851	100.843	83.6232	116.904	26.1031	ENSG00000090013	645	biliverdin reductase B (flavin reductase
BLZF1	5.81887	3.52834	8.9862	6.63925	2.63122	5.01881	2.41461	8.30561	1.41824	3.26299	2.3625	13.1244	ENSG00000117475	8548	basic leucine zipper nuclear factor 1
BMF	1.71247	2.34925	1.34125	1.88602	1.44742	2.17518	0.458227	2.93745	0.913889	4.88288	5.53759	1.99258	ENSG00000104081	90427	Bcl2 modifying factor isoform bmf-1
BMI1	15.4976	15.9513	17.2109	19.2554	7.32474	18.1992	16.6063	25.4284	5.42031	11.4023	16.3024	23.8171	ENSG00000168283	648	BMI1 polycomb ring finger oncogene
BMP1	19.1036	7.49237	13.4114	13.5804	25.0443	24.3782	2.03603	7.61129	6.47748	4.50664	2.20152	7.85086	ENSG00000168487	649	bone morphogenetic protein 1 isoform 1
BMP10	0.0106495	0	0	0.0425979	0	0	0	0	0.644816	0.052825	0	0.0397517	ENSG00000163217	27302	bone morphogenetic protein 10 preproprotein
BMP15	0	0	0	0	0	0	0	0	0	0	0	0	ENSG00000130385	9210	bone morphogenetic protein 15 precursor
BMP2	1.88865	1.58078	2.95623	1.41006	1.45277	1.73552	2.49791	2.55182	0.719271	9.61356	0.68297	1.47677	ENSG00000125845	650	bone morphogenetic protein 2 preproprotein
BMP2K	9.81643	3.65056	16.053	16.288	2.47582	4.44894	4.18574	1.58742	1.99575	2.84062	1.4644	9.89053	ENSG00000138756	55589	BMP-2 inducible kinase isoform b
BMP3	1.81814	3.28577	2.78098	2.98489	0.30501	1.20168	0.0554761	5.44749	0	0.492909	0.0479976	0.467335	ENSG00000152785	651	bone morphogenetic protein 3 preproprotein
BMP4	5.96194	4.08821	3.33795	6.19096	9.11927	5.19956	1.90506	15.5005	0.423504	7.30408	2.49105	6.13736	ENSG00000125378	652	bone morphogenetic protein 4 preproprotein
BMP5	4.14933	2.08298	7.76912	3.87036	2.29307	2.66477	0.132435	0.866547	0.389865	8.58446	0.552442	0.0892533	ENSG00000112175	653	bone morphogenetic protein 5 preproprotein
BMP6	3.87875	2.10037	8.19702	1.84992	2.35958	3.1085	1.10649	3.67476	2.08896	9.40276	0.592861	4.08922	ENSG00000153162	654	bone morphogenetic protein 6 preproprotein
BMP7	9.4051	17.3388	12.0428	8.84425	6.10075	10.6326	12.9501	2.44204	0	0.858698	0.0519455	3.53851	ENSG00000101144	655	bone morphogenetic protein 7 precursor
BMP8A	3.14791	4.58557	5.23733	3.2574	1.39427	2.70264	2.90684	0.558205	0.0644069	0.515388	0.135917	5.62725	ENSG00000183682	353500	bone morphogenetic protein 8A precursor
BMP8B	11.8145	29.0084	12.9632	14.0522	4.48849	15.7543	0.726557	0.402561	0.0505719	0.299155	0.014416	1.15291	ENSG00000116985	656	bone morphogenetic protein 8B preproprotein
BMPER	4.08115	3.32919	2.60598	4.81714	4.00676	4.8947	3.40439	1.27497	1.69356	3.55545	0.938321	1.31935	ENSG00000164619	168667	BMP-binding endothelial regulator precursor
BMPR1A	11.2708	8.97454	18.91	15.6869	3.13295	7.35351	6.89858	12.0458	1.43208	7.90997	5.46243	10.5765	ENSG00000107779	657	bone morphogenetic protein receptor, type IA
BMPR1B	6.29294	4.87201	9.21341	8.93493	2.54516	4.47827	5.30821	0.75139	0.146957	1.41518	0.279592	3.97557	ENSG00000138696	658	bone morphogenetic protein receptor, type IB
BMPR2	15.2983	10.7528	25.7418	22.8187	3.68647	8.94632	12.7612	11.8684	1.48906	30.7905	6.40582	10.1661	ENSG00000204217	659	bone morphogenetic protein receptor type II
BMS1	7.03514	6.59909	11.3859	8.55079	2.7072	5.49668	3.81405	4.77932	1.61977	3.3529	7.31028	8.10689	ENSG00000165733	9790	BMS1-like, ribosome assembly protein
BMS1P1	3.46646	1.71832	5.59774	6.77604	0.476708	1.01537	0.775976	0.262888	0.349817	0.261706	0.188812	0.787016	ENSG00000204177	0	Homo sapiens cDNA, FLJ97281.
BMS1P4	6.51205	2.1562	11.1656	13.4672	0.26829	1.14712	0.979932	0.414677	0.296782	0.347543	0.261201	0.854161	ENSG00000242338	729096	Homo sapiens cDNA FLJ60014 complete cds, highly similar to Ribosome biogenesis protein BMS1 homolog.
BMS1P5	4.14937	1.88054	7.28148	7.29146	0.668875	1.35566	0.813091	0.272816	0.322074	0.219684	0.248978	0.786238	NA	399761	#N/A
BMX	0.352511	0.499894	0.158177	0.212639	0.483164	0.556064	0.150278	1.94864	0.202807	3.01541	0.517873	3.25306	ENSG00000102010	660	BMX non-receptor tyrosine kinase
BNC1	0.115136	0.0117606	0.0980717	0.124058	0.0496336	0.188782	0.00753486	0.0429773	0.0301093	0.12059	0	12.0151	ENSG00000169594	646	basonuclin 1
BNC2	8.57586	4.77634	10.9139	16.6924	2.51844	4.17871	0.135752	2.99138	0.0350004	1.10138	0.414159	4.99514	ENSG00000173068	54796	basonuclin 2
BNIP1	6.23237	6.21282	3.41652	2.9582	10.468	8.08676	3.27236	2.94482	3.576	5.35094	7.43735	7.41296	ENSG00000113734	662	BCL2/adenovirus E1B 19kD interacting protein 1
BNIP2	12.6503	9.13833	18.1603	17.8463	5.05782	9.53684	7.97625	17.5108	5.29462	19.4233	12.5497	20.3337	ENSG00000140299	663	BCL2/adenovirus E1B 19kD interacting protein 2
BNIP3	41.4588	74.6347	44.5412	23.4562	38.8049	59.0329	61.0284	31.7647	45.9725	12.3706	122.338	24.9932	ENSG00000176171	664	BCL2/adenovirus E1B 19kD-interacting protein 3
BNIP3L	24.1943	29.4809	33.8927	24.7389	13.5464	24.599	56.6592	30.272	4.1153	37.3098	8.0963	51.1326	ENSG00000104765	665	BCL2/adenovirus E1B 19kD-interacting protein
BNIPL	0.763864	0.439203	0.612752	1.54515	0.566458	0.331092	0.143574	0.227044	0.00776933	2.31487	0.0621914	0.708853	ENSG00000163141	149428	BCL2/adenovirus E1B 19kD interacting protein
BOC	6.672	6.21028	5.34337	8.348	6.0077	6.98895	2.03784	21.2632	0.138579	2.48492	3.58577	11.6218	ENSG00000144857	91653	brother of CDO precursor
BOD1	14.5024	15.6447	11.1068	9.41882	17.1928	20.291	12.2155	18.7659	4.32718	14.0379	24.2843	25.5178	ENSG00000145919	91272	biorientation of chromosomes in cell division 1
BOD1L	6.92509	2.44574	11.467	10.8942	1.51446	3.8247	6.12939	4.73799	1.07858	2.11788	2.20671	6.00662	NA	NA	biorientation of chromosomes in cell division
BOD1P	0.262178	0	0	0.208647	0.00535672	0.834708	0.0366889	0.244088	0.0373561	0.142203	0.371983	138.95	NA	NA	#N/A
BOK	7.33275	12.7845	3.45478	3.70625	8.80798	13.362	27.6744	22.6663	20.6574	8.77707	0.243853	12.0355	ENSG00000176720	666	BCL2-related ovarian killer
BOK-AS1	0.389242	0	0.150842	1.30005	0.106075	0	0.133035	0.116398	0.0239781	0.0263939	0	0.228059	ENSG00000234235	100379249	#N/A
BOLA1	8.65186	7.77211	4.32774	2.22421	15.93	12.1255	6.26225	9.30026	6.14336	4.06387	4.99071	7.52187	ENSG00000178096	51027	bolA-like 1
BOLA2	0	0	0	0	0	0	0	0	0	0	0	0	ENSG00000183336	552900	#N/A
BOLA3	20.269	22.5182	10.1411	7.21397	33.7641	29.9567	13.9054	13.4164	11.046	6.39736	12.6746	12.5284	ENSG00000163170	388962	bolA-like 3 isoform 2
BOLL	0.0610655	0	0	0.198934	0	0.0453274	0	0	0.0175057	0	1.05945	22.6996	ENSG00000152430	66037	boule isoform 2
BOP1	13.7216	15.3733	7.93554	4.89763	23.1135	18.9398	1.35927	1.19301	1.00677	1.0749	11.1098	2.73077	ENSG00000261236	23246	block of proliferation 1
BPESC1	0.0193789	0	0	0.0726421	0.00487358	0	0	0	0	0	0	0.0250951	ENSG00000232416	60467	Homo sapiens blepharophimosis, epicanthus inversus and ptosis, candidate 1 (BPESC1) mRNA, complete cds.
BPGM	14.3013	14.9312	11.9227	11.4156	16.357	17.5098	14.0183	11.6643	3.85734	17.4707	6.01132	13.6443	ENSG00000172331	669	bisphosphoglycerate mutase
BPHL	6.96712	7.97601	4.84494	5.86383	8.6907	8.46901	6.15933	4.33413	11.5103	4.40242	1.85821	6.80252	ENSG00000137274	670	biphenyl hydrolase-like precursor
BPI	0.72806	1.35893	0.881449	0.384353	0.945725	0.700711	0.0313322	0.141378	0.0601882	7.59779	0.109097	4.46828	ENSG00000101425	671	bactericidal/permeability-increasing protein
BPIL1	0.0110681	0	0	0.0442723	0	0	0	0	0.32846	30.0079	0	0.29608	NA	NA	bactericidal/permeability-increasing
BPIL2	0.0204424	0	0	0.0817696	0	0	0	0	0	0	0	0.0944713	NA	NA	bactericidal/permeability-increasing
BPIL3	0.0482057	0	0	0.192823	0	0	0	0	0	0	0	0.0435509	NA	NA	bactericidal/permeability-increasing
BPNT1	8.18983	6.55687	9.3247	11.9251	4.40506	7.10446	5.84064	7.57287	3.88815	3.62847	1.99722	6.2196	ENSG00000162813	10380	3'(2'), 5'-bisphosphate nucleotidase 1
BPTF	10.256	3.83779	18.6084	16.3102	1.89206	4.21345	5.18457	4.42718	1.32772	2.23641	3.48332	8.77969	ENSG00000171634	2186	bromodomain PHD finger transcription factor
BPY2	0.00482545	0	0	0	0	0.0193018	0	0	0	0	0	0.615254	ENSG00000183753	9083	variable charge, Y chromosome, 2 protein
BPY2B	0.00241272	0	0	0	0	0.00965089	0	0	0	0	0	0.307627	ENSG00000183795	442867	#N/A
BRAF	6.45519	2.94215	13.2024	10.6425	0.545966	1.4299	3.16225	2.21519	0.704982	3.37833	2.09073	8.38435	ENSG00000157764	673	B-Raf
BRAP	5.55199	7.30343	7.66686	5.88277	2.76504	5.89327	6.55146	8.14636	1.91164	3.14796	13.1324	28.9977	ENSG00000089234	8315	BRCA1 associated protein
BRAT1	7.95792	12.0065	3.94383	2.56346	11.7975	13.5269	4.12934	6.48543	4.13195	3.60926	7.67364	22.3214	ENSG00000106009	221927	hypothetical protein LOC221927 precursor
BRCA1	0.977541	0.802785	1.25419	1.17415	0.455624	1.0262	0.665971	0.788279	0.860985	0.273724	0.43551	4.22387	ENSG00000012048	672	breast cancer 1, early onset isoform 1
BRCA2	0.241964	0.0472121	0.325309	0.562899	0.0281646	0.0514832	0.0576162	0.085421	0.0179519	0.0587151	0.0420544	1.22783	ENSG00000139618	675	breast cancer 2, early onset
BRCC3	5.21774	3.64827	7.48409	6.23238	2.48157	4.67292	3.17446	4.64797	2.58108	1.03577	3.61419	2.07971	ENSG00000185515	79184	BRCA1/BRCA2-containing complex, subunit 3
BRD1	6.3558	8.99024	7.29413	6.65827	4.02664	7.44417	4.22075	5.86507	2.55128	6.41704	4.90734	24.8759	ENSG00000100425	23774	bromodomain containing protein 1
BRD2	40.9107	64.2867	54.3408	40.0232	25.2002	44.0788	39.4715	39.2342	18.7428	68.1072	45.9645	96.1815	ENSG00000204256	6046	bromodomain containing 2
BRD3	8.81087	9.83726	12.0492	9.99925	4.88848	8.30653	7.00959	10.8684	2.04807	5.95121	14.6885	14.036	ENSG00000169925	8019	bromodomain containing protein 3
BRD4	21.2542	17.6701	31.3859	26.8423	10.8916	15.8969	20.9693	22.527	9.16136	28.0783	50.0951	29.361	ENSG00000141867	23476	bromodomain-containing protein 4 isoform short
BRD7	17.2488	14.6778	15.8885	13.0569	18.9378	21.1122	5.50601	9.59406	3.07588	6.28718	6.82353	17.5735	ENSG00000166164	29117	#N/A
BRD7P3	0.808096	0.0773715	1.0375	2.15076	0.0117328	0.0323904	0.135528	0.0259126	0.00673357	0.0669373	0.125779	0.29114	NA	23629	Homo sapiens FT002 (FT002) mRNA, complete cds.
BRD8	10.0558	10.9462	11.267	9.52426	7.95295	11.4789	12.6446	7.93133	4.17214	6.41144	7.53972	52.3668	ENSG00000112983	10902	bromodomain containing 8 isoform 4
BRD9	7.1525	10.978	5.90388	6.08215	7.25833	9.36565	15.0516	8.23522	3.62657	6.09893	14.997	14.2801	ENSG00000028310	65980	bromodomain containing 9 isoform 2
BRDT	0.00354519	0	0	0	0.00540206	0.00877869	0.0431031	0.0183682	0	0.0208215	0	54.6009	ENSG00000137948	676	testis-specific bromodomain protein
BRE	16.9091	14.5302	16.6359	10.4071	21.0943	19.499	18.5526	14.7277	15.2275	16.087	40.2201	25.3544	ENSG00000158019	9577	brain and reproductive organ-expressed (TNFRSF1A
BREA2	1.1435	0.147249	0.704833	2.9381	0.67867	0.252408	0.0306487	0.143084	0	0.0991949	0	0.546703	NA	NA	Homo sapiens mRNA; cDNA DKFZp434I2135 (from clone DKFZp434I2135).
BRF1	6.62606	12.5789	4.7848	3.48777	8.1515	10.0802	9.6902	5.55035	2.03481	3.49942	4.56884	8.30593	ENSG00000185024	2972	transcription initiation factor IIIB isoform 1
BRF2	8.30719	14.7047	5.50376	5.05239	10.9695	11.7031	6.955	5.06133	2.66232	4.26274	12.7806	6.62247	ENSG00000104221	55290	RNA polymerase III transcription initiation
BRI3	90.0766	76.8332	36.1592	44.2907	150.417	129.44	20.3928	80.4112	93.2772	124.29	325.493	77.1203	ENSG00000164713	25798	brain protein I3 isoform b
BRI3BP	3.05934	2.9827	3.8738	5.09358	1.43205	1.83793	5.11251	1.89303	1.77018	1.58158	0.487494	3.44696	ENSG00000184992	140707	BRI3-binding protein
BRIP1	1.61112	0.323382	1.56915	4.66724	0.0664419	0.141637	0.0688966	0.036147	0.059262	0.0479674	0	2.03156	NA	83990	BRCA1 interacting protein C-terminal helicase 1
BRIX1	11.7097	6.82999	7.73526	7.87131	17.0698	14.1626	9.72043	15.1879	6.87723	11.4497	8.28962	18.8892	ENSG00000113460	55299	BRIX
BRK1	91.3587	93.5157	52.5993	43.1935	137.171	132.471	104.996	189.098	33.3951	117.06	58.7798	175.392	ENSG00000254999	55845	chromosome 3 open reading frame 10
BRMS1	17.5985	17.4916	6.98714	6.62441	32.6386	24.1438	9.0919	15.0455	13.1244	11.3385	23.8016	25.1655	ENSG00000174744	25855	breast cancer metastasis suppressor 1 isoform 2
BRMS1L	3.68034	3.78792	4.21021	4.17857	2.51083	3.82173	8.34696	4.40144	1.09165	2.68639	4.61427	6.72984	ENSG00000100916	84312	breast cancer metastasis-suppressor 1-like
BROX	9.76382	6.67889	19.0607	14.9948	0.589727	4.41005	9.08319	6.51102	1.97847	3.75017	8.30991	8.33327	ENSG00000162819	148362	Bro1-domain-containing protein
BRP44	35.546	33.565	18.0946	15.9133	56.6099	51.566	33.0174	38.7303	140.825	24.5227	52.6882	125.163	NA	NA	brain protein 44
BRP44L	28.3098	33.7814	19.5452	17.4254	36.3313	39.9372	59.4895	27.3901	159.39	30.5637	60.8406	26.0909	NA	NA	brain protein 44-like
BRPF1	3.41603	4.74239	3.28509	4.03087	2.29174	4.05643	3.31562	3.50755	1.78363	3.83098	7.03248	11.5798	ENSG00000156983	7862	bromodomain and PHD finger-containing protein 1
BRPF3	5.70361	8.59941	7.1103	7.44589	2.5462	5.71206	7.30358	8.53076	3.81288	4.82222	20.3521	17.0465	ENSG00000096070	27154	bromodomain and PHD finger containing, 3
BRS3	0	0	0	0	0	0	4.87987	0	0	0	0	1.59473	ENSG00000102239	680	bombesin-like receptor 3
BRSK1	10.6539	30.0793	10.2221	5.212	10.4136	16.7677	63.8694	1.83643	0.0936577	0.287978	0.0289016	3.75659	NA	84446	BR serine/threonine kinase 1
BRSK2	6.98654	16.025	6.34351	4.09641	6.54174	10.9645	20.8762	1.05254	0.0155397	0.193883	0.101626	3.25573	ENSG00000174672	9024	BR serine/threonine kinase 2
BRWD1	13.8994	19.3369	20.6604	19.2028	5.20524	10.5292	33.8961	6.49733	2.63603	9.72704	7.51769	11.3664	ENSG00000185658	54014	bromodomain and WD repeat domain containing 1
BRWD3	3.33219	1.232	6.08074	5.85599	0.41567	0.976376	0.985546	1.14285	0.403115	2.14412	0.289782	2.27151	ENSG00000165288	254065	bromodomain and WD repeat domain containing 3
BSCL2	114.644	239.38	62.7671	51.3095	172.933	171.567	140.036	33.949	24.4169	32.6291	29.3298	135.472	ENSG00000168000	26580	seipin isoform 1
BSDC1	17.4557	32.0814	19.3523	11.8289	13.932	24.7094	25.7779	14.3804	13.4562	21.9123	16.9147	33.0313	ENSG00000160058	55108	BSD domain containing 1 isoform a
BSG	260.493	231.568	100.405	77.0267	503.661	360.88	255.772	295.858	59.5408	168.343	183.314	479.048	ENSG00000172270	682	basigin isoform 1 precursor
BSN	2.71655	5.98969	4.37819	3.70944	0.89801	1.88057	19.2334	0.216263	0.0916614	0.0130139	0.154879	1.39288	ENSG00000164061	8927	bassoon protein
BSND	0.0295207	0	0	0	0	0.118083	0	0	0	0	0	0.303035	ENSG00000162399	7809	barttin
BSPH1	0.0293465	0	0	0	0	0.117386	0.0298178	0	0	0	0	6.20587	NA	100131137	bovine seminal plasma protein-like 1 precursor
BSPRY	2.29476	2.93687	2.07577	1.86819	2.17271	3.06239	0.908172	2.35421	0.169006	3.49205	0	2.1938	ENSG00000119411	54836	B-box and SPRY domain containing
BST1	3.58574	3.80352	1.36311	2.59735	5.15264	5.22985	0.673917	4.70749	1.60731	10.2804	0.375947	2.77488	ENSG00000109743	683	bone marrow stromal cell antigen 1 precursor
BST2	134.652	76.7595	22.014	54.5601	232.663	229.371	17.8342	163.894	69.4366	148.189	23.1581	142.945	ENSG00000130303	684	bone marrow stromal cell antigen 2 precursor
BSX	0	0	0	0	0	0	0	0	0	0	0	0	ENSG00000188909	390259	brain specific homeobox
BTAF1	8.05632	4.09149	13.9223	11.6039	1.93892	4.76016	3.42462	2.71364	1.78824	5.05948	2.46276	5.36687	ENSG00000095564	9044	BTAF1 RNA polymerase II, B-TFIID transcription
BTBD1	20.9565	27.5696	27.895	21.2205	10.5057	24.2047	31.8223	17.2694	6.42463	14.3562	79.5016	26.0832	ENSG00000064726	53339	BTB (POZ) domain containing 1 isoform 2
BTBD10	11.4738	15.3514	13.2582	12.2758	6.96394	13.3973	18.0948	9.96887	1.79424	5.89627	4.31428	24.7705	ENSG00000148925	84280	K+ channel tetramerization protein
BTBD11	3.93087	6.67716	5.79146	4.39998	2.06081	3.47123	4.35201	0.277663	0.0550812	0.438556	0.0562431	1.2467	ENSG00000151136	121551	BTB (POZ) domain containing 11 isoform b
BTBD16	0.0775469	0.100356	0	0	0.231397	0.0787904	0.955215	0	1.46838	0.0703541	0	3.72208	ENSG00000138152	118663	BTB (POZ) domain containing 16
BTBD17	0.101306	0.169894	0	0.218179	0.0577218	0.129323	0.640991	0	0.0602091	0	0	0	ENSG00000204347	388419	BTB (POZ) domain containing 17 precursor
BTBD18	0.279043	0.0703827	0.295687	0.785807	0.00620829	0.0284683	0.142801	0.0108413	0	0.0626197	0.0184633	0.971735	ENSG00000233436	643376	BTB (POZ) domain containing 18
BTBD19	4.37501	4.44942	5.04843	4.29534	4.08832	4.06794	0.348215	0.590352	0.982618	1.18847	0.176018	0.676766	ENSG00000222009	149478	BTB (POZ) domain containing 19
BTBD2	34.5241	56.9136	24.2937	19.6487	41.0326	53.1212	45.1572	42.9353	9.59269	13.8135	55.4925	28.7041	ENSG00000133243	55643	BTB (POZ) domain containing 2
BTBD3	13.1548	19.9819	16.5645	18.0888	4.6236	13.3425	38.1707	6.33928	1.75836	8.21899	4.22944	11.9421	ENSG00000132640	22903	BTB/POZ domain containing protein 3 isoform a
BTBD6	21.7943	31.9789	12.4323	12.1269	31.0304	31.5877	25.143	25.3591	11.193	16.0859	29.9333	49.2502	ENSG00000184887	90135	BTB domain protein BDPL
BTBD7	4.90334	3.81269	8.73628	6.52686	1.63682	2.71342	1.91358	5.10143	1.80206	3.94542	4.15803	7.86194	ENSG00000011114	55727	BTB (POZ) domain containing 7 isoform 1
BTBD8	2.00485	0.0794342	3.93688	3.68843	0	0.394104	0.699888	0.388789	0.0155926	0.122959	0.0916076	0.754478	ENSG00000189195	284697	BTB (POZ) domain containing 8
BTBD9	4.04018	6.6086	6.3379	4.92018	1.62985	3.27279	8.21516	1.61556	0.874232	4.41016	1.0782	3.26633	ENSG00000183826	114781	BTB (POZ) domain containing 9 isoform a
BTC	0.13543	0.71158	0.0757989	0	0.116746	0.349174	0.177277	5.84742	0.0860453	1.52892	0.369834	0.791385	ENSG00000174808	685	betacellulin precursor
BTD	6.05839	7.45648	6.93245	5.07635	6.3407	5.88406	4.51457	10.7215	13.9719	6.99665	3.72906	13.2224	ENSG00000169814	686	biotinidase precursor
BTF3	181.441	165.186	101.667	86.5862	274.331	263.18	105.386	249.86	58.6554	164.378	199.232	166.769	ENSG00000145741	689	basic transcription factor 3 isoform A
BTF3L4	17.9199	19.8728	20.8998	15.5167	15.9239	19.3391	19.5301	11.1265	4.01142	9.26611	21.8448	15.7586	ENSG00000134717	91408	basic transcription factor 3-like 4 isoform 2
BTF3P11	0.58905	0	0	2.3562	0	0	0	0.0223943	0	0.0199356	0	0	ENSG00000118903	690	Homo sapiens basic transcription factor 3, like 1, mRNA (cDNA clone IMAGE:40013884).
BTG1	24.7705	23.623	27.3768	21.3608	19.947	30.3973	5.5905	40.6375	14.0633	62.6615	15.2084	28.227	ENSG00000133639	694	B-cell translocation protein 1
BTG2	38.269	61.9538	59.5303	26.283	34.1683	33.0945	31.2951	58.1936	1.7809	78.324	67.1816	23.7888	ENSG00000159388	7832	B-cell translocation gene 2
BTG3	14.8582	8.72389	9.74225	8.37765	20.6708	20.6423	12.9695	21.431	1.9215	47.3145	1.32338	37.1853	ENSG00000154640	10950	B-cell translocation gene 3 isoform a
BTG4	0.018938	0	0	0	0	0.075752	0	0	0	0.37381	0	7.33393	ENSG00000137707	54766	B-cell translocation gene 4
BTK	2.33804	1.97845	1.51748	2.21999	2.25533	3.35936	1.00141	0.390664	0.425459	5.02461	0.137071	1.4068	ENSG00000010671	695	Bruton agammaglobulinemia tyrosine kinase
BTLA	0.107985	0	0.138701	0.217423	0.0382975	0.0375175	0.0761031	0.0459552	0.002685	0.157748	0	0.0431379	ENSG00000186265	151888	B and T lymphocyte associated isoform 2
BTN1A1	0.13277	0.147922	0.172628	0.133233	0.0753499	0.149871	0.0159482	0	0	0	0	0.164655	ENSG00000124557	696	butyrophilin, subfamily 1, member A1 precursor
BTN2A1	10.233	12.5034	9.41704	9.74506	8.96669	12.8033	5.41075	8.27246	1.81814	17.6619	4.137	9.65831	ENSG00000112763	11120	#N/A
BTN2A2	4.56752	4.85667	4.62793	4.87627	3.3997	5.36619	0.928561	1.84937	0.670052	5.81934	0.54528	2.0977	ENSG00000124508	10385	#N/A
BTN2A3	1.25675	0.685283	1.50544	2.80874	0.16171	0.551097	0.0441351	0.427415	0.0412723	0.734411	0	0.324018	NA	NA	#N/A
BTN3A1	8.91736	16.4988	6.77064	9.15779	6.26322	13.4778	1.96058	5.06733	1.4329	16.4208	0.943327	4.16113	ENSG00000026950	11119	butyrophilin, subfamily 3, member A1 isoform c
BTN3A2	5.41793	10.5874	6.07724	4.65907	3.4483	7.4871	2.26117	7.72298	2.47066	18.5106	2.2269	1.17465	ENSG00000186470	11118	#N/A
BTN3A3	7.08712	10.2287	5.52477	6.60707	5.66317	10.5535	2.31668	3.84635	1.85087	12.3252	1.47812	4.34268	ENSG00000111801	10384	butyrophilin, subfamily 3, member A3 isoform a
BTNL2	0.064856	0.288012	0.106392	0.0460949	0	0.106937	0.134615	0	0	0	0	0.0130521	ENSG00000204290	56244	butyrophilin-like 2
BTNL3	0.0373529	0	0	0.0915023	0.00754653	0.0503629	0	0.48286	0.0101163	0.281775	0.0876162	0.111981	ENSG00000168903	10917	butyrophilin-like 3 precursor
BTNL8	0.150408	0.03628	0	0.456056	0.0603173	0.0852576	0.0374327	0.295805	0.267754	0.407512	0.0394184	1.70547	ENSG00000113303	79908	butyrophilin-like 8 isoform 2 precursor
BTNL9	3.31266	6.40406	2.45091	2.58651	3.17841	5.03483	1.50061	15.5038	1.21434	14.3061	2.29466	2.13538	ENSG00000165810	153579	butyrophilin-like 9 precursor
BTRC	7.15631	11.2044	10.615	7.70675	3.70054	6.60293	11.8207	2.56276	1.12199	1.51296	4.06099	10.7435	ENSG00000166167	8945	beta-transducin repeat containing protein
BUB1	0.380733	0.362064	0.248066	0.663702	0.231731	0.379431	0.117559	0.311338	0.0381721	0.479526	0.0387492	17.0381	ENSG00000169679	699	budding uninhibited by benzimidazoles 1
BUB1B	0.256912	0.0782588	0.168824	0.402992	0.196666	0.259167	0.066912	0.103641	0.00469175	0.309464	0	10.8159	ENSG00000156970	701	budding uninhibited by benzimidazoles 1 beta
BUB3	19.6172	22.2096	16.2164	20.0184	18.6298	23.604	19.9881	19.3462	9.73007	16.1341	15.8052	41.6452	ENSG00000154473	9184	budding uninhibited by benzimidazoles 3 isoform
BUD13	5.46262	4.97068	3.91675	5.106	6.43267	6.39506	2.30276	6.59932	2.00238	7.46	10.1643	18.7176	ENSG00000137656	84811	BUD13 homolog isoform 2
BUD31	33.3147	26.535	11.6396	13.0494	60.9617	47.608	23.8737	24.2373	11.501	29.5814	6.16849	50.7408	ENSG00000106245	8896	G10 protein
BVES	2.97223	3.5215	3.62595	3.8605	1.36223	3.04026	2.43586	11.2302	0.134786	1.38807	39.6426	5.71175	ENSG00000112276	11149	#N/A
BYSL	6.20922	6.86404	5.11502	3.45716	8.58714	7.67758	3.62391	6.28192	7.26057	5.98998	25.5705	9.49886	ENSG00000112578	705	bystin
BZRAP1	1.48429	2.9207	1.00708	1.00889	1.50708	2.4141	10.1657	0.735559	0.185461	2.70545	0.343968	0.693796	NA	9256	peripheral benzodiazepine receptor-associated
BZW1	68.4149	49.3924	78.8513	61.7202	51.8892	81.1991	33.1902	39.5107	71.3997	55.4268	24.4332	76.2912	ENSG00000082153	9689	basic leucine zipper and W2 domains 1
BZW2	13.6513	11.0282	8.98391	7.95343	19.1622	18.5057	11.1216	24.8366	7.52693	22.8351	57.921	12.6367	ENSG00000136261	28969	basic leucine zipper and W2 domains 2
C10orf10	95.5553	56.2402	78.7252	57.8661	140.871	104.759	57.2785	376.482	53.7678	456.119	142.414	95.3415	ENSG00000165507	11067	fasting-induced protein
C10orf105	0.477059	0.344506	0.544288	0.537829	0.268756	0.557361	2.36617	0.358574	1.22375	1.89019	0	1.46065	ENSG00000214688	414152	#N/A
C10orf107	0.251684	0.616196	0.128592	0.248399	0.197524	0.432221	5.88616	0.105509	0	5.69586	0.130711	5.82532	ENSG00000183346	219621	hypothetical protein LOC219621
C10orf108	1.26397	0.0546665	1.18945	3.79354	0.0315583	0.0413192	0.419333	2.10482	1.35268	0.206667	0.310158	0.336557	NA	NA	SubName: Full=cDNA FLJ57503;
C10orf11	4.50459	3.82285	2.04448	1.24467	7.92821	6.80099	1.63528	6.24724	3.14871	6.80943	1.23515	5.42064	ENSG00000148655	83938	chromosome 10 open reading frame 11
C10orf111	0.283646	0.360104	0.193355	0.713677	0.0521194	0.175434	0.0916348	0.960106	0.114421	0.243514	0	0.705919	ENSG00000176236	221060	hypothetical protein LOC221060
C10orf113	0.312552	0	0.127488	1.12272	0	0	0.147787	0	0	0.0274889	0	0.154253	ENSG00000204683	387638	hypothetical protein LOC387638
C10orf114	5.14452	6.29223	2.42824	2.77885	7.60965	7.76135	1.77694	0.927566	1.04475	0.722117	0.254757	1.49769	NA	NA	hypothetical protein LOC399726
C10orf116	201.032	186.477	65.0255	53.2359	406.09	279.775	42.3387	137.421	18.4813	298.96	49.2231	115.65	NA	NA	adipose specific 2
C10orf118	3.04577	1.30108	4.8746	5.05005	0.443169	1.81526	2.53836	2.27568	0.52795	3.06189	1.36265	4.7496	NA	NA	CTCL tumor antigen L14-2
C10orf12	1.55881	0.33024	2.84176	2.48981	0.290443	0.613244	0.888978	1.30228	0.349778	1.19087	0.729609	1.46122	ENSG00000155640	26148	hypothetical protein LOC26148
C10orf120	0	0	0	0	0	0	0.0148647	0	0	0	0	17.0324	ENSG00000183559	399814	hypothetical protein LOC399814
C10orf122	0.046457	0.0670996	0	0	0.185828	0	0	0	0	0	0	5.70092	NA	NA	hypothetical protein LOC387718
C10orf125	9.20783	7.43174	4.15183	4.70127	15.2442	12.734	0.972297	2.83453	54.2214	9.3046	0.703307	4.08019	NA	NA	hypothetical protein LOC282969 isoform 1
C10orf128	3.98777	8.49013	2.30716	3.5348	5.11214	4.99697	3.33739	2.14412	0.784707	1.17348	2.52706	3.55371	ENSG00000204161	170371	hypothetical protein LOC170371 precursor
C10orf129	0.103489	0	0.0463053	0.288901	0.0185521	0.0601992	0	0	0	0	0	0.0463155	NA	NA	acyl-coenzyme A synthetase ACSM6, mitochondrial
C10orf131	0.853046	0.389414	1.6236	1.56321	0.0613799	0.163995	0.108902	0.0381402	0.0153439	0.173375	0	1.10135	ENSG00000173088	100127889	hypothetical protein LOC100127889
C10orf136	0.0797229	0.0621347	0.120379	0	0.0519735	0.146539	0	0.0263299	0	0	0.0498912	0.483262	NA	NA	#N/A
C10orf137	2.90789	2.55718	4.00605	3.28049	1.53624	2.8088	1.81987	1.91971	0.594924	1.09102	3.3399	9.24675	NA	NA	erythroid differentiation-related factor 1
C10orf140	1.20486	0.981928	1.74926	2.18834	0.270391	0.611441	0.995755	0.367638	0.199067	0.0171894	0.032188	0.916422	NA	NA	hypothetical protein LOC387640
C10orf18	6.08891	2.61668	10.5944	8.08351	1.5489	4.12883	2.55246	4.05208	1.62387	4.58036	5.26223	12.5278	NA	NA	hypothetical protein LOC54906
C10orf2	2.57349	2.5752	4.36292	1.83179	1.36405	2.73521	2.42009	2.99347	1.96911	2.17251	8.66077	7.69233	ENSG00000107815	56652	twinkle isoform B
C10orf25	0.787774	0.939001	1.19859	0.645294	0.417821	0.889389	0.672677	1.36789	1.24438	0.504387	0.502867	2.49741	ENSG00000165511	220979	hypothetical protein LOC220979 precursor
C10orf26	24.5856	16.4569	29.3691	22.9033	20.9456	25.1242	10.1492	21.5563	15.5548	28.7143	41.4358	17.8347	NA	NA	hypothetical protein LOC54838 isoform 1
C10orf27	0.0387952	0.0404764	0.044184	0.0401373	0	0.0708593	0	0	0	0	0	6.33601	NA	NA	stromal protein associated with thymii and lymph
C10orf28	3.85946	2.49087	5.35568	4.83869	2.0991	3.14437	1.76944	4.25649	1.5379	3.32538	1.77643	10.8332	NA	NA	growth inhibition and differentiation related
C10orf32	8.82192	10.4992	7.55947	6.51091	9.4884	11.7289	9.38388	5.06139	11.5492	7.86761	2.2155	10.5059	ENSG00000166275	119032	hypothetical protein LOC119032
C10orf32-AS3MT	1.40489	3.00921	0.829672	0.554649	1.31855	2.91668	2.32985	1.81458	1.46561	1.79262	0.946185	1.18564	NA	NA	#N/A
C10orf35	9.97367	14.2616	6.73628	4.26271	14.5953	14.3004	22.1984	1.88802	0.967283	2.45818	1.19725	7.13971	ENSG00000171224	219738	hypothetical protein LOC219738
C10orf40	0	0	0	0	0	0	0	0	0	0	0	3.12801	NA	NA	Homo sapiens cDNA clone IMAGE:5268447.
C10orf46	8.7778	9.45641	13.6341	12.8133	2.94589	5.71792	6.33341	7.46949	3.28692	6.93174	10.5834	14.0387	NA	NA	chromosome 10 open reading frame 46
C10orf47	3.00332	3.31191	3.54898	2.72804	1.94955	3.78672	0.191216	1.28565	4.18663	4.25353	0.151538	2.19438	NA	NA	hypothetical protein LOC254427
C10orf53	0.0954966	0	0	0.19432	0	0.187667	0.161583	0	0	0	0	19.5233	ENSG00000178645	282966	chromosome 10 open reading frame 53 isoform b
C10orf54	21.1413	19.1746	11.5253	14.3952	24.4379	34.2067	7.21209	15.5921	2.77206	24.3658	3.82927	6.6267	ENSG00000107738	64115	platelet receptor Gi24 precursor
C10orf55	0.28778	0.206318	0.0815502	1.01774	0.023118	0.028713	0.0106591	0.0196368	0	0.21521	0.0505511	0.813414	ENSG00000222047	414236	hypothetical protein LOC414236
C10orf57	6.11343	6.70481	5.9512	3.05785	8.03709	7.40758	3.93025	7.73028	9.18846	4.78672	1.28565	13.0924	NA	NA	hypothetical protein LOC80195
C10orf58	59.7676	88.7574	52.6452	35.4264	65.5282	85.4706	58.5082	47.3304	15.0654	10.7219	10.1173	36.6841	NA	NA	hypothetical protein LOC84293 precursor
C10orf62	0.0506714	0	0	0.0475157	0.0336351	0.121535	0	0	0.0650831	0	0	75.674	ENSG00000203942	414157	hypothetical protein LOC414157
C10orf67	0.428717	0.231052	0.254966	1.33815	0.078081	0.04367	0.0797564	0.025118	0.0104789	0.317819	0.0699546	0.552846	ENSG00000179133	256815	hypothetical protein LOC256815
C10orf68	0.704774	0.127938	1.80335	0.766556	0.113639	0.135553	0.0926767	0.0128521	0.0237025	0.00717507	0	10.1753	NA	NA	chromosome 10 open reading frame 68
C10orf71	0.17063	0.129573	0.159222	0.45298	0.0337303	0.0365875	0	0	0.0131539	0	128.127	1.38137	ENSG00000177354	118461	#N/A
C10orf76	8.28881	12.7686	11.2171	9.7404	4.70379	7.49397	6.30465	8.38568	3.99312	5.84257	7.56135	7.97974	ENSG00000120029	79591	hypothetical protein LOC79591
C10orf81	0.215099	0	0.147454	0.547465	0.0565291	0.108947	0.0269811	0.0501	0.0136197	3.24748	0	1.20298	NA	NA	#N/A
C10orf82	1.72425	5.78329	1.82793	0.671096	2.30557	2.0924	0.347166	0.397844	0	0.0718382	0	19.2283	ENSG00000165863	143379	hypothetical protein LOC143379
C10orf88	3.26433	5.6725	3.42444	2.81476	2.48449	4.33361	3.77476	1.73368	0.786719	0.688553	1.7032	6.66123	ENSG00000119965	80007	hypothetical protein LOC80007
C10orf90	0.101531	0.192639	0.179842	0.0732384	0.0481839	0.10486	3.45445	0.0572776	0.0252575	0	0.111042	1.95101	ENSG00000154493	118611	hypothetical protein LOC118611
C10orf91	0.0276568	0.11504	0	0.110627	0	0	0.111931	0	0	0	0	0.0336697	ENSG00000180066	170393	hypothetical protein LOC170393
C10orf92	0.174715	0.800465	0.237481	0.165546	0.0878537	0.207981	0.564486	0.0675239	0	0.58819	1.95075	5.7318	NA	NA	#N/A
C10orf93	0.303939	0.128331	0.392952	0.301716	0.347284	0.173803	0.244303	0.0525142	0.165787	1.11048	0	3.54142	NA	NA	hypothetical protein LOC255352
C10orf95	1.12583	0.765481	1.11637	1.83988	0.820825	0.726225	0.78069	0.597361	0.242273	5.4844	0.0764183	0.892024	ENSG00000120055	79946	hypothetical protein LOC79946
C10orf96	2.25763	2.73366	2.61201	2.32497	1.61906	2.47447	0	0	0	0	0	5.78801	NA	NA	hypothetical protein LOC374355
C10orf99	0.0207508	0.0802784	0	0.0830032	0	0	0	16.2938	0	0	0.166214	0	ENSG00000188373	387695	hypothetical protein LOC387695 precursor
C11orf1	6.55985	7.3442	5.46151	2.88476	9.51803	8.37509	8.78935	9.97858	6.88978	6.04896	3.58186	25.0741	ENSG00000137720	64776	hypothetical protein LOC64776
C11orf10	175.294	103.715	79.6631	78.7889	314.3	228.424	85.73	162.755	118.304	133.723	153.775	181.252	NA	NA	hypothetical protein LOC746
C11orf16	0.0380627	0.0334067	0.0416546	0.110596	0	0	0.0704258	0	0	2.78885	0	0.438227	ENSG00000176029	56673	hypothetical protein LOC56673
C11orf2	27.8784	45.9541	16.75	14.3105	35.2572	45.1959	40.0098	63.2916	16.6666	24.4446	49.317	40.6152	NA	NA	chromosome 11 open reading frame 2
C11orf20	0.423387	1.04283	0	0.195687	0.754656	0.743207	0.422714	0.0372454	0	0.120245	0	275.081	NA	NA	hypothetical protein LOC25858
C11orf21	0.378034	0.561861	0.277026	0.362877	0.449497	0.422738	0.2973	0.287288	0.0947162	1.41337	0	0.158321	ENSG00000110665	29125	hypothetical protein LOC29125
C11orf24	18.9422	20.4767	9.59458	12.7409	27.8024	25.6308	8.57876	10.0484	18.2287	10.9142	4.1594	14.2825	ENSG00000171067	53838	hypothetical protein LOC53838 precursor
C11orf30	4.00709	2.4518	5.95433	6.62118	1.1047	2.34816	2.23612	3.0004	0.613208	3.59753	2.57913	3.01005	ENSG00000158636	56946	EMSY protein
C11orf31	22.9106	14.7711	13.0628	11.2948	34.88	32.4046	14.9737	16.8407	12.1587	24.5605	6.91394	19.9384	ENSG00000211450	280636	selenoprotein H
C11orf34	0.146138	0	0.319201	0.242571	0	0.0227792	0.109202	0	0	0	0	0.0411618	NA	NA	hypothetical protein LOC349633 precursor
C11orf35	1.6563	1.47978	0.39458	0.350716	3.6532	2.22669	0	0.543683	2.14248	1.45723	0.0672035	4.69867	NA	NA	hypothetical protein LOC256329
C11orf36	0.0229742	0.0479414	0	0.0918967	0	0	0	0	0	0	0	5.19964	NA	NA	RecName: Full=Uncharacterized protein C11orf36;
C11orf40	0.0525362	0	0	0.210145	0	0	0	0	0	0	0	0	ENSG00000171987	143501	hypothetical protein LOC143501
C11orf41	2.00039	3.70959	3.40507	2.65873	0.53347	1.40428	10.7945	0.161351	0	0.0107755	0.100119	0.375896	NA	NA	hypothetical protein LOC25758
C11orf42	0.367054	0.13601	0.598166	0.64235	0	0.227701	0.351926	0	0.0206583	0.0556469	0.0208097	3.2948	ENSG00000180878	160298	hypothetical protein LOC160298
C11orf45	0.40175	0.335142	0.298144	0.561317	0.25242	0.495119	0.246944	0.140552	0.0370915	0.288529	0	0.427361	ENSG00000174370	219833	hypothetical protein LOC219833 precursor
C11orf46	9.91537	8.98901	13.4005	10.1046	6.75612	9.40025	8.2568	9.50901	3.76308	7.63913	9.02614	12.578	NA	NA	hypothetical protein LOC120534
C11orf48	14.7404	9.02971	6.61916	6.51689	25.549	20.2766	14.1658	12.211	12.9166	12.5631	9.91953	20.2176	NA	NA	hypothetical protein LOC79081
C11orf49	18.1913	26.791	14.2841	7.33879	27.3017	23.8408	37.6379	9.42203	10.7297	11.7765	14.8895	17.6213	ENSG00000149179	79096	hypothetical protein LOC79096 isoform 1
C11orf51	4.91837	7.11044	1.34659	2.39204	9.29042	6.64442	22.2121	19.2127	9.46739	13.3776	5.8142	33.0092	NA	NA	hypothetical protein LOC25906
C11orf52	0.916625	0.112414	0.515711	0.795038	1.01154	1.34421	0.358888	3.12771	5.04115	3.9363	2.96774	1.82504	ENSG00000149300	91894	hypothetical protein LOC91894
C11orf53	0.249263	0.892753	0.101345	0.0883719	0.39447	0.412865	0	0.453245	0	0.0218913	1.36376	2.55292	ENSG00000150750	341032	hypothetical protein LOC341032
C11orf54	8.57891	6.86418	11.1845	9.69612	6.07936	7.35566	3.43042	8.84717	15.0819	7.05677	6.88871	7.84107	ENSG00000182919	28970	hypothetical protein LOC28970
C11orf57	5.93152	5.84549	6.96938	5.72243	4.12282	6.91147	8.50431	7.97358	3.02113	4.14047	9.52759	10.6643	ENSG00000150776	55216	hypothetical protein LOC55216 isoform a
C11orf58	27.8358	30.4104	33.1444	30.4483	18.0179	29.7325	39.6616	39.794	12.1799	28.3581	26.9803	33.5627	ENSG00000110696	10944	small acidic protein isoform a
C11orf61	3.30983	3.53735	2.33765	2.07158	4.71979	4.11029	2.0313	1.99471	0.689955	2.88859	1.47831	2.49444	NA	NA	hypothetical protein LOC79684
C11orf63	4.63505	2.19036	6.94294	6.60225	1.89541	3.09962	0.928756	2.1998	0.0770989	2.32753	0.14776	12.2847	ENSG00000109944	79864	hypothetical protein LOC79864 isoform 1
C11orf65	0.217617	0.197863	0.409202	0.20313	0.0779896	0.180148	0.538573	0.14724	0.171618	0.0470531	0.261573	21.2443	ENSG00000166323	160140	hypothetical protein LOC160140
C11orf66	1.54858	1.64809	1.08141	0.878552	2.14833	2.08603	1.86837	0.449441	0.385484	7.42667	0.661179	30.2021	NA	NA	#N/A
C11orf67	17.0408	16.92	12.2736	7.95091	25.5568	22.382	9.19238	44.8605	7.20103	34.1976	22.7423	33.7251	NA	NA	hypothetical protein LOC28971
C11orf68	22.9396	29.6061	11.8903	10.1182	36.9784	32.7714	27.4636	25.6725	5.71256	31.1409	47.3933	38.8377	ENSG00000175573	83638	basophilic leukemia expressed protein BLES03
C11orf70	4.1745	2.55066	3.78877	3.43815	5.66874	3.80233	1.18587	0.896618	0	5.10549	0	24.8715	ENSG00000137691	85016	#N/A
C11orf71	4.34535	3.69965	2.86333	2.51487	7.69497	4.30822	4.36642	2.83045	3.93164	3.20959	4.3565	43.2451	ENSG00000180425	54494	hypothetical protein LOC54494
C11orf73	17.6537	16.0592	10.1234	9.46586	24.5183	26.5071	10.3383	17.4816	5.17424	8.16176	10.251	14.3521	ENSG00000149196	51501	lethal, Chr 7, Rinchik 6
C11orf74	10.4558	9.21195	4.87158	7.96782	15.7854	13.1983	8.74371	11.1544	2.35192	6.8753	5.8	26.8022	ENSG00000166352	119710	hypothetical protein LOC119710
C11orf75	10.525	4.19444	2.4537	5.89082	16.9389	16.8167	3.08037	9.16934	16.1642	13.5943	2.60995	14.8813	NA	NA	hypothetical protein LOC56935
C11orf80	3.86735	5.74662	2.6889	3.25921	5.07242	4.44888	2.65982	1.72168	0.639996	2.61799	0.0742441	8.67895	ENSG00000173715	79703	hypothetical protein LOC79703
C11orf82	0.141136	0.186164	0.0486403	0.284866	0.127343	0.103696	0.0513984	0.0564571	0.0393277	0.14246	0.267608	3.14816	NA	NA	nitric oxide-inducible gene protein
C11orf83	5.33159	5.07331	2.21383	3.07788	7.77211	8.26252	2.11859	4.77537	1.3301	1.87487	2.49402	4.45712	NA	NA	hypothetical protein LOC790955 precursor
C11orf84	7.14562	8.36031	3.1084	3.74932	12.0248	9.69996	5.0532	10.7882	0.721195	12.9356	2.12191	31.1865	ENSG00000168005	144097	hypothetical protein LOC144097
C11orf85	0.010313	0	0	0	0	0.0412519	0	0	0.113715	0	0.112293	5.47956	ENSG00000168070	283129	hypothetical protein LOC283129
C11orf86	0.015647	0	0	0.062588	0	0	0	0.0504273	0.0224981	0	0	0.124987	ENSG00000173237	254439	hypothetical protein LOC254439
C11orf87	2.33503	3.17925	5.2595	1.93707	0.401753	1.7418	8.13896	0	0	0	0	0.044047	ENSG00000185742	399947	hypothetical protein LOC399947 precursor
C11orf88	0.22696	0	0	0.671835	0.0423256	0.193679	0.940829	0.0949283	0	16.7908	0	12.6561	ENSG00000183644	399949	hypothetical protein LOC399949 isoform 2
C11orf9	1.04602	1.3618	1.91329	0.941525	0.513439	0.81584	52.2043	0.888588	1.1523	17.8358	0.0835313	3.11988	NA	NA	myelin gene regulatory factor isoform 2
C11orf91	0.531028	1.2919	0.421061	0.121996	0.689063	0.891991	0.463171	0.153898	0	0.60857	0.0263632	2.36517	ENSG00000205177	100131378	#N/A
C11orf92	0.585998	0.472182	0.909755	1.14297	0.109225	0.182044	0.280815	0.324412	0.0233609	1.63147	0.0188825	0.861659	NA	NA	#N/A
C11orf93	0.781823	1.88538	0.263462	0.51979	1.06547	1.27857	2.10194	2.83949	0.0778862	1.30482	0.123581	3.62745	NA	NA	hypothetical protein LOC120376
C11orf94	0.530793	0	0	2.12317	0	0	0	0	0	0	0	7.03734	ENSG00000234776	143678	hypothetical protein LOC143678
C11orf95	6.18899	9.59587	6.41393	4.85358	4.92594	8.56251	6.03288	10.7761	2.06837	3.33246	3.14809	9.73796	ENSG00000188070	65998	hypothetical protein LOC65998
C11orf96	140.334	102.386	25.3166	28.7893	353.131	154.098	31.5877	239.866	65.3443	973.445	104.263	264.555	ENSG00000187479	387763	hypothetical protein LOC387763
C12orf10	26.0718	34.9486	12.6411	11.7698	43.4066	36.4696	26.214	31.4463	15.5542	19.2856	36.8747	83.8775	ENSG00000139637	60314	MYG1 protein precursor
C12orf11	5.47261	4.42936	6.42643	5.84982	3.49642	6.11775	1.87978	7.21884	2.36329	3.2756	8.42619	10.2108	NA	NA	hypothetical protein LOC55726
C12orf12	0.0117647	0	0	0.0305232	0.00559643	0.0109391	0	0	0	0	0	16.3959	NA	NA	hypothetical protein LOC196477
C12orf23	10.4879	11.3504	13.3868	10.8807	6.27157	11.4127	7.87189	17.0755	10.1124	15.2385	5.37807	19.6505	NA	NA	hypothetical protein LOC90488
C12orf24	4.72868	4.99662	3.26066	3.49286	5.62007	6.54114	17.8998	3.32311	1.74039	1.30089	1.00933	35.9519	NA	NA	hypothetical protein LOC29902
C12orf26	2.19779	1.31402	2.2444	2.85953	2.14287	1.54435	0.509969	0.608411	0.671311	0.592076	0.622396	2.52628	NA	NA	hypothetical protein LOC84190
C12orf29	5.72623	5.33294	5.46137	5.63659	4.09	7.71698	7.48082	6.06289	2.17574	5.08159	2.3208	6.55906	ENSG00000133641	91298	hypothetical protein LOC91298
C12orf32	5.08722	5.88005	3.88444	3.40413	6.89435	6.16595	4.742	2.47347	1.22218	4.70739	1.93264	9.91048	NA	NA	RecName: Full=Uncharacterized protein C12orf32;
C12orf33	0.0238255	0.0661793	0	0.0469726	0.0130781	0.0352512	0.041849	0	0.040904	0.0340992	0	0.120026	NA	NA	#N/A
C12orf34	1.97094	5.08219	1.73908	1.41422	1.56745	3.16301	8.81171	0.896299	0.844533	1.5499	2.77055	9.0288	NA	NA	hypothetical protein LOC84915
C12orf35	4.26898	0.534269	6.85823	6.41504	1.22917	2.5735	1.89299	3.28065	5.53621	7.21607	1.37687	8.41883	NA	NA	hypothetical protein LOC55196
C12orf36	0.064421	0	0	0.257684	0	0	0	0.162591	0.0137929	0	0	0.0265939	NA	NA	#N/A
C12orf39	0.538376	0.843274	0.455135	0.117333	1.16721	0.413824	5.16668	0.105348	0.0819887	0.470096	0.0567189	0.22449	NA	NA	spexin precursor
C12orf4	4.13604	3.64803	4.72834	4.29272	2.66579	4.85732	3.0605	1.83465	1.18457	1.41637	3.25357	4.61596	ENSG00000047621	57102	hypothetical protein LOC57102
C12orf40	0.00138815	0	0	0	0.0055526	0	0.00852767	0	0	0	0	2.01899	ENSG00000180116	283461	hypothetical protein LOC283461
C12orf41	7.20462	8.24667	5.885	7.1444	7.55173	8.23735	6.34804	5.37019	2.74043	4.69583	11.9099	12.2948	NA	NA	hypothetical protein LOC54934
C12orf42	0.0307043	0	0	0	0	0.122817	0.0691864	0	0.0160714	0.119391	0	12.7828	ENSG00000179088	374470	hypothetical protein LOC374470
C12orf43	5.7085	7.02197	4.85476	6.93376	4.86499	6.18047	8.97499	7.04467	3.03221	2.84544	1.91482	6.0266	ENSG00000157895	64897	hypothetical protein LOC64897
C12orf44	18.818	17.1016	9.92629	8.09434	32.4411	24.8102	18.81	25.0042	20.6673	33.0543	21.892	41.6279	NA	NA	Atg13-interacting protein
C12orf45	8.52392	7.13247	5.61268	4.8226	12.9014	10.759	4.24019	8.42533	6.20081	5.20904	3.72315	11.7171	ENSG00000151131	121053	hypothetical protein LOC121053
C12orf47	4.83107	5.84845	3.16831	2.69511	6.78232	6.67853	6.90073	6.13248	1.16737	12.4317	3.72288	4.30658	NA	NA	Homo sapiens cDNA FLJ39616 fis, clone SMINT2000541.
C12orf48	0.438547	0.353299	0.478051	0.56266	0.307	0.406477	0.143783	0.240512	0.0815049	0.182683	0.0240789	1.91933	NA	NA	hypothetical protein LOC55010
C12orf49	7.56851	18.0368	11.057	9.72351	2.14636	7.34717	12.1779	2.84899	2.42941	11.525	1.08689	5.65458	ENSG00000111412	79794	hypothetical protein LOC79794 precursor
C12orf5	4.11275	2.96392	5.79689	6.89633	1.38487	2.37293	2.99318	1.30907	0.86062	1.06163	1.33959	4.14887	NA	NA	TP53-induced glycolysis and apoptosis regulator
C12orf50	0.0187167	0	0	0	0	0.0748669	0	0.0704247	0	0	0	11.4639	NA	160419	hypothetical protein LOC160419
C12orf51	9.72264	12.1405	16.3279	13.3718	3.00381	6.18705	10.713	4.17135	1.17746	2.58034	2.39087	5.43056	NA	NA	chromosome 12 open reading frame 51
C12orf52	7.01776	11.362	3.3038	3.39074	10.8818	10.4947	6.14424	6.31401	11.6747	2.99367	6.97359	6.08987	NA	NA	hypothetical protein LOC84934
C12orf53	7.35132	13.2568	6.31118	4.04659	10.0799	8.9676	45.1837	2.97452	0	0.315859	0.308021	7.38629	NA	NA	hypothetical protein LOC196500 precursor
C12orf54	0.22915	0.186842	0.329855	0.0644437	0.15202	0.370281	0.180607	0.0394535	0.0182415	0.401942	0	18.5505	ENSG00000177627	121273	hypothetical protein LOC121273
C12orf56	0.443691	0.64698	0.499992	0.620432	0.283962	0.370377	0.0478668	0	0	0.0212743	0	4.86095	ENSG00000185306	115749	hypothetical protein LOC115749
C12orf57	168.453	85.9961	45.8872	57.0677	335.607	235.252	66.7634	128.544	73.3888	161.213	37.1561	96.2863	ENSG00000111678	113246	C10 protein
C12orf59	0.660358	0.219214	0.499691	1.45901	0.311947	0.370786	0.243227	0	0	0.0204213	0	0.0649259	NA	NA	hypothetical protein LOC120939
C12orf60	0.768243	0.367969	0.197215	1.0402	0.892028	0.94353	0.346843	0.415924	0.760944	0.295585	0.140385	16.3384	ENSG00000182993	144608	hypothetical protein LOC144608
C12orf61	0.412961	0.150944	0.527247	0.74428	0.270717	0.109599	0.0969212	0	0.157242	0.0887314	0.0603296	0.487955	NA	NA	hypothetical protein LOC283416
C12orf62	47.4955	33.5016	16.3312	18.2655	86.9084	68.477	33.5619	48.3824	51.2797	61.6172	52.9529	33.2945	NA	NA	hypothetical protein LOC84987
C12orf65	4.08165	3.97845	3.63962	2.50604	5.08683	5.09411	6.53939	6.11745	2.71083	5.92913	4.1239	9.29347	ENSG00000130921	91574	hypothetical protein LOC91574
C12orf66	1.79925	1.84907	2.54859	2.67046	0.605906	1.37205	2.42748	0.775824	1.65237	0.896638	3.14121	2.14748	ENSG00000174206	144577	hypothetical protein LOC144577
C12orf67	0.387297	0	0.434466	1.09083	0	0.0238926	0.0637334	0	0.0094392	0.028671	0	0.129518	NA	NA	#N/A
C12orf68	9.1802	14.8717	6.54564	4.13388	11.78	14.2613	18.8785	2.01703	0.0489478	1.25171	0.21674	4.29232	NA	NA	hypothetical protein LOC387856
C12orf69	1.86874	1.59714	3.1691	1.14155	1.33151	1.83282	0.0349557	0.245255	0.146279	0.0106826	0	0.147934	NA	NA	hypothetical protein LOC440087
C12orf70	0.153519	0.0818616	0.167309	0.0523766	0.115864	0.278526	0.0497506	0.0458579	0.0968789	0.142685	0	0.205324	NA	NA	hypothetical protein LOC341346
C12orf71	0.619434	0	0.97948	1.41438	0.0430454	0.0408293	0.0501077	0	0	0	0.213849	1.30856	ENSG00000214700	728858	hypothetical protein LOC728858
C12orf73	2.62634	2.46161	1.16906	1.84371	4.03009	3.46249	4.00718	2.29247	1.4605	1.87165	2.38672	3.84421	ENSG00000204954	728568	hypothetical protein LOC728568 precursor
C12orf74	0.00407342	0	0	0	0.0162937	0	0	0	0.0257113	0.242545	0	0.0143881	ENSG00000214215	338809	hypothetical protein LOC338809
C12orf75	4.61195	9.82252	1.01726	2.42173	7.34673	7.66208	2.80944	5.08034	0.846734	17.1152	10.1211	28.8149	ENSG00000235162	387882	hypothetical protein LOC387882
C12orf76	12.1114	17.3782	10.214	8.7934	13.2301	16.208	28.7278	1.41343	0.531165	2.72728	2.59807	2.6623	ENSG00000174456	400073	hypothetical protein LOC400073
C12orf77	11.9312	0	24.1695	23.5552	0	0	0	0	0	0	0	0	ENSG00000226397	196415	hypothetical protein LOC196415
C13orf15	126.627	131.863	67.8897	58.2555	179.101	201.26	33.9526	58.0536	0.723925	389.629	7.83833	17.6444	NA	NA	response gene to complement 32
C13orf16	0.474109	0	0	0.783627	0.852963	0.259846	1.93897	0.176485	0	0.366809	0	22.3321	NA	NA	hypothetical protein LOC121793
C13orf18	1.73178	2.00408	1.16236	2.28179	1.34304	2.13994	0.773395	0.920168	0.0825058	1.4836	0	3.01587	NA	NA	hypothetical protein LOC80183
C13orf23	4.80907	4.83849	7.57121	5.59735	2.12144	3.9463	4.7577	3.5943	1.57487	4.70951	3.68958	9.20714	NA	NA	hypothetical protein LOC80209 isoform 1
C13orf26	0.152168	0.370573	0.294343	0	0.246005	0.0683221	0.939945	0	0.125271	1.1275	0	10.5552	NA	NA	hypothetical protein LOC122046
C13orf27	2.96035	2.22998	1.72922	1.51945	4.27689	4.31582	2.96382	4.81392	6.05986	4.22896	3.47255	86.1919	NA	NA	hypothetical protein LOC93081
C13orf29	3.92853	0.202894	4.54902	10.7793	0.175788	0.210019	0.13818	0.254459	0.0244037	0.221659	5.59224	1.21092	NA	NA	Homo sapiens mRNA for hypothetical protein (ORF1), clone Telethon(Italy_B41)_Strait13785_FL302.
C13orf30	0.10551	0	0.0651998	0.329769	0	0.0270726	0.446698	0	0	11.6638	0.0172592	0.611113	NA	NA	hypothetical protein LOC144809
C13orf31	3.20045	2.97578	4.6073	3.9672	1.16672	3.06058	4.82437	1.40541	1.04507	0.96042	0.750384	4.27834	NA	NA	hypothetical protein LOC144811
C13orf33	29.5121	10.2332	28.5472	13.0113	49.8173	26.6725	0.810001	22.8116	0.509167	12.2253	2.79753	13.8291	NA	NA	hypothetical protein LOC84935
C13orf34	0.764349	0.461883	0.863706	1.07192	0.447715	0.674054	0.41465	0.630634	0.479837	0.24844	0.130972	2.85506	NA	NA	aurora borealis
C13orf35	0.0217787	0.0261315	0.03657	0.0348912	0	0.0156537	0.00850991	0	0	0	0	0.0191334	NA	NA	hypothetical protein LOC400165
C13orf36	7.48744	22.8679	9.96126	6.55083	4.03851	9.39917	5.08152	0.271457	0	0.4915	0	1.72429	NA	NA	hypothetical protein LOC400120
C13orf38	0.292561	0.0204585	0	0.548004	0.23971	0.382528	1.07358	1.11977	0	0.130027	0	18.7554	NA	NA	hypothetical protein LOC728591 isoform a
C13orf38-SOHLH2	5.06071e-07	0.105574	1.21264e-07	6.42352e-160	7.96701e-07	1.10632e-06	0.132833	0.00699757	0	0.00422138	0	8.10162	NA	NA	#N/A
C13orf40	0.026443	0.00208757	0.0250119	0.0705702	0.00297128	0.00721876	0.00217397	0.00790596	0.00597175	0	0.00957138	0.945731	NA	NA	hypothetical protein LOC643677
C14orf1	24.1045	24.7309	13.9784	15.4138	33.3214	33.7043	15.4685	14.5772	32.398	16.8381	13.4806	56.2377	ENSG00000133935	11161	ergosterol biosynthetic protein 28
C14orf101	4.22523	4.42488	4.74445	4.96526	2.96568	4.22555	1.85827	2.55733	1.29875	1.79394	0.701274	3.68926	NA	NA	hypothetical protein LOC54916
C14orf102	3.08931	3.12832	4.13764	4.56204	1.27826	2.3793	3.58906	1.92533	2.90062	1.92698	3.7095	3.91146	NA	NA	hypothetical protein LOC55051 isoform 1
C14orf105	0.315803	0.272709	0.417653	0.845558	0	0	0	0	3.14441	0	0	0.656928	ENSG00000100557	55195	hypothetical protein LOC55195
C14orf109	6.69974	5.46621	2.45219	3.91521	11.4374	8.99414	5.17085	14.7483	4.02384	6.81779	12.1098	10.8978	NA	NA	hypothetical protein LOC26175 isoform 1
C14orf118	4.80817	2.34237	7.50962	9.1046	0.748807	1.86965	2.46646	2.01314	0.603417	2.94511	2.45634	4.51187	NA	NA	hypothetical protein LOC55668 isoform 1
C14orf119	13.3174	7.82343	10.2356	11.0269	16.2263	15.7807	4.2862	9.58497	4.87147	6.32763	6.89149	10.5725	ENSG00000179933	55017	chromosome 14 open reading frame 119
C14orf126	7.07382	7.46859	7.47658	15.0496	1.98988	3.77922	6.42498	2.39492	2.90775	1.52974	0.310387	4.78272	NA	NA	hypothetical protein LOC112487
C14orf128	2.55031	2.68797	1.84777	1.87742	3.21475	3.26129	2.75817	2.11421	0.411247	0.771941	0.410848	3.33866	NA	NA	Homo sapiens full length insert cDNA clone YP74B12.
C14orf129	9.35796	18.0909	8.55051	7.75003	8.6073	12.524	10.7995	5.99794	8.05461	4.77098	1.29648	11.5254	NA	NA	chromosome 14 open reading frame 129
C14orf132	10.2522	27.0944	17.3068	10.3102	3.45583	9.93616	32.3509	4.98298	0.805238	6.27059	0.485357	3.64132	ENSG00000227051	56967	Homo sapiens clone 25027 mRNA sequence.
C14orf135	7.37736	6.4497	11.5443	9.85909	2.96978	5.13628	5.2627	3.70921	1.27834	3.2369	3.61409	10.5506	NA	NA	hepatitis C virus F protein-binding protein 2
C14orf139	5.06436	7.87864	4.80681	4.40165	4.8331	6.21587	1.38128	4.18037	0.680488	1.54064	0.942747	2.07996	NA	NA	RecName: Full=Uncharacterized protein C14orf139;
C14orf142	5.25303	4.49402	2.21106	4.93096	6.74155	7.12856	3.19882	5.14974	3.28076	5.90652	3.78073	7.86458	ENSG00000170270	84520	hypothetical protein LOC84520
C14orf147	12.6455	12.0225	12.757	13.4508	8.56173	15.8125	14.0013	25.5216	11.6975	27.8569	6.21859	14.6862	NA	NA	hypothetical protein LOC171546
C14orf148	0.223282	0.290596	0.052735	0.432991	0.326416	0.0809859	0.398469	0.0192517	0.109023	0.132514	0	2.17063	NA	NA	hypothetical protein LOC122945 isoform 1
C14orf149	5.51619	4.60922	5.68409	4.274	5.80084	6.30584	3.62902	2.40319	4.81815	2.68267	2.7715	4.84016	NA	NA	proline racemase-like
C14orf153	12.6427	10.9131	6.36471	9.24451	19.0384	15.9233	9.62347	23.9216	6.56103	8.75832	47.1803	39.5792	NA	NA	chromosome 14 open reading frame 153
C14orf159	9.69679	14.0224	9.63981	8.62555	7.83455	12.6873	18.5826	12.1743	3.75011	5.40093	55.987	13.9404	ENSG00000133943	80017	hypothetical protein LOC80017 isoform a
C14orf162	0.125671	0.322402	0.150234	0.0634289	0.0532348	0.235788	2.38541	0.0479271	0.0246253	0	0	0.389503	NA	NA	Homo sapiens myelin proteolipid protein-like protein (PLPL) mRNA, complete cds.
C14orf165	1.48369	0	1.92042	4.01436	0	0	0	0	0	0	0	0	NA	NA	human full-length cDNA clone CS0DI010YI19 of Placenta of Homo sapiens (human).
C14orf166	63.0534	54.9172	41.4656	36.4121	92.5672	81.7688	21.6441	61.4222	20.8756	35.5509	38.8111	89.6809	ENSG00000087302	51637	homeobox prox 1
C14orf166B	0.0330128	0	0	0.112668	0	0.0193833	0.0248773	0	0	0.0370233	0	2.9688	NA	NA	hypothetical protein LOC145497
C14orf167	4.5808	5.73729	5.422	5.26958	2.62219	5.00942	5.3447	4.88548	5.72045	2.45101	2.86738	3.9058	NA	NA	Homo sapiens PRO1488 mRNA, complete cds.
C14orf169	3.70358	4.04135	4.5799	4.82607	2.02651	3.38185	3.19757	2.3374	2.59902	1.07601	2.50122	9.0134	ENSG00000170468	79697	chromosome 14 open reading frame 169
C14orf176	0.980669	0.717451	0.338812	1.65384	1.12502	0.805003	0.420834	0.681145	0.0740983	0.149744	0.0374878	0.438729	NA	NA	hypothetical protein LOC643382
C14orf177	0	0	0	0	0	0	0	0	0	0	0	0	ENSG00000176605	283598	hypothetical protein LOC283598
C14orf178	0.43308	0.224963	0.258253	1.11035	0.293496	0.0702176	0.187329	0	0	0	0	2.31548	ENSG00000197734	283579	#N/A
C14orf180	0.131078	0.837829	0	0.0824572	0.306256	0.135597	0.185224	0.14848	1.99828	0	0.0633313	0.859628	ENSG00000184601	400258	hypothetical protein LOC400258
C14orf181	1.57761	0.696167	1.14783	1.28657	2.34745	1.52858	0.129807	0.323252	0.375951	1.12998	1.10986	0.569768	NA	NA	hypothetical protein LOC400223
C14orf182	1.1936	0.0631343	1.02878	3.69538	0.0159235	0.0343128	0.0143686	0.0675629	0.101551	0.0321868	0	0.116285	NA	NA	hypothetical protein LOC283551
C14orf183	0.0777615	0	0	0.272648	0	0.0383982	0	0.0215605	0	0	0	0	NA	NA	hypothetical protein LOC196913
C14orf184	1.58848	0.161818	2.13227	4.21424	0.0074297	0	0	0.0429983	0	0	0	0.265652	NA	NA	hypothetical protein LOC650662
C14orf19	0.266529	0.0976607	0.45489	0.54837	0.0628575	0	12.2907	32.6271	2.66967	14.5985	27.5788	14.2566	NA	NA	Homo sapiens chromosome 14 open reading frame 19 protein (C14orf19) mRNA, 3' UTR.
C14orf2	88.9683	77.8556	48.3104	38.4209	145.472	123.67	170.442	105.385	74.6516	59.4433	82.695	98.7866	ENSG00000156411	9556	6.8 kDa mitochondrial proteolipid isoform 2
C14orf21	4.66764	7.57417	7.58837	5.86969	1.13607	4.07644	7.4498	4.18805	3.44045	5.26984	15.4143	5.97994	NA	NA	hypothetical protein LOC161424
C14orf23	0.440247	0	0.253117	1.45295	0.0549221	0	2.28442	0	0	0	0	2.95632	NA	NA	RecName: Full=Uncharacterized protein C14orf23;
C14orf28	1.14265	1.50528	1.1443	0.741981	0.965587	1.71872	0.90681	1.81727	1.0438	0.935182	1.09528	3.20958	ENSG00000179476	122525	hypothetical protein LOC122525
C14orf33	0.246355	0.228198	0.461251	0.106454	0.168707	0.249006	0.155835	0.139549	0.0690139	0.301627	0.525901	0.86362	NA	NA	Homo sapiens cDNA FLJ42937 fis, clone BRSSN2014556.
C14orf34	0.244248	0	0.216484	0.674611	0.0686817	0.0172164	0.0196196	0	0.0202149	0.0428898	0	0.0218791	NA	NA	Homo sapiens chromosome 14 open reading frame 34 (C14orf34), transcript variant 1, non-coding RNA.
C14orf37	2.848	3.02616	5.05498	4.30867	0.488566	1.53978	2.94795	1.22766	0.0905815	0.691203	0.496016	2.45865	ENSG00000139971	145407	hypothetical protein LOC145407 precursor
C14orf38	0.0235945	0	0	0.0881734	0.00620453	0	0.0295479	0.00341779	0.00419988	0.015324	0.00554	0.327122	NA	NA	#N/A
C14orf39	0.356764	0.282544	0.537219	0.459394	0.167562	0.262883	0.0253716	0.082946	0	0	0.157341	2.98245	ENSG00000179008	317761	hypothetical protein LOC317761
C14orf43	8.70599	10.5228	14.2286	12.364	3.07062	5.16075	9.87814	6.27234	1.62365	7.22392	7.4622	12.4828	NA	NA	hypothetical protein LOC91748
C14orf45	2.55834	2.09238	2.93295	4.18954	1.21847	1.89241	2.39355	1.39462	0.523202	3.92016	0.598235	13.8378	NA	NA	hypothetical protein LOC80127
C14orf48	0.0401111	0.0372113	0.0993751	0.0431471	0.0179223	0	0	0	0	0	0.311653	4.99023	NA	NA	Homo sapiens cDNA FLJ40422 fis, clone TESTI2038858.
C14orf49	4.52322	4.01949	7.15781	8.22951	0.418718	2.28683	1.4819	3.00381	0.203478	2.88474	1.0584	1.53785	NA	NA	nesprin-3
C14orf50	0.979272	1.69668	1.09652	0.417426	1.14917	1.25397	0.733895	0.178356	0.00899767	1.0799	0	27.0819	NA	NA	hypothetical protein LOC145376
C14orf64	0.457301	0.472608	0.0828089	1.2797	0.11242	0.354276	0.237877	0.14606	0	0.202053	0.112319	0.123055	NA	NA	Homo sapiens cDNA FLJ34349 fis, clone FEBRA2011063.
C14orf70	0	0	0	0	0	0	0	0	0	0	0	0.244452	NA	NA	Homo sapiens cDNA FLJ36778 fis, clone ADRGL2001301.
C14orf79	2.94216	3.84594	1.61439	1.35876	5.18482	3.61068	2.91547	1.10459	0.734433	2.41264	0.670986	7.58908	ENSG00000140104	122616	hypothetical protein LOC122616
C14orf80	4.76966	5.57317	0.748095	1.22897	10.008	7.09359	3.29688	1.50285	0.755586	1.99657	0.410632	2.89927	ENSG00000185347	283643	hypothetical protein LOC283643 isoform 1
C14orf82	0.899108	0.456845	1.12308	1.95146	0.228854	0.293039	0.150147	0.0327353	0.00607827	0.0681995	0	0.164097	NA	NA	#N/A
C14orf86	0.0072782	0	0	0	0.0141436	0.0149692	0.308029	0	0	0	0.179787	2.13013	NA	NA	Homo sapiens cDNA FLJ43755 fis, clone TESTI2044833.
C14orf93	2.872	3.11104	1.92253	1.98803	4.3196	3.25783	1.34071	4.32911	0.888588	2.78027	1.65088	3.33267	ENSG00000100802	60686	hypothetical protein LOC60686 precursor
C15orf17	19.8862	35.0419	20.3769	16.8308	15.6397	26.6975	13.0744	14.0478	2.69902	12.6874	7.29373	9.82994	NA	NA	hypothetical protein LOC57184
C15orf2	0.649224	0.0297404	1.10859	1.45872	0.00212359	0.0274615	0.0274576	0	0	0.0130941	0	1.52004	NA	NA	hypothetical protein LOC23742
C15orf23	2.89001	2.68633	2.34763	2.5128	3.35968	3.33992	4.27917	4.89271	3.01184	3.48403	3.88458	30.2925	NA	NA	TRAF4 associated factor 1 isoform b
C15orf24	46.5902	49.662	29.4174	19.7557	71.6513	65.5362	73.9354	48.694	51.3294	38.9834	74.0752	79.1117	NA	NA	chromosome 15 open reading frame 24 precursor
C15orf26	0.157427	0.184512	0.271013	0.0992935	0.14926	0.110143	0.491146	0	0.0285189	2.47337	0	2.81315	ENSG00000156206	161502	hypothetical protein LOC161502
C15orf27	0.26703	0.327295	0.1906	0.466259	0.253434	0.157826	2.29352	0	0	0.52367	1.09741	3.33589	ENSG00000169758	123591	hypothetical protein LOC123591
C15orf29	5.6383	6.28516	3.79163	6.21996	5.07815	7.46345	3.20437	3.30228	1.4781	3.75056	0.714823	4.77586	NA	NA	hypothetical protein LOC79768
C15orf32	0.00487777	0	0	0	0	0.0195111	0	0	0	0	0	0.0725959	ENSG00000183643	145858	hypothetical protein LOC145858
C15orf33	0.639263	0.465359	1.39194	0.205282	0.502617	0.457213	0.709934	0.62841	0.171909	0.581239	1.13055	4.2803	NA	NA	hypothetical protein LOC196951
C15orf34	0.524926	0.116778	0.440831	1.4426	0.100121	0.116154	0.0460409	0.00709994	0.0186214	0.096915	0	0.202791	NA	NA	Homo sapiens cDNA FLJ13315 fis, clone OVARC1001525.
C15orf37	0.76868	1.46017	0.531486	1.03277	0.596811	0.913652	1.09324	0.651957	2.98566	1.02141	0.0532688	0.964841	NA	NA	#N/A
C15orf38	8.4168	9.55532	11.8968	8.94165	5.06133	7.76742	8.49955	8.42327	1.9385	4.58859	6.31561	10.0232	NA	NA	hypothetical protein LOC348110
C15orf38-AP3S2	2.38422	6.30561	0.833757	2.56593	2.05229	4.08489	4.77275	5.55365	1.2568	2.13458	8.7877	4.61828	ENSG00000250021	100526783	#N/A
C15orf39	4.90064	5.50261	4.89389	4.89783	4.03682	5.77403	1.43952	5.29474	0.910873	9.92824	2.54834	37.516	ENSG00000167173	56905	hypothetical protein LOC56905
C15orf40	10.6676	9.96578	8.68545	14.6935	10.5883	8.70314	7.09411	5.26023	3.47381	4.84255	4.77471	11.0892	ENSG00000169609	123207	hypothetical protein LOC123207 isoform b
C15orf41	1.72159	1.88539	1.92372	1.96922	1.26154	1.73189	1.13751	2.67827	0.737822	0.652686	8.22985	4.42919	ENSG00000186073	84529	hypothetical protein LOC84529 isoform 1
C15orf42	0.155874	0.151624	0.207247	0.214985	0.103675	0.0975898	0.121681	0.0758872	0.0180672	0.0650549	0	0.967764	NA	NA	leucine-rich repeat kinase 1
C15orf43	0	0	0	0	0	0	0	0	0	0.0282965	0	8.24868	ENSG00000167014	145645	hypothetical protein LOC145645
C15orf44	8.86221	9.87879	9.90417	6.31814	10.0833	9.14326	7.70267	6.1913	6.89018	5.48637	4.04442	16.7039	NA	NA	hypothetical protein LOC81556 isoform 1
C15orf48	0.396196	0.323455	0.122956	0.23236	0.879557	0.349912	0.0408225	62.1892	0.0878068	7.03415	0	65.0923	ENSG00000166920	84419	normal mucosa of esophagus specific 1
C15orf5	0.57787	0	0.177501	2.13398	0	0	0.12121	0	0.0347638	0	0	0.0554637	NA	NA	Homo sapiens C15orf5 mRNA, complete cds.
C15orf50	0.0645031	0	0.0620152	0.16714	0	0.0288572	0	0	0	0	0	0.238018	NA	NA	Homo sapiens chromosome 15 open reading frame 50, mRNA (cDNA clone IMAGE:4837541).
C15orf52	6.82681	9.02726	6.51318	7.5392	4.79751	8.45735	2.45361	11.14	0.517845	1.94946	14.07	3.03946	ENSG00000188549	388115	hypothetical protein LOC388115
C15orf53	0	0	0	0	0	0	0	0	0	0.142443	0	0	ENSG00000175779	400359	hypothetical protein LOC400359
C15orf54	0.0678597	0	0	0.256658	0.00510306	0.00967774	0	0	0	0.0145174	0	0	ENSG00000175746	400360	hypothetical protein LOC400360
C15orf55	0.0287013	0	0	0.114805	0	0	0.0141518	0	0	0	0	10.8022	NA	NA	nuclear protein in testis
C15orf56	0.0184119	0	0	0	0.0354489	0.0381989	0.27131	0	0	0	0	0.604945	ENSG00000176753	644809	hypothetical protein LOC644809
C15orf57	7.11605	8.40011	5.21235	4.01005	9.65088	9.59092	6.28183	13.54	3.50957	11.8346	6.34883	6.33934	ENSG00000128891	90416	coiled-coil domain containing 32 isoform b
C15orf58	1.34224	2.11358	1.0331	1.64643	1.23536	1.45408	1.04435	0.6435	1.52481	0.628592	1.01194	3.40845	NA	NA	hypothetical protein LOC390637
C15orf59	10.001	28.0186	10.0041	4.11702	13.3869	12.496	18.5795	2.19187	0.0223496	1.35418	0.23454	7.75801	ENSG00000205363	388135	hypothetical protein LOC388135
C15orf60	0.15642	0	0.22668	0.356616	0.0423858	0	0	0	0	0	0	22.3815	NA	NA	hypothetical protein LOC283677
C15orf61	4.25834	4.45348	2.10594	2.15586	5.62267	7.14889	2.99592	2.37888	1.43875	3.79801	10.0887	5.66131	ENSG00000189227	145853	hypothetical protein LOC145853 precursor
C15orf62	1.31297	1.17284	1.14443	1.83776	0.847855	1.42183	0.499971	0.259806	0.747676	0.754733	0.0479014	0.212982	ENSG00000188277	643338	hypothetical protein LOC643338 precursor
C15orf63	5.12301	1.89525	18.4215	3.20128e-14	0.433096	1.63744	5.85749	10.0986	4.31936	13.3084	15.6123	5.10317	NA	NA	#N/A
C16orf11	0	0	0	0	0	0	0	0	0	0	0	2.02303	NA	NA	hypothetical protein LOC146325
C16orf13	43.9153	30.8455	15.3946	11.1279	84.2573	64.8813	34.8517	28.4002	14.8328	24.3149	30.3328	27.6767	ENSG00000130731	84326	hypothetical protein LOC84326 isoform b
C16orf3	0.477082	0.439197	1.02855	0.837472	0	0.0423078	0.473636	0.0823344	0.021558	0	0	0.268189	NA	NA	hypothetical protein LOC750
C16orf42	31.3719	41.2879	8.87116	7.87031	59.42	49.3261	19.7369	18.0206	4.50937	15.2545	18.9098	17.676	NA	NA	hypothetical protein LOC115939
C16orf45	23.3317	34.573	16.2696	13.6537	29.4203	33.9833	77.5373	31.7276	2.15574	9.68036	47.0654	37.8663	ENSG00000166780	89927	hypothetical protein LOC89927 isoform 2
C16orf46	2.64371	3.45341	2.75255	2.53778	2.34847	2.93605	3.13762	1.00435	0.920031	1.44618	0	4.88113	ENSG00000166455	123775	chromosome 16 open reading frame 46 isoform 1
C16orf48	13.8253	8.80449	4.35052	3.08805	29.6445	18.2181	4.0952	10.936	2.33853	15.5919	8.44232	15.5466	NA	NA	hypothetical protein LOC84080
C16orf5	22.374	44.431	21.7857	15.614	21.4437	30.6524	90.2849	13.5082	7.59298	8.48742	10.9896	19.2385	NA	NA	#N/A
C16orf52	4.49776	6.14166	6.00559	4.97636	2.00927	4.99983	7.9894	2.48816	0.954417	4.06255	2.40664	3.4965	ENSG00000185716	730094	#N/A
C16orf53	6.42201	7.01817	4.36338	4.32203	7.0027	9.99992	3.03706	2.98929	3.8448	3.16127	2.31937	7.2306	NA	NA	PTIP-associated 1 protein
C16orf54	1.11752	0.275941	0.94794	3.05216	0.144103	0.325874	0.0437904	0.115068	0.148737	1.55853	0	0.297912	ENSG00000185905	283897	hypothetical protein LOC283897
C16orf55	1.59468	1.83287	1.49271	1.007	2.08663	1.79239	1.22368	0.289869	0.258666	1.40648	0.207086	16.5312	NA	NA	hypothetical protein LOC124045
C16orf57	22.7643	14.2467	27.2447	16.7062	24.703	22.4034	13.5938	15.6396	11.738	18.9289	9.92135	15.8786	NA	NA	#N/A
C16orf58	23.5091	33.8765	19.1577	15.0239	27.4722	32.3825	22.1494	16.6888	27.8272	17.4222	2.48024	23.3289	ENSG00000140688	64755	hypothetical protein LOC64755
C16orf59	0.818472	0.954117	0.1762	0.306847	1.52945	1.26139	0.978515	0.186899	0.0640476	0	0	4.4902	ENSG00000162062	80178	hypothetical protein LOC80178
C16orf61	22.6708	17.3512	10.5064	10.2244	37.9076	32.0448	22.4624	17.4492	20.8671	28.7731	11.1848	44.63	NA	NA	hypothetical protein LOC56942
C16orf62	12.3525	21.5331	16.0215	13.0328	7.3596	12.9962	15.6179	8.84108	3.59103	7.61621	12.5255	16.7475	ENSG00000103544	57020	hypothetical protein LOC57020
C16orf7	8.15478	12.5513	3.14522	4.75849	10.9011	13.8143	8.31377	2.13701	2.22401	2.65575	2.63796	8.30926	NA	NA	chromosome 16 open reading frame 7
C16orf70	5.78991	8.00358	5.26384	5.66471	5.05144	7.17965	8.13294	2.80859	9.86517	2.26482	9.3503	7.42537	ENSG00000125149	80262	lin-10
C16orf71	0.333253	0.480347	0.273281	0.657041	0.196144	0.206546	0.333027	0.0324664	0.271613	1.92438	0.0104498	33.6123	ENSG00000166246	146562	hypothetical protein LOC146562
C16orf72	13.3945	15.8583	18.5251	15.5716	7.05577	12.4254	8.88341	14.3068	5.54933	15.9822	15.4516	17.2452	ENSG00000182831	29035	hypothetical protein LOC29035
C16orf73	0.0714214	0.0626254	0.0471686	0	0.120982	0.117535	1.78115	5.42e-09	0.00560786	0	0	12.8449	NA	NA	hypothetical protein LOC254528 isoform 1
C16orf74	0.474612	1.55428	0	0.436008	0.744168	0.718271	0.85385	0.806647	0.027435	0.467258	0.0813471	1.15455	ENSG00000154102	404550	MGC17624 protein
C16orf78	0.00897518	0	0	0	0	0.0359007	0	0	0	0	0	12.3969	ENSG00000166152	123970	hypothetical protein LOC123970
C16orf79	5.78137	2.16125	1.10207	1.23474	13.0783	7.71035	0.391048	0.715642	0.203922	1.06201	0.632943	1.78761	NA	NA	hypothetical protein LOC283870
C16orf80	16.9323	25.8433	10.1246	10.6933	22.9557	23.9555	26.26	9.93668	8.30228	14.2702	3.99262	28.4715	NA	NA	transcription factor IIB
C16orf82	0.343558	0.181992	0	0.117734	0.12351	1.13299	0	0	0	0	0	93.5149	ENSG00000234186	162083	hypothetical protein LOC162083
C16orf86	3.7012	2.70639	1.03077	1.4145	7.87491	4.48464	1.79388	1.14217	0.951301	1.58051	0.742747	16.7782	ENSG00000159761	388284	hypothetical protein LOC388284
C16orf87	3.83688	2.83785	3.84568	3.99971	2.97201	4.53013	2.94545	3.40375	3.70877	2.70564	7.38697	12.9212	ENSG00000155330	388272	hypothetical protein LOC388272
C16orf88	6.25783	4.18949	4.92132	5.38377	7.73126	6.99498	4.40455	1.62957	2.0647	1.66513	1.27896	5.67349	NA	NA	hypothetical protein LOC400506
C16orf89	17.8285	22.9488	14.3714	6.5145	33.8301	16.598	9.47936	3.99169	0.195346	32.7956	0	6.53829	ENSG00000153446	146556	hypothetical protein LOC146556 isoform 2
C16orf90	0.0794342	0	0.213274	0	0	0.104463	0	0.0692258	0	0	0	7.1549	ENSG00000215131	646174	hypothetical protein LOC646174
C16orf91	3.16031	3.91908	0.812071	2.31863	5.42733	4.08321	4.52278	3.33939	2.67994	2.14191	0.630645	4.42419	ENSG00000174109	283951	hypothetical protein LOC283951
C16orf92	4.052	7.54067	2.55588	0.811276	6.27036	6.57048	9.48421	0	0	0.177144	0	3.92298	ENSG00000167194	146378	hypothetical protein LOC146378 isoform 1
C16orf93	4.48048	12.5334	2.37337	2.74596	6.84105	5.96152	1.44124	0.589899	0.195977	3.06841	0.0243211	6.33332	ENSG00000196118	90835	hypothetical protein LOC90835
C16orf95	3.07925	3.63581	0.917264	2.18213	5.09748	4.12012	1.19777	1.94353	2.27529	0.542036	5.00596	58.2351	ENSG00000260456	100506581	#N/A
[truncated: 20,712 more rows]

## Sheet: mouse_DRG_vs_TRI
gene_short_name	avg_EGFP	avg_TRI	S209_EGFP_M	S218_EGFP_1_M	S231_EGFP_2_M	S222_EGFP_F	S213_EGFP_3_F	S229_EGFP_4_F	S226_TRI_1_M	S210_TRI_2_M	S214_TRI_3_F	S230_TRI_4_F
Sncg	14414.9	13629.6	12359.8	10777.6	26552	12620.4	11691	12488.6	14685.1	15160.5	11102.1	13570.7
Tuba1a	5313.39	4999.1	4780.57	5242.5	6533.59	3758.75	5305.71	6259.21	6309.46	4617.18	4292.69	4777.09
Fxyd2	4776.52	4918.94	5333.65	4370.84	8527.73	3052.95	4355.8	3018.15	4619.39	6234.68	4157.67	4664.03
Aldoa	4788.82	4851.77	4180.76	5356.94	6168.38	3797.42	5028.94	4200.51	5554.72	4532.99	4519.08	4800.29
Tppp3	4189.42	4837.38	3775.49	3901.6	7585.78	2934.23	4094.52	2844.89	5094.01	5750.91	4166.8	4337.81
Tmsb4x	5189.89	4636.8	5364.84	2800.21	8103.73	6769.52	3686.68	4414.36	3589.64	7042.36	4306.74	3608.47
Calm1	4872.63	4421.72	3646.6	4786.15	9062.06	3688.42	4414.11	3638.44	4968.43	4324.21	3747.33	4646.9
Fth1	5235.01	4159.26	4106.43	4293.82	10573.7	3849.37	5023.18	3563.54	4426.12	4039.73	4158.8	4012.38
Apoe	2248.09	3913.72	2242.4	2820.56	2689.37	1262.53	3953.55	520.156	4559.89	3221.79	4476.77	3396.44
Calca	8216.03	3429.72	6918.28	4826.34	16276.2	6646.08	6731.58	7897.69	3058.57	5271.43	2411.75	2977.14
Sepw1	4202.8	3354.28	3625.57	2826.92	7540.39	3811.61	3563.39	3848.9	3326.7	3899.38	2996.45	3194.61
Ubb	2759.83	3143.91	2952.61	2395.7	3642.79	2330.98	2223.56	3013.34	3307.5	3397.23	2561.53	3309.4
Hspa8	2635.82	3130.62	2685.4	2857.68	1377.93	2499.35	2993.09	3401.44	3234.03	2950.69	3137.47	3200.31
Anxa5	2062.43	2583.19	1889.75	2111.44	2192.82	1689.29	2223.97	2267.31	2876.22	2566.88	2177.01	2712.64
mt-Cytb	3063.18	2534	3359.69	1406.68	4676.58	3540.86	2651.56	2743.74	1366.14	4370.43	2568.21	1831.21
Nefl	1938.01	2395.68	1780.91	2589.85	1911.33	1303.99	2643.03	1398.96	2471.3	1771.83	3274	2065.59
Calm2	2865.46	2394.22	2580.5	2037.56	4209.44	3237.54	2399.6	2728.1	2424.22	2840.96	2172.3	2139.39
Rn18s-rs5	3432.04	2371.68	2925.39	3695.2	4981.82	2474.56	2785.01	3730.27	2575.38	1671.3	3418.33	1821.72
Ftl1	2325.83	2069.2	1975.09	1978.07	4757.9	1474.94	2249.28	1519.68	2267.9	2196.4	1927.92	1884.58
Anxa2	2168.17	2015.01	1960.36	2116.8	3142.95	1577.29	2067.39	2144.22	2398	2207.89	1650.03	1804.14
Ndrg4	1449.03	1951.78	1650.19	1999.78	385.43	1303.27	1591.63	1763.89	2243.71	1515.07	1966.74	2081.62
Lxn	1261.95	1951.13	1213.73	1156.99	1525.56	1048.7	1255.75	1370.95	2059.2	2041.12	1691.82	2012.39
Ppia	2620.16	1940.09	2241.68	2138.34	4434.56	2616.96	1903.13	2386.28	2032.32	2329.56	1531.93	1866.53
Hsp90ab1	1866.63	1888.66	1592.33	1944.93	2190.66	1789.21	1658.63	2024	2119.88	1824.31	1718.49	1891.94
Snrpn	1813.74	1888.64	1691.94	1760.54	2335.21	1624.06	1791.74	1678.98	1978.01	1937.35	1793.88	1845.32
Oaz1	1660.38	1786.48	1550.11	1395.19	3212.32	925.469	1766.17	1113	1776.4	1868.18	1694.15	1807.2
Gm37376	1895.6	1754.71	2057.69	1354.9	1993.68	1939.42	1337.97	2689.94	1585.29	1849.24	1253.18	2331.13
Stmn3	1914.66	1743.25	1661.96	1550.91	3936.84	1272.63	1788.92	1276.71	1804.9	1947.14	1687.1	1533.86
Atpif1	2165.75	1738.69	2038.99	1163.77	3942.86	2376.84	1578.52	1893.53	1467.41	2483.4	1474.29	1529.66
Sh3bgrl3	2281.41	1699.15	1746.81	1849.39	4503.29	1691.89	1901.63	1995.44	2091.92	1743.58	1350.08	1611.01
Gapdh	1700.37	1653	1517.49	1813.68	2713.75	1121.86	1639.99	1395.43	2149.74	1580.8	1484.33	1397.13
Acot7	1393.38	1626.64	1194.12	1533.7	1829.78	924.104	1562.46	1316.14	1898.67	1619.04	1402.7	1586.17
Uchl1	1829.42	1623	1450.9	1596.39	3612.94	1409.04	1678.7	1228.55	1766.67	1843.21	1505.06	1377.06
Cox6a1	2054.96	1614.29	1535.92	1399.94	4504.19	1729.29	1615.63	1544.8	1705.92	1847.51	1580.44	1323.28
mt-Rnr2	2220.45	1582.3	2361.43	1040.5	4051.82	2201.23	1777.49	1890.23	898.167	2737.77	1623.25	1070.01
mt-Nd1	2035.14	1547.53	2376.57	896.33	3108.7	2446.04	1577.66	1805.56	763.187	2812.91	1459.29	1154.74
Tmsb10	2205.18	1540.9	1883.02	1350.14	4268.75	2368.45	1660.88	1699.87	1473.06	2078.51	1291.44	1320.61
Crip2	1495.33	1514.4	1215.62	1533.49	2234.81	1049.19	1608.64	1330.22	1942.69	1289.32	1303.9	1521.71
Slc25a4	1497.96	1501.61	1303.61	1296.17	2283.75	1342.59	1450.29	1311.33	1462.6	1662.55	1491.1	1390.19
Pmp22	1071.46	1489.96	778.261	1291.28	1073.53	861.37	1251.75	1172.59	1661.04	1367.79	1196.98	1734.02
Prr13	1437.1	1481.88	1361.3	1345	2240.01	1053.34	1435.26	1187.67	1846.15	1293.68	1393.98	1393.7
Actb	1603.6	1432.2	2423.67	1675.65	870.015	1887.14	1628.64	1136.49	1401.3	1014.04	1880.11	1433.34
Stmn2	1913.71	1430.47	1838.92	1553.99	3221.62	1597.37	1574.74	1695.65	1423.2	1913.35	1213.23	1172.08
mt-Co1	1658.1	1384.17	1830.37	902.479	2182.76	2016.4	1512.39	1504.23	839.809	2278.75	1374.58	1043.53
Tusc5	1026.54	1374.2	1308.17	1315.59	168.69	949.431	1354.77	1062.59	1381.8	1063.91	1381.38	1669.73
Pkm	1228.75	1373.41	1162.72	1689.36	872.725	1008.18	1264.44	1375.06	1649.93	1198.37	1336.27	1309.09
Cfl1	1373.29	1355.9	1114.7	1300.96	2455.92	1004.11	1387.8	976.266	1593.96	1247.24	1263.71	1318.71
Tecr	1727.3	1351.85	1502.73	1554.58	2926.84	1396.99	1510.8	1471.89	1496.92	1426.77	1324.64	1159.08
Rpl41	1546.68	1332.03	1604.05	1082.46	3389.91	932.868	1468.8	802.01	1019.15	2169.34	1221.1	918.529
S100a6	1780.27	1299.21	2106.11	1429.1	3504.51	1111.24	1655.27	875.366	1156.03	2119.85	1153.66	767.293
Actg1	1066.86	1273.31	1090.52	1338.84	866.19	815.309	1194.78	1095.53	1482.47	1094.04	1224.51	1292.2
Cd9	1938.69	1268.99	1387.33	1307	3211.21	1774.12	1695.61	2256.84	1339.35	1408.11	1090.98	1237.52
Hint1	1616.47	1242.93	1627.09	899.905	3159.08	1542.77	1306.73	1163.23	1008.07	1805.81	1113.4	1044.44
Mdh2	1207.1	1226.6	1030	1168.16	1678.01	1047.83	1126.9	1191.72	1439.14	1141.02	1162.98	1163.25
Eef1a1	1173.3	1216.45	969.009	1214.86	1147.79	1140.54	1167.72	1399.9	1375.68	1343.52	1044.49	1102.13
Snap25	1187.08	1192.43	1373.69	1219.67	755.875	1423.86	1103.03	1246.38	1090.54	1281.16	1296.37	1101.67
Cox6b1	1414.68	1146.39	1259.49	796.151	2881.25	1483.9	1040.06	1027.22	1015.67	1625.49	1054.49	889.919
Uqcrq	1333.43	1136.17	1418.43	771.166	2880.62	991.245	1181.31	757.821	943.764	1625.84	1208.07	767.019
Uqcr11	1294.01	1129.74	1222.53	765.214	2902.49	1059.76	1010.77	803.318	1012.8	1485.49	1082.6	938.074
Malat1	1329.23	1099.87	1252.11	739.911	1456.22	1750.69	799.772	1976.65	971.34	1193.95	788.502	1445.69
S100a10	1562	1095.08	1605.2	901.569	3145.22	1302.34	1219.72	1197.94	893.167	1590.4	1015.34	881.401
Tubb4a	922.549	1073.96	991.64	1189.9	617.405	710.493	1067.71	958.149	1225.07	930.863	1005.62	1134.3
Fez1	783.733	1051.87	796.906	817.041	684.662	686.87	854.117	862.799	1115.07	1057.77	918.786	1115.87
Atp5k	1362.88	1035.11	1183.01	624.528	2472.44	1896.52	940.538	1060.22	873.225	1421.58	942.813	902.833
Arpc1b	654.082	1034.78	748.458	880.177	1044.76	191.08	864.895	195.119	1193.05	1050.05	865.156	1030.88
Gng3	1278.63	1031.56	1032.52	1023.47	2337.29	1078.11	1076.4	1123.97	1254.09	1123.51	945.983	802.644
Avil	738.657	1030.67	759.618	1118.26	172.078	555.499	897.194	929.29	1027.48	888.227	986.746	1220.21
Gm1821	1438.47	1028.53	69.9383	984.992	3277.45	964.162	2030.68	1303.6	1126.44	1062.69	978.895	946.083
Atp5o	1175.53	1026.89	1030.22	812.09	2248.51	998.464	961.605	1002.31	997.794	1167.99	989.419	952.338
Tac1	1077.4	1015.45	1341.93	778.039	953.031	895.817	1544.18	951.378	766.155	1600.12	849.213	846.303
Ndufa4	1289.62	1010.01	1606.59	640.528	2409.47	1190.78	1103.55	786.783	632.878	1650.97	1102.49	653.706
Zwint	1144.82	996.813	1184.36	1100.76	880.959	1174.27	1090.1	1438.47	1029.19	1080.57	939.12	938.371
Akr1a1	979.044	994.935	835.467	985.085	1369.54	821.37	963.894	898.908	1138.51	988.519	874.476	978.236
Tubb4b	1049.63	965.776	838.4	1134.01	1449.77	869.823	1012.73	993.018	1182.16	1002.88	786.077	891.985
Tubb2a	886.038	960.558	773.511	981.862	981.84	727.329	964.832	886.851	1103.16	981.554	801.685	955.831
Tceb2	1207.67	959.775	1030.29	864.645	2731.21	713.112	1070.99	835.759	924.44	1348.5	846.869	719.291
Cox6c	1258.27	952.998	1244.56	630.123	2415.97	1434.04	877.675	947.267	745.594	1364.02	919.603	782.776
Ndufb8	1005.47	939.34	944.193	612.197	2098.69	784.211	927.92	665.608	754.595	1193.45	986.032	823.282
Tubb5	910.075	934.196	1002.52	1021.18	846.077	776.812	939.826	874.037	1161.23	819.53	797.573	958.45
Sod1	1041.45	928.864	1222.21	1087.59	699.827	1344.02	1037.53	857.547	976.384	634.637	1148.95	955.484
mt-Rnr1	1202.42	909.691	1166.13	561.167	2562.18	958.536	1023.11	943.396	467.575	1762.08	905.164	503.944
Slc25a5	904.519	908.951	897.54	731.59	1339.88	771.363	832.845	853.896	943.738	961.944	960.588	769.532
Cox8a	1064.85	906.723	781.866	774.413	2372.21	833.336	875.664	751.625	1002.13	978.554	811.241	834.965
Ctsb	783.403	895.414	710.175	899.865	547.945	779.945	881.283	881.207	922.893	898.325	876.281	884.157
Psmb6	1090.58	888.317	947.606	666.283	2107.17	863.067	921.404	1037.95	848.312	1045.21	799.953	859.794
Ckb	765.4	884.813	652.911	903.918	1104.5	474.785	851.873	604.415	1130.31	755.694	902.618	750.631
Atp5g1	1104.59	877.127	876.08	777.313	2774.5	769.371	786.723	643.537	916.52	993.306	917.653	681.03
Rps14	1083.47	870.698	966.799	663.778	2346.75	889.497	885.078	748.94	766.461	1112.29	875.976	728.065
Calcb	1391.7	861.814	1379.05	1029.29	1988.19	1339.03	1194.37	1420.29	798.191	965.518	727.747	955.801
Dpysl2	966.574	849.582	1149.15	1031.56	90.7311	1383.23	1034.72	1110.05	834.262	661.902	1002	900.164
Fstl1	1113.02	842.877	1154.69	1230.54	293.822	1281.93	1193.77	1523.36	889.374	686.719	909.637	885.778
Arhgdia	707.354	840.014	702.773	789.06	661.823	492.62	956.78	641.07	975.488	748.783	759.563	876.222
Ywhae	784.818	836.432	806.056	824.917	576.295	849.428	782.383	869.829	888.384	836.12	815.649	805.577
Ldha	770.946	831.348	692.729	822.364	891.179	660.751	825.759	732.893	971.963	855.193	750.288	747.949
Syt11	673.014	830.563	746.977	894.424	241.271	503.974	780.103	871.336	824.155	674.327	825.356	998.413
Atp5d	799.599	824.714	588.366	703.676	1801.09	419.454	857.816	427.193	1084.58	697.47	748.893	767.911
Cystm1	959.584	816.231	863.695	774.763	1509.55	954.083	830.82	824.595	877.754	901.619	714.999	770.552
Mt3	1333.88	813.125	1048.63	809.006	3419.26	1145.98	743.811	836.604	913.375	1083.7	613.449	641.978
Map1b	904.601	812.191	1062.63	988.809	223.415	1042.98	994.21	1115.56	598.068	701.077	978.013	971.607
Atp6v1f	901.758	802.84	777.64	623.747	1705.37	864.318	773.692	665.784	772.299	997.443	718	723.618
Rgs4	596.447	794.586	662.728	736.039	211.61	606.381	555.659	806.267	882.706	706.999	779.813	808.827
Gm3511	1249.33	794.553	544.041	429.854	2345.92	1809.88	463.825	1902.43	1048.85	747.477	457.931	923.955
Atp6v0b	835.567	772.021	806.29	595.667	1346.41	758.444	841.915	664.673	660.248	970.894	730.874	726.069
Rgs10	656.659	768.081	670.064	512.637	948.33	638.101	532.879	637.943	721.736	963.748	625.333	761.505
Cst3	1018.51	766.237	993.347	679.593	1936.64	673.595	905.311	922.556	706.093	900.005	700.016	758.835
Nefm	767.064	762.314	804.776	1031.51	928.697	484.053	891.049	462.299	847.866	608.516	1098.32	494.552
Rps9	866.427	749.843	773.823	645.086	1659.34	646.38	735.055	738.879	770.498	951.89	628.843	648.142
Rpl32	857.639	748.074	1020.89	485.345	1716.38	597.345	784.745	541.129	554.707	1235.44	645.495	556.655
Ap2m1	579.558	746.972	658.021	722.01	303.228	426.091	806.943	561.054	750.236	677.045	781.681	778.928
Mdh1	723.715	742.655	676.532	641.831	963.877	748.235	651.066	660.748	776.615	807.997	788.185	597.823
Gpx4	851.056	733.59	749.685	571.589	2037.87	587.332	691.379	468.48	729.49	931.077	701.442	572.35
Atp5j2	956.417	726.379	859.939	472.368	1853.4	1123.58	663.254	765.961	587.177	1054.62	700.115	563.605
Ldhb	606.273	726.372	538.154	552.963	1071.37	551.811	498.315	425.026	818.028	734.09	902.61	450.759
Ctsd	755.484	722.337	725.021	902.974	681.387	575.093	801.906	846.521	832.808	699.772	697.438	659.328
Rps29	924.864	722.229	819.282	695.791	1903.92	807.792	738.254	584.142	689.6	957.786	642.366	599.164
Atp5b	586.872	721.633	552.712	659.465	713.348	470.312	708.481	416.914	839.717	668.908	755.742	622.166
Uqcrc1	582.176	708.161	557.712	637.083	737.327	399.671	596.388	564.874	826.21	662.986	675.476	667.973
Cend1	559.857	705.347	564.122	630.656	671.706	427.652	638.12	426.888	736.239	738.108	702.428	644.612
Ndufc1	897.663	705.261	808.621	587.171	1626.32	1005.86	724.05	633.957	604.351	929.43	726.922	560.341
Eif1	706.221	704.844	645.98	583.862	1219.36	626.28	665.466	496.378	731.302	755.589	682.354	650.133
Rps19	900.86	703.05	965.489	437.661	1271.95	1056.86	854.272	818.925	528.262	938.7	624.231	721.005
Park7	807.687	699.896	672.93	569.44	1432.57	807.791	626.602	736.787	723.088	806.683	622.171	647.643
Skp1a	1170.34	699.66	1116.04	814.614	1515.98	1345.81	1031.22	1198.35	626.932	976.659	693.467	501.584
Rabac1	752.91	683.591	584.353	615.586	1503.97	502.15	709.191	602.208	730.213	729.254	607.4	667.497
Gdi1	566.166	680.719	582.81	694.702	198.053	523.389	622.251	775.789	710.954	602.123	654.089	755.708
Uqcrh	805.834	679.949	827.486	411.391	1688.56	811.895	583.779	511.895	526.621	1003.08	685.407	504.688
Ndufa6	800.137	677.597	744.42	460.788	1585.65	772.335	631.118	606.509	642.579	892.793	616.879	558.138
Atp5h	821.264	672.184	835.807	438.816	1792.04	631.526	651.13	578.265	564.901	967.129	674.064	482.643
Fau	776.702	667.807	661.114	539.72	1638.36	622.663	644.333	554.019	647.038	856.166	583.005	585.02
Scg5	684.458	667.65	642.046	495.372	1012.02	710.253	614.434	632.621	585.527	886.775	616.215	582.083
Prdx2	786.209	667.471	777.825	539.252	1415.82	667.184	649.579	667.591	646.702	881.087	631.215	510.88
Sdcbp	518.594	667.363	490.366	550.201	209.675	608.932	515.905	736.485	686.82	612.521	640.122	729.99
Dynll1	779.697	660.365	773.509	526.728	1505.53	665.195	692.821	514.399	622.169	893.944	611.399	513.949
Rplp1	740.44	646.451	649.428	609.637	1697.5	399.568	705.771	380.737	643.617	833.968	626.42	481.798
Cox7c	893.327	644.897	781.577	433.202	1816.2	1008.58	599.292	721.108	535.334	932.648	587.171	524.436
Rps11	783.732	642.133	705.97	433.013	1523.52	714.319	645.895	679.673	543.625	897.164	591.134	536.608
Mif	691.395	637.558	517.448	627.008	1640.28	391.664	601.587	370.386	825.65	684.987	561.197	478.4
Vps29	721.269	632.433	643.149	393.747	1024.96	1046.7	487.574	731.484	477.752	778.325	583.74	689.916
Prph	541.029	628.617	482.1	562.706	803.3	423.653	549.585	424.828	728.92	624.664	508.339	652.546
Eno1	508.812	625.9	498.165	624.438	455.041	369.493	588.92	516.817	742.712	593.734	580.523	586.631
Srp14	777.669	621.604	745.097	460.558	1336.64	778.934	654.037	690.747	508.628	827.622	595.346	554.82
Myl12b	721.66	610.437	605.251	593.829	1270.12	590.485	644.224	626.051	649.644	700.458	547.513	544.132
Sult4a1	522.407	608.276	485.945	650.752	400.991	479.206	630.205	487.341	654.855	528.706	627.27	622.274
H2afz	650.041	606.226	604.777	404.248	843.305	701.864	593.529	752.525	493.154	708.346	518.151	705.254
Ifi27	695.073	604.448	572.236	516.598	1180.94	575.717	636.11	688.837	626.697	726.584	532.184	532.329
Nedd8	713.716	603.98	655.578	501.105	1431.13	604.585	571.345	518.555	597.995	782.368	542.104	493.452
Rab3a	506.465	602.839	484.447	573.101	640.548	391.823	633.144	315.729	686.005	487.975	630.63	606.746
Cplx1	417.427	600.716	426.744	533.124	338.719	309.648	578.454	317.872	622.802	478.808	715.297	585.957
Gm15459	481.931	595.809	517.173	570.559	197.358	406.402	585.356	614.741	605.439	571.438	618.868	587.493
Wbp2	541.569	592.031	549.771	648.882	547.109	428.475	674.381	400.796	656.665	529.312	612.75	569.399
Pfn1	435.734	588.041	473.258	518.888	433.5	425.451	592.499	170.807	711.457	466.771	570.446	603.491
Fis1	601.741	587.701	501.843	455.115	1144.19	528.141	512.718	468.441	602.578	626.367	536.934	584.925
Ndufb10	658.913	586.28	516.96	440.033	1422.22	547.848	507.419	518.998	576.969	690.327	548.28	529.544
Myl6	715.1	582.892	603.855	523.884	1712.09	398.066	602.364	450.339	650.711	706.974	515.486	458.396
Fabp7	736.735	580.25	654.253	351.07	1684.7	650.098	565.561	514.727	445.45	832.326	613.123	430.099
Rnasek	763.738	578.568	650.339	560.419	1471.18	616.602	640.97	642.92	657.3	650.943	475.797	530.234
Atp5e	691.213	577.946	717.259	291.198	1301.2	742.262	563.934	531.427	382.016	899.177	592.961	437.631
Txn1	703.01	573.902	813.89	493.155	1167.87	674.718	580.375	488.051	533.051	784.575	505.729	472.254
Ubl5	811.377	568.264	601.946	476.126	1514.23	1032.04	511.293	732.629	632.68	575.61	466.412	598.352
Cox5a	381.701	565.339	551.291	514.984	244.364	349.841	629.725	0	660.995	408.039	649.548	542.774
Gpi1	488.668	565.304	487.337	549.217	362.573	403.687	564.155	565.039	670.211	523.227	506.241	561.536
Dynlrb1	687.377	563.616	629.904	494.954	1272.48	599.573	618.268	509.085	573.174	729.838	519.423	432.03
Prdx5	592.142	561.493	517.032	490.443	1228.05	402.55	563.985	350.792	660.873	574.231	545.298	465.571
Gpx1	637.434	561.033	486.518	405.463	1456.08	450.553	560.795	465.193	527.518	619.808	572.167	524.64
Psma7	631.812	560.708	624.286	361.614	1116.65	592.574	514.628	581.122	432.837	796.552	527.138	486.305
Tagln3	724.525	559.882	603.083	615.291	1153.65	689.506	695.342	590.279	604.553	661.247	557.703	416.026
Hcfc1r1	666.399	559.512	520.3	509.937	1267.77	595.934	590.63	513.82	627.525	611.651	529.84	469.033
Eif5a	544.377	559.409	517.945	563.654	834.508	424.556	569.116	356.481	598.537	554.804	527.816	556.478
Gm10076	849.43	558.073	479.35	278.808	1390.45	1280.25	397.994	1269.73	543.308	595.24	352.953	740.791
Rpl19	621.866	556.056	703.772	406.72	1256.12	378.681	582.37	403.534	458.759	862.375	506.604	396.485
Uqcr10	663.559	555.366	765.683	366.172	1484.14	467.07	561.918	336.369	426.098	862.961	589.939	342.466
Cd24a	529.645	553.978	504.9	623.159	403.928	691.009	453.468	501.407	652.106	555.112	526.452	482.244
Atp5a1	450.271	553.181	431.327	544.255	332.743	391.35	493.493	508.459	620.255	503.501	569.134	519.836
Atp6v1e1	531.679	549.016	526.561	445.109	777.647	442.676	512.003	486.08	541.221	727.179	487.246	440.417
Rpl13a	616.444	546.946	515.236	358.099	1133.14	620.653	556.843	514.696	432.286	816.913	467.279	471.306
Tuba1b	620.558	544.487	546.584	667.107	895.141	465.804	586.533	562.179	694.934	547.74	470.26	465.013
Ndufb7	559.019	543.486	441.403	349.916	1330.15	427.965	456.121	348.562	521.501	620.385	535.985	496.071
Npdc1	360.143	541.096	438.048	576.726	263.689	283.03	528.981	70.3828	632.923	461.86	512.526	557.076
Fgf13	516.857	539.722	564.076	565.165	228.338	598.569	550.318	594.679	560.423	528.194	524.091	546.179
Grina	438.445	539.07	434.87	578.507	376.849	350.644	631.34	258.459	600.676	418.341	550.365	586.896
Atox1	743.875	537.779	666.226	391.405	1425.06	840.78	517.356	622.426	495.983	729.278	419.013	506.841
Tagln2	870.831	531.158	713.802	828.838	1383.14	612.262	840.336	846.611	661.053	556.07	494.778	412.731
Psmb3	644.079	530.158	537.339	468.68	1429.41	406.157	514.731	508.16	553.593	653.182	473.039	440.816
Uba52	677.304	527.695	556.254	351.824	1588.73	570.704	511.726	484.588	555.46	669.354	424.068	461.899
Cisd1	554.334	523.633	484.444	438.286	936.974	545.35	479.309	441.639	560.867	567.257	475.539	490.87
Napa	462.984	521.86	488.029	485.827	451.684	377.612	471.564	503.189	544.966	544.026	485.847	512.599
Eno2	421.639	521.477	434.071	610.551	214.785	388.413	449.784	432.228	603.274	465.858	532.683	484.094
Tonsl	566.615	521.305	494.885	475.308	1042.27	396.686	484.205	506.334	579.131	585.658	461.654	458.779
Mapk3	477.833	517.03	443.055	514.146	563.43	425.76	497.307	423.302	547.456	504.209	449.576	566.881
Bex2	565.573	512.145	437.08	452.185	1006.55	479.686	559.407	458.531	557.228	541.007	439.955	510.39
Syngr3	402.009	506.051	385.052	482.256	297.485	304.585	542.144	400.533	546.754	437.774	461.119	578.556
Pmm1	459.117	504.541	414.397	443.23	700.481	293.016	485.3	418.279	570.282	520.902	448.418	478.562
Tspan7	385.726	501.878	350.31	403.167	345.486	367.192	433.525	414.674	537.062	499.248	484.136	487.065
Rps5	575.241	500.161	476.106	360.382	1127.78	504.297	468.771	514.108	464.549	655.097	403.112	477.888
Mllt11	433.197	498.279	431.222	397.731	447.66	409.442	448.516	464.608	474.259	479.194	462.008	577.656
Cox7a2	661.131	497.634	669.492	310.717	1193.2	801.28	486.717	505.382	378.918	709.444	492.46	409.713
Rplp2	575.17	497.505	524.673	452.018	1412.4	272.022	538.875	251.03	488.956	685.197	474.238	341.628
Atp5g3	574.796	496.113	504.299	385.556	1312.66	441.083	494.345	310.831	504.762	605.94	531.65	342.099
Selk	571.667	495.512	504.99	384.027	929.127	581.95	526.746	503.159	436.688	585.14	485.594	474.628
Anxa6	435.672	493.945	473.002	546.239	171.103	445.513	436.473	541.701	538.137	456.545	469.36	511.74
Psmb1	595.737	492.485	584.161	380.991	1032.87	543.906	517.882	514.614	426.69	638.221	496.342	408.688
Ndufs7	474.025	490.101	414.378	397.729	1044.83	261.517	398.578	327.119	557.509	468.812	485.37	448.712
Ndufv3	584.168	489.31	471.048	390.093	1060.52	575.688	535.033	472.623	490.333	581.54	451.953	433.412
Serpinb6a	609.588	488.373	593.272	432.839	770.493	676.952	526.014	657.955	402.86	663.009	458.554	429.067
Rplp0	525.939	487.299	450.661	395.161	1033.33	326.452	442.096	507.933	544.699	551.227	426.488	426.781
mt-Nd5	536.999	481.911	711.141	271.634	666.752	549.614	492.891	529.963	274.584	805.786	467.387	379.889
2010107E04Rik	595.632	479.967	744.551	307.206	1148.99	577.041	475.006	320.998	308.308	834.749	493.364	283.447
Otub1	463.538	478.169	544.305	510.987	342.01	416.96	523.288	443.678	512.317	381.014	522.022	497.322
Ndufa7	555.177	477.79	628.165	265.947	1161.95	447.669	433.56	393.773	359.672	749.507	405.019	396.962
Ppp1r1c	491.938	477.722	511.402	404.837	451.894	599.115	398.276	586.103	505.959	542.429	401.356	461.144
Rpl14	536.459	476.395	566.806	358.446	992.579	413.469	507.104	380.35	379.999	726.598	439.127	359.858
Eif4a2	630.06	476.277	487.324	394.851	310.229	1476.54	502.801	608.613	404.448	520.668	482.163	497.83
1700037H04Rik	420.271	475.176	351.472	470.126	545.515	309.023	434.64	410.85	596.203	396.955	404.179	503.367
Stmn1	433.674	473.056	377.825	367.076	704.544	295.421	466.413	390.763	465.581	583.458	406.28	436.906
Sdhb	485.067	472.74	419.736	378.833	808.719	417.98	451.708	433.425	462.784	573.562	456.563	398.05
Pfdn5	606.383	471.71	583.329	369.064	1393.84	423.919	517.437	350.708	379.035	675.855	502.885	329.065
Atp5j	540.31	471.111	505.769	302.789	945.887	643.035	406.314	438.064	386.145	640.12	463.547	394.633
Rpl4	489.985	468.555	393.349	441.056	685.433	482.254	465.024	472.792	511.62	550.931	409.975	401.696
Bsg	439.952	467.951	385.419	453.3	781.318	211.572	520.75	287.351	541.498	450.244	471.641	408.421
Eef2	340.962	466.389	323.636	511.159	116.492	301.437	390.924	402.122	531.362	381.697	435.27	517.228
Fkbp1a	412.805	466.122	448.995	400.745	532.811	296.686	547.628	249.964	518.006	363.757	492.492	490.235
Prkar1a	322.594	463.254	309.326	407.956	124	320.542	354.246	419.494	485.753	328.918	518.057	520.286
Tomm6	574.615	460.873	484.106	392.48	1166.33	503.852	468.387	432.532	562.396	481.49	436.516	363.09
Atp6v0e2	461.929	459.091	426.778	480.787	473.747	392.138	463.238	534.887	511.897	474.39	415.804	434.272
Kcnip2	382.988	457.743	410.936	470.402	197.914	356.15	417.446	445.081	478.693	447.365	414.195	490.72
Rpl7	502.826	453.338	506.57	335.002	920.933	365.268	420.388	468.797	426.099	623.549	389.501	374.202
Nrn1	460.005	452.109	479.447	490.173	496.675	433.062	420.87	439.801	529.973	472.491	374.356	431.617
H2-D1	311.934	451.838	430.008	368.488	299.568	169.957	382.019	221.565	508.95	399.757	311.644	587.002
Tpi1	494.926	450.465	444.577	427.067	739.448	437.652	424.814	496	553.545	462.344	399.831	386.139
Pea15a	403.67	450.189	369.252	465.173	329.578	377.757	452.988	427.27	489.844	393.882	446.749	470.28
Ppp2r1a	453.635	449.236	496.137	568.329	282.542	373.947	472.579	528.276	506.586	385.049	460.194	445.116
Coa3	473.999	448.371	514.245	278.015	745.109	477.747	420.835	408.046	368.866	544.199	452.235	428.185
Tmem59	393.007	447.13	335.088	385.527	433.958	302.931	464.833	435.704	467.374	376.49	475.286	469.37
Edf1	403.242	446.721	356.597	372.532	702.381	337.903	437.498	212.542	434.566	478.106	456.567	417.643
Ndufb9	499.921	437.541	468.036	271.322	996.701	470.045	403.77	389.652	346.736	600.382	438.419	364.629
Cope	418.027	436.282	363.741	375.375	727.547	309.303	364.708	367.488	445.521	487.463	374.719	437.424
Prkar1b	385.146	435.458	372.005	522.983	181.877	366.177	443.108	424.724	466.129	379.805	414.507	481.391
mt-Nd4	542.431	433.179	569.352	255.828	782.374	735.926	428.957	482.151	238.879	782.441	409.252	302.142
Rpl3	410.409	431.279	400.322	360.445	610.605	259.263	455.097	376.722	376.272	575.601	397.41	375.832
Rpl36	490.072	431.086	532.09	349.595	1130.35	249.202	483.935	195.257	349.809	665.866	397.042	311.628
Psmc5	428.274	430.627	419.612	385.768	606.527	360.941	399.138	397.657	453.809	497.545	387.819	383.335
Itm2b	351.68	429.524	351.562	414.098	389.246	301.403	470.443	183.329	428.962	401.894	474.85	412.388
mt-Nd2	564.382	425.58	590.125	215.289	1019.54	739.024	405.941	416.373	233.984	776.51	408.097	283.731
Ctsl	457.912	425.333	421.606	423.44	573.457	383.263	425.612	520.094	468.457	478.059	405.304	349.511
Ndufb2	532.975	424.979	484.639	268.829	1062.78	603.297	404.471	373.832	355.531	547.948	399.456	396.983
Reep5	405.826	423.451	411.737	496.53	255.905	445.684	456.584	368.514	401.006	400.013	450.312	442.473
Atp5c1	441.595	422.891	458.755	303.044	731.973	390.039	368.361	397.396	388.173	558.208	414.782	330.4
Cox17	487.197	420.88	434.326	274.632	830.209	629.799	384.76	369.456	357.3	540.368	385.541	400.311
Map1lc3a	490.502	420.273	348.677	340.331	991.425	403.88	594.588	264.111	436.287	509.005	373.613	362.188
Elavl4	350.036	417.732	449.112	375.425	280.159	252.959	375.838	366.725	458.195	401.205	432.106	379.423
Ptma	363.965	415.735	296.938	370.665	632.372	196.833	377.085	309.896	467.499	451.582	370.731	373.128
Rpl10	477.272	415.38	445.08	362.815	918.975	314.013	458.18	364.57	393.841	526.847	375.908	364.925
Ndufa8	460.015	415.087	379.377	293.176	788.859	477.831	396.349	424.496	391.877	487.421	397.919	383.129
Tmem50a	492.915	413.673	433.754	368.958	694.384	459.469	496.769	504.155	394.647	477.252	383.063	399.729
Dbi	673.286	407.61	578.728	284.477	1453.23	813.881	443.098	466.304	340.342	609.737	403.327	277.033
Cpne6	393.553	406.684	428.202	434.283	324.949	362.228	450.901	360.754	437.564	484.332	426.018	278.823
Psmb2	519.163	405.761	441.748	365.305	1062.36	380.785	393.147	471.636	407.515	510.782	347.244	357.502
Swi5	534.199	405.172	452.292	405.209	1036.17	514.759	400.695	396.066	369.241	569.909	313.284	368.254
Cyb5a	485.841	404.98	477.986	284.63	706.833	559.86	433.066	452.674	370.069	510.967	346.571	392.313
Rps27	429.789	402.62	547.57	287.938	756.044	345.171	412.315	229.695	261.973	714.491	387.075	246.939
Dad1	471.226	402.491	372.369	370.535	1011.11	352.942	365.993	354.404	475.681	412.58	365.591	356.112
Nmb	558.893	400.793	481.044	452.532	1137.98	435.153	420.24	426.409	407.25	542.877	303.94	349.103
Ndufa3	468.908	397.891	525.477	350.643	998.053	257.206	448.971	233.096	342.339	576.952	414.301	257.973
Selm	429.117	397.779	319.536	343.316	1028.88	290.97	351.2	240.802	458.586	391.639	422.212	318.681
Atp6ap1	316.912	397.052	304.081	382.145	184.177	306.484	361.523	363.061	429.767	351.245	382.848	424.347
Ndufa1	511.949	396.132	452.672	257.404	1043.62	551.552	417.904	348.541	313.492	549.033	401.612	320.391
Ppp1ca	366.35	391.975	367.294	316.046	457.977	325.373	351.022	380.389	389.019	418.705	354.814	405.36
Dctn3	417.126	390.423	371.789	240.686	943.944	321.578	330.073	294.686	372.336	436.781	335.474	417.102
Rnf7	410.596	389.793	454.235	282.939	540.307	420.569	366.73	398.794	301.158	507.56	365.645	384.811
Ngfrap1	363.465	389.226	347.768	297.587	596.021	291.379	359.226	288.811	416.124	422.324	322.79	395.668
Ndufs6	470.135	387.687	413.242	244.885	965.659	531.586	338.924	326.513	335.804	532.135	352.622	330.187
Psmc1	360.763	387.486	365.636	326.327	374.984	357.722	365.495	374.417	380.337	440.671	370.692	358.243
Rps15	480.69	385.464	472.967	362.435	1082.94	272.844	417.25	275.707	404.955	511.583	340.557	284.762
Rtn1	551.535	384.922	508.346	575.076	711.695	551.628	630.583	331.88	317.327	384.504	441.233	396.625
Ciapin1	376.065	383.616	377.733	365.757	448.573	197.798	421.239	445.291	424.036	393.082	354.728	362.619
Klc1	289.302	381.616	290.256	388.13	196.992	221.656	468.892	169.887	390.158	281.234	426.995	428.077
Romo1	479.488	381.399	447.137	205.096	1182	326.408	462.718	253.568	262.677	465.566	511.346	286.006
Clu	468.196	380.043	389.991	479.074	634.703	385.069	515.24	405.097	393.793	343.438	511	271.942
Mien1	445.512	379.64	366.026	289.044	833.813	466.973	378.102	339.114	341.663	518.233	344.035	314.631
Rpl38	536.967	378.62	456.322	272.557	1144.34	584.315	396.206	368.064	311.13	527.003	348.771	327.578
Crip1	691.833	377.543	299.772	425.327	1696.28	527.926	539.494	662.2	290.933	504.563	347.618	367.058
Adk	479.011	375.599	539.631	496.044	332.017	501.284	521.903	483.187	482.041	309.348	360.394	350.612
Gabarapl1	345.753	374.429	235.3	331.927	523.17	320.742	383.635	279.742	413.718	347.617	397.737	338.644
C330006A16Rik	318.485	373.938	383.996	348.831	62.6248	339.124	405.177	371.159	377.799	283.663	438.017	396.275
Gnas	424.813	371.725	385.999	349.321	601.618	489.548	369.072	353.322	411.674	439.488	324.784	310.953
Uqcrb	476.725	369.597	434.617	210.336	974.569	556.18	337.61	347.039	313.277	561.177	347.736	256.198
Bloc1s1	382.667	368.932	367.22	228.086	767.805	321.072	320.842	290.977	303.497	527.605	301.504	343.121
Gabarap	416.864	368.103	346.214	311.784	836.964	313.499	388.385	304.339	390.374	437.531	317.098	327.409
Serf2	444.66	368.028	360.383	304.915	769.636	456.605	368.928	407.494	385.783	407.2	334.567	344.561
Cct5	348.978	367.085	344.961	315.411	322.092	353.146	348.526	409.733	361.183	415.741	318.989	372.426
Minos1	411.072	365.313	562.27	252.342	907.721	302.316	365.065	76.7196	303.415	586.418	346.343	225.074
Cox5b	425.219	364.47	407.875	274.746	812.728	391.797	348.145	316.025	329.202	458.769	342.08	327.83
Sub1	436.507	363.169	416.483	256.175	669.962	529.966	344.179	402.278	285.779	496.004	343.703	327.191
Rpl8	419.579	360.856	361.333	338.955	868.358	240.041	363.784	345	389.746	447.693	298.958	307.026
Chchd2	357.487	359.818	302.774	235.394	749.896	281.002	342.908	232.948	350.816	364.71	357.754	365.991
Pcbp3	234.635	358.471	272.418	336.058	164.393	113.369	357.862	163.708	398.662	305.93	349.531	379.763
Ndufb11	382.842	357.775	319.438	258.013	683.372	402.556	319.84	313.836	306.043	421.425	370.091	333.54
Dctn2	302.479	357.549	303.693	324.706	320.195	242.957	328.335	294.989	378.072	414.029	301.921	336.174
Arl6ip1	420.798	356.577	403.633	372.331	349.155	465.207	415.117	519.343	349.385	355.778	376.085	345.062
Fdps	502.889	356.541	613.264	403.375	674.96	330.634	354.183	640.92	382.965	464.465	295.44	283.296
Cox7b	342.044	355.343	372.156	164.046	550.423	488.566	242.196	234.879	343.336	627.212	258.828	191.995
Rbfox1	303.029	354.581	320.044	321.847	248.724	264.192	327.465	335.9	358.177	371.557	309.874	378.715
D8Ertd738e	381.851	351.156	303.365	284.702	790.529	294.334	341.489	276.689	339	423.575	331.247	310.801
Maged1	320.771	349.235	318.348	429.378	133.469	282.939	410.027	350.466	366.191	293.373	341.72	395.657
Grcc10	444.437	348.784	449.674	314.843	957.191	299.91	391.551	253.45	293.147	494.024	333.023	274.943
Gstp1	417.577	347.86	341.951	319.055	963.935	239.912	353.076	287.535	376.782	430.722	308.457	275.479
Tmem256	433.62	346	456.576	184.048	720.569	552.303	325.846	362.375	244.314	527.913	311.665	300.106
Fkbp1b	376.369	344.691	355.4	295.924	680.313	289.063	365.721	271.792	313.225	416.595	305.29	343.654
Pdlim7	376.828	344.465	267.093	304.928	802.04	279.568	379.458	227.878	367.462	384.455	294.946	330.996
Psmc3	369.111	343.196	311.745	342.568	463.47	350.666	356.941	389.273	346.984	366.027	323.53	336.242
Myeov2	463.403	341.743	477.59	195.081	827.821	588.082	335.814	356.028	250.227	519.767	354.912	242.068
Ywhaz	344.782	341.467	382.682	363.773	150.468	422.383	366.305	383.081	354.271	309.382	363.334	338.88
Timm17a	367.994	340.856	420.252	278.492	601.653	246.12	358.217	303.23	305.816	430.315	320.638	306.656
Rpl28	378.393	339.88	358.069	331.44	773.792	227.048	352.808	227.201	371.417	408.261	305.14	274.704
Pla2g7	305.149	339.862	290.054	296.868	195.908	363.471	331.032	353.562	300.491	369.153	328.824	360.978
Naa38	428.357	338.236	419.711	262.155	845.431	347.197	334.761	360.888	307.701	443.685	293.371	308.186
Uqcc2	364.871	337.902	404.155	212.16	779.721	240.523	343.946	208.719	242.473	510.295	343.295	255.545
Tmem45b	322.733	337.782	208.666	396.453	285.572	300.36	365.9	379.445	270.601	345.393	296.029	439.106
Atp5f1	353.068	337.729	339.672	257.458	573.076	333.915	320.04	294.247	286.849	444.799	353.711	265.558
Taldo1	353.015	337.576	306.24	329.858	563.584	232.169	280.693	405.544	363.118	345.342	315.829	326.015
Scg3	324.034	337.105	339.449	383.522	193.961	340.934	357.451	328.888	381.618	322.217	341.079	303.504
Nme1	433.99	335.367	407.338	315.737	1171.88	177.003	388.102	143.882	376.18	483.566	367.501	114.223
Ndufs8	353.681	335.164	334.185	239.735	724.573	234.781	326.567	262.245	309.057	417.974	314.903	298.722
Arpc1a	323.113	334.89	306.196	303.327	357.936	312.314	338.958	319.946	348.937	359.839	306.994	323.791
Guk1	397.412	334.109	392.756	288.514	741.899	311.424	348.564	301.313	332.279	389.895	311.044	303.22
Lamtor2	385.61	334.097	300.009	284.967	787.755	300.9	332.81	307.218	356.018	374.784	309.176	296.409
Eml1	311.472	334.089	324.903	436.497	79.8453	311.471	270.534	445.58	356.971	254.62	312.753	412.01
Smdt1	399.103	332.037	287.128	296.669	946.591	287.51	317.341	259.377	372.524	354.501	305.834	295.289
Rpl9	384.158	331.931	440.564	222.731	685.428	284.145	379.931	292.147	205.453	547.795	332.017	242.458
Cadm1	200.982	330.675	273.131	318.371	59.3353	204.67	258.865	91.5205	378.778	241.036	290.452	412.434
Anapc11	336.831	329.42	271.09	282.119	677.94	218.489	312.837	258.509	349.022	355.308	312.378	300.971
1110008P14Rik	416.036	328.745	329.18	277.003	972.402	286.981	366.498	264.152	324.481	368.293	313.751	308.457
Pou4f1	348.636	326.817	488.583	300.137	68.063	507.104	373.287	354.64	278.857	308.246	357.356	362.81
Atp6v0c	363.619	326.283	270.896	331.326	504.938	334.21	401.301	339.045	386.071	301.132	277.448	340.482
Ndufc2	422.826	326.092	407.754	236.81	809.597	424.449	315.111	343.233	301.435	415.551	308.771	278.612
Psmc4	320.05	324.477	314.343	342.957	404.689	261.474	274.355	322.479	389.205	327.998	278.215	302.489
S100b	535.007	324.135	468.51	384.344	1040.88	614.732	339.648	361.93	329.803	419.449	328.493	218.797
Zcchc18	293.651	322.196	335.797	303.474	136.966	283.839	302.293	399.54	346.037	358.804	304.983	278.96
Timm8b	426.411	320.978	435.326	199.417	746.181	527.596	309.114	340.834	240.976	520.004	276.892	246.042
Usmg5	403.954	320.91	515.937	179.865	702.144	467.373	330.033	228.37	173.335	608.66	322.833	178.813
Gm7271	253.395	317.733	241.644	165.26	240.308	166.315	384.554	322.286	240.534	357.371	255.957	417.069
Atp5l	386.006	317.703	308.436	170.901	613.173	564.063	259.263	400.2	253.097	412.799	271.676	333.24
Ndufv1	261.819	317.595	245.116	298.963	328.721	162.936	293.939	241.238	352.238	315.924	294.008	308.211
Cdc42	349.249	316.968	330.46	299.995	452.788	342.3	322.914	347.035	337.961	366.189	293.361	270.361
Hn1	328.327	316.296	303.389	299.344	488.294	223.969	377.394	277.572	322.817	341.592	298.989	301.788
Cops6	315.695	315.674	270.456	253.788	496.392	252.76	323.783	296.988	329.775	318.101	304.967	309.852
Gm13394	331.891	314.739	292.529	346.04	512.754	235.513	307.316	297.192	409.222	299.758	284.652	265.322
Praf2	320.35	313.841	250.344	343.989	486.256	251.448	295.495	294.569	388.61	274.089	304.363	288.301
Sri	278.06	313.013	270.683	234.22	375.817	192.846	287.171	307.62	312.432	311.39	280.204	348.026
Ctxn3	251.243	312.76	260.175	212.852	207.294	350.959	197.059	279.118	281.243	366.008	292.121	311.668
Tbcb	301.343	312.065	258.745	259.796	521.76	254.958	297.285	215.515	320.272	349.978	268.161	309.849
AI413582	314.234	310.444	349.328	197.414	502.986	274.336	316.942	244.399	272.904	409.803	268.94	290.131
Atp6v1g1	357.424	309.049	331.904	244.872	486.264	429.598	323.484	328.424	240.866	374.923	303.851	316.558
Ndufb6	382.235	308.849	376.786	205.771	720.147	384.75	336.883	269.073	245.162	420.465	329.829	239.941
Cct7	286.103	308.454	275.831	294.195	273.149	236.396	300.049	337.001	341.587	319.983	282.756	289.489
Arf1	282.108	304.14	265.312	317.667	295.076	232.878	308.391	273.326	319.835	310.312	302.894	283.519
Ppp1r11	319.112	299.829	308.065	228.443	695.824	150.679	280.166	251.496	308.389	361.549	281.413	247.966
Ndufa5	395.77	298.078	367.541	206.359	801.073	428.684	298.984	271.98	252.879	401.375	326.749	211.309
Ghitm	275.187	297.729	243.228	308.798	168.069	311.043	305.801	314.186	300.336	288.602	332.832	269.146
Ndufa12	386.618	297.481	304.71	209.866	717.01	491.21	247.631	349.278	274.44	340.033	291.166	284.285
Prelid1	329.238	297.481	263.433	309.546	607.732	254.908	297.375	242.434	327.687	342.499	257.475	262.262
Spcs1	390.506	297.098	385.003	248.086	673.564	393.016	336.706	306.662	264.087	338.427	345.153	240.723
Cox14	322.198	296.901	288.891	198.33	645.26	298.087	274.787	227.833	265.19	366.078	289.299	267.038
Slc25a3	249.358	294.517	263.569	260.981	289.77	218.989	270.87	191.967	329.198	287.336	301.744	259.792
Pirt	312.771	293.713	377.44	319.612	124.506	388.853	266.72	399.495	306.165	309.667	253.98	305.04
Rps26	383.143	292.985	350.32	292.684	787.609	279.545	343.729	244.971	296.523	406.205	262.896	206.317
Pop5	168.86	286.373	251.164	203.316	133.634	115.349	270.805	38.8903	286.402	188.749	273.308	397.032
Eif1b	267.694	285.444	243.591	207.004	500.615	252.087	214.557	188.309	287.702	365.171	281.238	207.664
Mea1	316.169	285.237	279.094	206.25	673.012	251.096	274.627	212.933	266.185	376.195	244.486	254.081
Tmbim6	227.847	285.037	213.731	279.899	117.667	226.217	274.573	254.993	302.787	218.215	295.522	323.625
Gap43	393.349	282.139	302.44	343.591	625.93	276.934	419.206	391.996	290.692	343.269	219.806	274.789
Tpt1	282.297	281.132	292.817	218.137	531.043	193.704	286.218	171.862	269.603	331.533	273.9	249.494
Snap47	223.522	279.775	227.237	209.882	175.457	206.28	254.498	267.779	297.336	311.676	229.317	280.77
Gm16286	256.869	278.952	233.453	248.402	277.342	207.391	267.493	307.135	290.535	279.431	237.802	308.042
Lgals1	452.211	276.772	370.662	304.789	913.449	440.178	382.697	301.491	317.076	325.168	245.971	218.874
Rpl14-ps1	348.371	274.701	274.306	179.779	516.37	490.392	210.677	418.701	234.215	338.298	203.425	322.865
Pld3	255.292	274.683	266.286	309.471	204.093	188.003	291.99	271.91	285.918	253.919	268.189	290.706
Timm13	276.685	274.13	256.638	203.183	630.151	183.141	221.323	165.672	278.842	306.523	252.161	258.992
Sh3glb2	209.544	273.786	227.023	257.776	223.746	148.236	258.409	142.074	318.158	235.479	248.379	293.127
Asns	241.733	272.61	257.589	254.518	139.102	225.992	239.258	333.937	292.015	257.934	288.721	251.771
Ndn	313.075	271.562	293.02	396.628	379.011	197.398	347.771	264.62	332.79	255.86	248.66	248.938
Sparc	344.54	271.527	153.641	221.317	1064.36	177.045	265.094	185.782	353.538	219.406	300.512	212.654
Ndufa2	319.669	271.297	324.39	226.905	756.033	166.434	276.653	167.601	254.662	363.213	275.38	191.932
Mrps18a	288.793	271.127	263.384	202.065	539.058	240.577	236.573	251.098	260.483	327.155	261.109	235.761
Gabarapl2	268.198	271.117	269.278	202.116	470.859	218.652	223.345	224.938	225.961	388.789	273.932	195.785
Ckmt1	270.044	270.861	236.988	307.136	394.44	197.478	269.061	215.16	323.582	233.477	275.239	251.144
Bcam	143.594	270.252	127.306	259.564	97.7311	64.9602	233.478	78.527	351.317	237.182	263.565	228.942
Mir6236	453.389	269.624	81.3783	506.933	644.966	218.566	205.702	1062.79	261.569	246.855	424.475	145.597
Tbca	360.735	269.522	412.704	203.595	688.252	351.366	295.028	213.466	219.963	404.408	265.152	188.564
Synpr	223.076	269.067	228.139	205.577	45.3077	258.243	221.626	379.566	213.861	262.883	282.929	316.596
Lgmn	263.795	268.665	178.655	351.532	291.682	221.337	285.648	253.914	380.444	206.883	240.452	246.882
Actr1a	235.704	267.065	258.226	311.261	77.4603	222.532	260.19	284.556	292.438	215.569	267.322	292.933
Resp18	431.9	266.959	325.818	358.514	826.038	413.975	347.326	319.727	214.377	348.299	285.819	219.342
Pcp4	542.092	266.549	429.323	290.221	1174.69	681.126	331.051	346.144	171.822	393.205	313.164	188.004
Sdhd	272.321	264.999	274.91	211.128	382.877	272.321	252.674	240.015	257.788	311.419	257.527	233.263
Ndufa13	305.636	264.353	236.141	234.874	690.011	225.581	269.74	177.471	275.178	314.286	259.155	208.795
Hpcal1	175.1	263.938	138.447	149.614	198.668	157.318	230.73	175.823	276.492	257.645	240.108	281.508
Tuba4a	317.176	263.276	288.957	336.766	569.705	174.712	297.436	235.481	322.779	256.019	291.68	182.626
Prdx1	329.674	263.262	349.527	200.675	551.635	343.514	289.903	242.789	210.273	393.254	265.548	183.975
Dusp26	202.654	262.994	210.341	326.014	140.303	153.86	307.352	78.0512	284.935	217.521	271.838	277.681
Aip	250.765	262.82	255.049	256.043	394.087	159.125	244.642	195.641	269.624	277.05	233.933	270.675
Pfkp	230.768	262.377	238.042	341.25	76.5955	192.216	248.766	287.739	296.682	228.265	279.896	244.663
Ap2s1	313.882	262.159	242.332	278.121	710.123	169.239	303.759	179.718	297.246	303.035	254.614	193.742
Mrps21	294.192	261.587	308.11	212.33	573.492	244.7	260.631	165.89	229.838	348.954	250.151	217.406
Hsp90aa1	409.653	260.994	288.494	264.499	910.026	417.838	258.262	318.797	284.724	290.392	249.685	219.174
Emc4	252.551	260.965	253.7	161.108	432.073	194.585	265.302	208.54	208.088	299.107	268.567	268.099
Eif3k	293.753	260.357	216.26	211.301	647.075	228.327	242.07	217.486	283.037	310.232	235.615	212.544
Arl2	259.508	260.045	200.071	219.939	543.113	176.724	260.415	156.785	272.911	284.551	233.808	248.911
Rpl7a	271.662	259.096	262.726	214.95	497.717	199.051	259.984	195.547	254.669	338.081	228.045	215.589
Gng2	223.795	259.048	76.4238	201.242	309.888	274.567	180.856	299.792	318.256	228.931	209.36	279.647
Cxx1c	346.987	258.769	268.124	282.58	762.555	215.057	321.923	231.682	307.338	295.165	240.686	191.886
Trappc4	291.685	257.548	254.722	226.42	491.692	268.701	257.622	250.956	277.239	271.071	240.28	241.603
Gm4149	375.46	255.704	306.327	170.332	637.542	562.642	206.884	369.033	260.935	288.455	188.934	284.494
Psma6	316.038	255.031	309.672	181.603	490.709	315.556	266.235	332.452	205.38	332.322	262.821	219.601
Psap	220.3	254.688	216.38	308.158	116.16	109.114	284.317	287.671	258.282	323.27	262.345	174.855
Ndufa9	290.603	254.475	271.596	226.587	459.989	213.007	257.858	314.582	254.858	285.991	258.694	218.358
Etfb	291.54	253.931	240.084	201.36	646.266	184.737	248.575	228.215	256.357	303.603	222.086	233.677
Gm15487	281.238	252.401	235.697	288.659	446.507	184.671	294.247	237.649	294.013	257.73	237.896	219.965
Gm5514	230.341	252.333	214.928	239.444	441.473	151.571	214.89	119.739	318.938	299.262	245.695	145.436
Capns1	345.796	252.283	273.153	276.274	455.752	434.377	257.423	377.799	289.262	259.908	228.622	231.34
Rab4b	246.428	251.685	214.775	234.85	402.653	178.321	264.64	183.33	270.723	239.972	241.796	254.248
Klf7	206.951	251.361	233.943	243.018	247.769	57.7471	283.852	175.379	252.338	240.874	206.593	305.637
Tmx2	238.569	250.752	266.607	249.672	164.296	204.018	233.795	313.027	247.721	228.13	291.576	235.581
Paip2	247.371	250.714	241.914	169.734	269.561	299.692	239.593	263.733	206.207	294.037	258.242	244.368
Mrpl53	255.246	250.155	250.701	155.605	470.193	187.193	259.891	207.893	205.26	325.881	228.254	241.224
Psma2	304.042	250.017	327.25	187.2	537.061	257.269	256.009	259.464	219.045	363.961	231.82	185.241
2810428I15Rik	256.43	249.806	194.186	219.84	621.39	137.838	236.444	128.88	283.069	262.918	234.136	219.102
Psmb7	285.353	249.365	270.243	228.169	474.249	219.086	250.698	269.67	251.941	294.607	234.298	216.613
Pfn2	287.834	249.012	270.587	248.575	262.157	326.467	293.793	325.422	247.263	280.352	241.658	226.777
Ndufb5	335.202	248.591	251.73	192.219	771.835	314.288	237.098	244.041	245.788	278.193	268.249	202.132
Rpl18a	286.397	248.576	242.004	234.766	627.988	182.259	247.159	184.205	259.934	304.4	224.027	205.942
Psmc2	252.761	247.857	254.376	229.415	273.951	243.673	248.274	266.876	250.586	279.677	225.012	236.154
Arl6ip5	226.29	246.844	270.769	219.937	265.505	131.746	274.327	195.457	217.346	296.254	241.603	232.173
Dhrs1	274.802	245.928	239.235	237.201	405.683	256.553	244.432	265.708	268.714	275.458	206.087	233.452
Fxyd7	619.021	245.853	480.598	526.128	1602.55	336.428	548.335	220.085	313.059	344.811	189.555	135.987
Rps16	334.002	245.81	271.274	191.757	638.53	369.287	240.759	292.405	232.325	298.817	236.547	215.552
Ppib	275.894	245.529	260.562	216.619	470.905	213.397	245.143	248.741	264.505	309.064	198.402	210.145
Rpl24	305.377	245.099	293.264	186.091	604.124	287.135	246.284	215.362	206.806	356.312	220.291	196.987
Cap1	273.871	244.891	344.22	364.823	69.3629	316.064	284.066	264.693	267.772	246.606	263.179	202.006
Hsbp1	257.252	244.737	286.652	183.636	411.594	205.052	244.069	212.51	215.468	342.684	230.917	189.877
Mrpl41	289.239	244.726	304.011	139.384	534.008	255.604	223.243	279.182	183.846	336.454	246.578	212.028
Psmd4	218.673	244.414	172.762	197.744	377.755	187.151	226.005	150.619	266.735	253.8	213.988	243.131
Brk1	284.006	244.287	258.564	209.719	540.51	196.396	267.39	231.458	239.368	316.588	219.457	201.734
Rps23-ps1	341.107	243.981	214.385	122.673	546.474	507.875	185.369	469.863	217.352	257.64	162.366	338.567
Rps3	263.852	243.809	241.671	166.87	489.277	230.539	218.854	235.902	191.323	337.791	244.557	201.566
Prmt2	189.371	243.663	187.648	231.466	120.72	156.969	235.63	203.792	236.661	243.705	228.288	266
Aurkaip1	266.342	243.502	195.435	212.56	470.384	259.211	251.723	208.739	239.187	268.191	241.682	224.947
Tpd52	202.512	243.309	234.781	230.813	105.075	204.908	213.283	226.214	235.871	206.095	220.925	310.345
Vdac3	257.886	240.029	250.393	221.363	305.62	248.687	256.986	264.268	236.01	274.633	239.328	210.143
Hagh	249.922	239.991	227.46	213.807	423.583	206.293	246.623	181.764	223.965	284.095	230.48	221.423
Coro1a	184.222	239.636	154.593	231.519	277.043	81.321	201.379	159.476	277.3	208.374	197.715	275.153
Rps6	250.674	239.268	239.761	190.519	475.803	182.957	237.054	177.949	215.761	322.659	224.529	194.122
Ost4	277.819	238.675	249.032	183.018	504.193	288.447	240.923	201.303	208.976	331.372	209.538	204.813
Mpc1	267.674	238.487	291.211	139.591	464.44	281.772	221.068	207.961	196.896	321.781	247.691	187.579
Ywhah	268.067	238.471	245.054	210.563	335.918	317.493	261.298	238.079	251.118	243.229	239.639	219.9
Gstm5	315.388	237.086	280.556	219.068	567.992	273.7	229.487	321.523	236.006	311.14	210.303	190.895
Rbx1	263.752	235.665	278.857	193.611	372.676	270.85	247.323	219.196	207.583	312.41	218.324	204.342
Flot2	175.134	234.839	195.107	240.988	83.7996	153.313	262.988	114.611	238.065	169.998	230.179	301.115
Gm15772	217.93	234.753	216.962	3.85129	482.919	121.788	206.589	275.47	172.262	372.4	187.957	206.394
Fkbp2	263.198	234.435	223.807	202.427	664.831	120.102	249.913	118.105	248.665	257.883	224.106	207.084
Btf3	287.88	233.492	229.151	217.34	537.654	234.416	252.075	256.641	228.216	315.454	207.264	183.034
Sqstm1	305.852	233.414	272.022	272.892	374.71	340.839	256.65	318.002	262.814	243.914	200.667	226.261
Cyb5r3	223.675	233.409	191.33	295.653	220.914	169.504	299.736	164.914	232.515	225.617	222.831	252.671
Trappc1	311.918	233.354	278.996	239.988	576.662	305.074	245.735	225.052	244.091	288.099	206.263	194.961
Gdi2	198.294	233.312	191.784	240.398	119.821	199.09	217.262	221.412	245.72	234.465	225.865	227.2
Flot1	196.989	232.992	208.043	219.979	211.431	115.475	253.243	173.762	248.937	222.215	211.595	249.22
Eef1g	229.218	232.002	220.524	217.301	321.948	193.51	207.353	214.67	244.926	275.69	209.142	198.251
Pqlc1	218.302	231.976	190.764	246.22	179.325	180.538	272.962	240.003	253.195	241.245	204.501	228.962
Rps3a1	281.803	231.823	192.587	213.417	358.458	336.761	252.244	337.349	208.351	299.868	233.376	185.698
Csnk2b	254.482	231.73	169.916	234.676	478.163	188.099	221.287	234.75	262.866	234.347	226.76	202.946
Fam189b	188.861	231.724	196.618	265.18	115.473	151.602	262.007	142.288	267.955	175.607	225.069	258.265
Hmgcs1	242.74	231.606	237.402	315.956	61.782	275.896	214.674	350.73	237.62	196.884	245.364	246.556
Rpl11	250.393	231.309	292.3	173.871	499.909	171.134	247.445	117.699	172.824	410.896	212.635	128.879
Lrpap1	223.806	230.484	175.622	289.531	233.316	158.809	306.973	178.585	270.729	296.963	176.024	178.219
Cnbp	244.444	229.956	243.515	209.023	274.172	196.01	244.101	299.841	230.12	237.808	239.928	211.968
Serinc1	219.961	229.928	231.193	254.118	74.4788	240.894	237.964	281.118	215.713	217.912	258.065	228.02
Hprt	284.87	229.577	283.029	193.685	389.214	291.447	263.024	288.819	188.19	299.282	240.309	190.528
Rpl23a	293.204	229.407	304.944	184.69	646.295	184.549	274.901	163.847	204.034	334.355	226.814	152.425
Rps25	264.539	228.741	337.595	151.166	386.055	287.662	249.62	175.134	151.749	342.027	247.932	173.255
Vdac2	235.218	228.473	213.748	197.722	284.939	281.292	224.949	208.659	237.919	218.891	235.398	221.685
Gpx3	290.863	228.441	284.668	314.465	364.845	154.141	430.496	196.565	276.244	241.236	182.045	214.241
Psma5	276.643	227.792	278.243	167.068	447.55	276.294	231.121	259.582	179.823	305.454	222.723	203.17
Nfu1	252.828	227.719	231.74	166.164	385.953	277.551	203.826	251.732	220.012	269.459	202.008	219.396
Ywhag	209.557	227.541	195.695	263.478	202.449	216.939	227.121	151.658	273.624	162.821	234.026	239.694
Nt5c	233.164	227.15	250.865	177.772	359.67	169.995	229.449	211.232	231.647	282.506	203.614	190.832
Id3	254.617	226.63	236.033	184.945	577.512	135.964	218.877	174.371	225.357	229.838	215.321	236.003
Mrpl28	236.645	226.488	221.092	165.689	440.141	188.125	219.129	185.693	190.466	284.652	223.166	207.666
Chmp2a	259.642	226.159	250.424	166.791	405.092	245.285	217.255	273.003	203.938	306.74	200.26	193.696
Reep2	177.095	226.058	171.772	222.566	175.104	131.105	261.406	100.618	242.353	184.518	239.24	238.122
BC031181	260.907	225.01	219.247	207.207	453.979	263.724	210.948	210.337	242.868	257.471	227.652	172.047
Sep15	242.937	224.578	227.645	185.285	315.985	261.49	241.181	226.038	202.91	292.692	204.843	197.868
Spag7	228.579	224.557	199.653	182.505	334.516	213.146	178.238	263.417	220.132	246.898	209.212	221.985
Rpl37a	253.731	224.071	315.574	182.218	529.363	124.191	262.629	108.41	161.354	385.991	219.213	129.725
Ankrd46	227.913	223.913	260.196	259.351	74.8665	256.334	245.592	271.136	231.838	203.09	227.925	232.797
Stip1	174.291	223.707	174.111	201.743	114.571	173.118	196.098	186.106	238.094	222.113	218.212	216.407
Dynlt3	252.838	223.458	295.133	208.804	168.678	321.929	220.431	302.053	186.098	288.222	223.151	196.361
Bola2	332.691	223.334	346.036	181.112	567.959	352.823	213.989	334.225	202.681	282.067	176.273	232.314
Ccdc124	203.115	223.288	132.203	193.139	446.919	96.6713	236.604	113.153	266.684	183.437	221.716	221.315
Use1	214.629	223.236	170.173	150.939	397.421	160.843	181.664	226.732	212.286	292.144	186.96	201.553
Mrpl20	289.359	221.582	284.7	156.52	527.448	328.612	210.581	228.292	180.308	310.542	204.42	191.06
Prnp	164.949	220.805	147.749	205.372	143.835	141.801	195.254	155.681	224.962	206.177	225.723	226.357
Psma3	236.679	220.793	289.613	137.5	389.719	194.413	218.508	190.319	167.775	321.671	215.095	178.63
Ptges3	246.635	220.782	296.932	165.243	201.61	326.601	255.619	233.807	207.304	257.853	232.608	185.363
Pebp1	219.321	220.722	183.072	191.246	400.744	146.771	221.335	172.76	225.615	241.856	220.716	194.703
Cd55	251.253	220.194	255.831	284.395	105.222	294.631	233.045	334.395	207.036	227.993	206.24	239.505
Ech1	233.904	220.053	221.185	185.254	332.991	205.59	211.223	247.181	206.45	286.996	189.102	197.664
Cyc1	145.52	219.936	155.605	207.617	130.594	125.551	221.982	31.7709	281.895	166.002	227.988	203.858
Tmem176b	270.954	219.781	169.727	200.156	490.398	200.837	323.217	241.386	215.396	289.046	171.902	202.78
Rpl18	251.996	219.072	206.982	180.453	633.33	137.966	224.344	128.898	210.665	298.245	188.368	179.009
Lamtor5	263.778	218.507	243.133	150.526	408.93	366.393	187.148	226.538	169.508	329.967	184.517	190.036
Ap1s1	189.762	218.355	173.638	171.994	294.564	145.427	202.249	150.701	250.685	214.945	189.905	217.885
Ndufv2	241.914	216.75	269.699	149.82	436.424	213.843	212.743	168.955	177.776	311.116	225.411	152.699
Capzb	203.574	216.679	186.126	184.674	278.182	143.819	216.598	212.043	237.922	209.999	200.832	217.963
Cdkn2d	228.249	216.617	193.902	189.641	353.331	183.761	239.703	209.157	227.386	217.386	208.679	213.015
Tspan31	220.579	215.6	189.569	203.783	277.922	236.358	202.084	213.756	235.384	224.32	203.101	199.597
Pygb	204.409	214.438	216.938	339.297	75.9739	138.055	240.762	215.431	219.526	168.313	249.013	220.901
Ict1	221.499	214.216	202.069	165.218	395.764	193.323	219.228	153.391	187.301	278.63	200.79	190.144
Cltb	199.203	214.041	153.774	213.071	321.897	134.498	250.266	121.715	246.194	212.12	202.412	195.436
Pja1	134.35	213.77	133.124	174.381	82.1692	103.728	174.64	138.057	209.178	194.62	201.684	249.598
Txn2	219.273	212.682	187.887	195.484	370.547	186.883	199.379	175.458	253.015	217.336	186.316	194.061
Nrn1l	244.904	212.407	245.33	207.343	386.699	206.021	230.417	193.614	262.331	208.346	185.361	193.59
Rab11b	177.193	212.294	179.766	229.891	166.13	98.2243	234.274	154.87	244.482	177.632	221.681	205.379
Mrpl17	234.613	211.931	259.923	185.086	479.18	128.225	223.999	131.265	186.49	268.546	239.427	153.262
Cycs	207.469	211.814	281.958	153.1	372.722	106.263	226.127	104.644	162.98	307.772	245.162	131.34
Higd2a	241.173	211.334	192.285	172.342	477.154	219.52	215.17	170.569	201.091	269.151	190.805	184.288
Eif3i	233.964	210.174	197.189	170.314	457.627	156.657	207.546	214.449	208.839	264.544	195.443	171.869
Mgst3	202.212	210.094	206.978	132.325	446.912	110.982	169.121	146.954	217.896	203.05	225.583	193.845
Tmem59l	193.407	208.648	131.569	210.373	336.979	120.302	235.991	125.227	219.716	197.332	236.787	180.755
Rpl31	237.411	208.179	256.415	152.551	476.321	161.345	223.499	154.335	165.685	343.548	184.446	139.038
Eef1b2	274.703	208.159	258.426	159.066	503.368	310.413	200.152	216.795	184.198	274.67	196.02	177.749
Scp2	233.549	207.409	190.632	178.38	361.144	253.635	192.699	224.803	196.993	248.763	183.55	200.331
Mrgprd	145.76	206.914	175.991	223.814	22.3147	169.448	153.455	129.536	240.678	122.253	220.006	244.719
Atxn10	197.03	206.237	215.752	216.734	166.386	182.765	205.88	194.666	220.004	196.083	205.939	202.923
Dctn6	211.162	205.491	222.488	168.24	344.756	149.536	197.896	184.058	192.464	258.314	185.685	185.5
Ssu72	234.213	205.467	182.272	181.349	431.702	255.93	187.429	166.598	203.717	226.48	191.211	200.459
Cd81	120.831	204.781	90.6463	113.356	169.86	103.488	135.511	112.127	224.203	177.573	218.743	198.606
Gnb1	267.851	204.695	290.094	198.299	124.647	498.667	208.821	286.576	225.675	182.99	207.869	202.245
1810058I24Rik	235.034	204.062	195.634	162.397	432.024	216.458	206.277	197.415	236.249	219.553	169.767	190.681
Ldb2	146.916	203.867	147.697	162.222	128.142	86.743	169.893	186.801	206.098	194.4	168.22	246.75
4933434E20Rik	202.704	203.843	227.098	234.063	67.7385	247.239	209.064	231.023	189.243	189.709	262.535	173.885
Degs1	182.133	203.593	189.658	178.574	162.601	169.971	189.664	202.332	207.554	211.058	196.873	198.886
Iqsec2	174.844	202.516	115.634	151.014	249.736	174.999	188.531	169.149	163.117	204.216	204.667	238.064
Clic1	204.264	202.458	169.442	195.635	356.352	149.143	208.063	146.952	208.142	256.817	185.436	159.438
Eif4g2	176.983	202.326	188.232	203.058	35.4626	212.968	171.608	250.567	178.36	154.188	231.971	244.784
Cox7a2l	228.065	201.66	193.32	183.314	371.376	202.618	195.379	222.384	227.437	217.6	193.406	168.196
Rab7	179.283	201.567	174.098	195.563	129.774	193.286	207.473	175.505	219.873	181.584	203.653	201.156
Hpca	82.5567	201.375	87.9712	98.5157	78.2817	29.4245	117.43	83.7172	264.211	199.128	191.228	150.934
BC002163	208.908	201.341	198.861	143.815	533.483	171.148	27.7964	178.346	201.484	257.135	163.291	183.452
Rps27a	234.811	200.784	273.409	124.398	454.116	180.262	214.708	161.971	144.808	318.539	190.988	148.799
Acly	178.758	200.313	91.1168	415.19	43.5128	192.336	120.265	210.128	165.958	114.628	322.358	198.307
Sigmar1	200.261	200.298	216.605	209.214	226.381	161.52	210.702	177.147	204.737	205.471	185.526	205.457
Got1	165.409	199.919	167.079	202.162	125.894	132.835	172.719	191.763	227.272	182.378	214.799	175.228
Dpysl3	210.817	199.561	255.454	243.111	166.825	171.765	230.046	197.702	233.647	182.474	186.652	195.473
Sars	178.802	199.49	174.442	190.014	141.663	170.355	178.46	217.876	212.128	213.229	191.249	181.353
Actr1b	161.539	199.382	166.429	213.643	79.7031	122.551	206.966	179.94	209.515	177.824	191.503	218.688
Aplp2	175.727	199.292	177.647	238.991	54.6406	183.602	201.753	197.731	204.611	153.934	219.592	219.03
Nars	210.294	199.138	208.421	267.666	87.9935	218.13	214.609	264.944	217.358	180.288	215.679	183.227
Idh3b	200.052	198.983	191.158	184.234	262.091	221.046	172.905	168.879	213.323	222.493	192.505	167.611
Ier3ip1	217.14	198.968	298.418	230.501	429.749	135.756	89.0043	119.411	259.234	111.433	89.2104	335.994
Syt4	247.133	198.9	274.7	259.593	39.4745	295.514	231.986	381.532	161.754	170.33	240.801	222.714
Rpl26	262.626	198.685	279.077	318.145	539.448	171.938	243.068	24.079	199.249	241.579	226.411	127.499
Cpe	255.552	198.232	247.829	189.242	175.245	404.193	215.241	301.563	207.324	198.272	199.044	188.288
Smim14	189.936	197.759	194.845	166.169	272.057	168.112	197.742	140.693	198.641	201.498	191.193	199.704
Pdia3	133.792	197.564	119.986	165.797	110.992	140.156	173.499	92.3214	209.41	187.277	192.623	200.945
Pcmt1	202.318	196.868	201.582	177.343	219.338	203.973	196.975	214.7	188.985	219.286	188.233	190.969
Hspa5	149.954	196.714	148.446	160.777	83.3005	154.46	197.486	155.255	202.799	175.863	209.679	198.514
Tma7	260.478	196.356	239.283	144.239	430.245	341.076	198.404	209.619	156.084	274.244	181.584	173.512
Rpl6	216.366	196.312	193.93	150.772	380.325	195.311	191.325	186.533	176.041	269.879	175.298	164.031
Got2	133.149	196.048	145.25	202.329	81.2394	73.6421	168.348	128.083	238.704	181.132	183.902	180.453
Mrpl42	220.346	195.715	216.766	139.75	420.619	200.562	197.047	147.331	178.891	242.291	199.74	161.937
Araf	187.501	195.608	173.424	147.083	154.845	216.973	184.543	248.137	161.851	293.58	167.142	159.859
Rps23	215.733	195.123	263.92	137.705	433.121	129.341	214.51	115.803	138.128	316.511	190.401	135.451
Fabp5	259.855	195.121	202.997	187.097	535.765	258.958	177.887	196.427	195.949	242.402	175.967	166.166
Ap1m1	163.52	194.918	182.299	194.228	116.418	124.322	205.743	158.109	207.318	175.867	208.123	188.363
Hmgb1	161.668	194.452	145.252	157.209	254.92	102.728	183.17	126.732	187.53	217.06	211.301	161.917
Vps25	205.504	194.444	185.055	158.166	346.456	158.601	191.384	193.359	200.288	211.631	191.793	174.062
Rps21	250.377	193.854	259.169	130.55	533.305	214.407	203.796	161.036	134.014	312.518	181.959	146.925
Rpl36a-ps2	315.775	193.841	160.817	134.156	568.188	454.725	145.448	431.315	211.994	207.339	103.915	252.116
Cyb5r1	236.343	193.69	244.804	224.457	256.727	216.874	243.69	231.508	175.315	232.054	179.011	188.378
Rtn3	180.346	193.548	207.727	238.051	138.159	177.254	212.361	108.524	198.435	190.113	204.788	180.858
Rps13	233.419	193.295	222.937	155.944	477.706	206.098	196.968	140.859	158.81	300.584	186.229	127.555
Mrpl27	198.346	193.123	207.078	143.614	353.399	160.984	174.753	150.249	172.354	265.75	178.599	155.787
Rps24	240.83	192.989	284.862	125.407	461.042	193.048	214.349	166.274	144.348	304.35	174.66	148.598
Lgals9	213.948	192.078	186.482	196.758	254.437	130.842	240.583	274.586	197.663	217.122	166.384	187.144
Sdha	168.627	191.836	160.036	220.568	61.3507	183.211	180.539	206.057	220.055	164.06	200.563	182.665
Hmox2	230.811	191.502	211.071	206.001	306.886	207.482	198.497	254.928	222.519	212.683	179.436	151.369
Psmd2	153.024	191.349	148.178	208.953	46.0503	142.855	168.425	203.68	204.807	152.817	200.405	207.367
Snhg11	166.782	191.298	153.804	146.03	191.692	158.612	124.663	225.888	121.834	254.83	142.264	246.264
Scamp3	158.857	191.261	139.187	190.862	177.236	108.213	186.858	150.788	237.462	160.922	175.167	191.494
Rnh1	177.203	191.229	146.291	176.334	193.04	136.806	202.381	208.367	201.268	196.399	162.205	205.042
Txndc17	259.458	190.478	256.648	150.8	431.737	326.007	184.228	207.326	155.912	287.349	167.023	151.629
Prdx6	240.727	190.305	211.441	214.616	381.381	192.934	196.693	247.3	197.595	197.888	195.564	170.175
Tsc22d3	179.326	190.136	202.441	188.096	125.41	177.237	190.559	192.212	170.419	209.959	220.388	159.779
Atp6v0d1	186.754	189.849	172.82	194.984	220.998	164.12	209.85	157.752	203.304	191.18	176.745	188.167
Usp5	150.25	189.64	153.842	227.422	48.8954	97.9229	189.769	183.648	209.609	140.041	205.211	203.7
Bcap31	214.17	189.529	180.653	171.446	331.727	218.88	210.861	171.452	189.615	193.891	207.796	166.815
Rps4x	239.592	189.526	216.934	169.461	393.741	268.975	209.563	178.879	189.59	253.918	168.487	146.11
Ndrg2	155.847	189.46	162.201	182.934	144.241	115.035	174.435	156.235	201.759	186.145	188.425	181.513
Ndufa10	204.268	189.248	175.053	178.02	353.618	161.934	174.923	182.059	220.655	185.293	188.126	162.916
Fdft1	196.474	189.189	196.85	218.806	196.16	148.989	218.64	199.396	207.424	206.048	169.926	173.358
Map7d2	381.958	189.133	321.627	282.148	715.309	260.836	368.171	343.656	196.48	201.087	224.495	134.469
Rps18	237.902	188.149	249.512	145.93	524.458	147.429	188.183	171.9	160.73	245.962	164.514	181.39
Clta	148.042	187.999	181.706	171.165	152.958	146.163	195.814	40.4472	187.092	189.955	201.799	173.148
Aamp	142.69	187.516	146.129	162.128	148.368	127.934	160.435	111.147	202.952	170.862	181.597	194.652
Atp6v1b2	160.58	187.39	153.913	204.837	69.9586	170.938	190.641	173.192	179.717	160.315	225.985	183.542
Cct8	184.379	187.032	197.865	188.151	142.597	167.131	181.478	229.05	185.839	195.815	205.884	160.591
Sucla2	176.027	186.984	165.639	173.829	126.207	213.553	184.553	192.382	191.129	177.554	197.262	181.992
Nxf1	174.056	186.95	153.01	137.482	261.725	182.133	165.932	144.055	162.41	228.088	178.244	179.06
Csde1	165.912	185.549	206.153	203.242	23.1434	175.025	163.389	224.521	172.695	149.223	208.962	211.318
Ndufs5	223.262	185.382	189.304	132.652	430.866	147.521	306.142	133.088	171.119	217.263	204.389	148.756
Fkbp4	133.615	185.111	118.915	201.365	121.067	90.3484	196.226	73.7659	219.186	104.376	221.466	195.417
Psmd7	177.285	184.728	155.548	155.542	229.126	177.349	182.04	164.107	174.726	192.582	181.031	190.575
Nrg1	171.071	184.505	184.487	215.739	27.955	155.908	198.666	243.67	168.864	129.197	214.966	224.994
Nsf	157.676	184.174	156.264	213.924	41.0643	165.152	164.727	204.922	192.779	155.108	188.191	200.619
Aco2	128.942	184.098	118.699	187.399	57.6449	128.386	155.248	126.278	219.528	125.824	209.242	181.799
Cnih1	205.537	183.9	193.644	163.136	232.644	224.72	203.029	216.047	165.393	222.456	174.959	172.791
Cstb	231.209	183.367	220.357	133.858	389.416	243.504	184.832	215.285	166.547	227.075	166.404	173.441
Ergic3	170.225	183.351	158.302	158.976	274.221	113.227	184.379	132.245	221.502	177.157	158.987	175.759
Rpl35	219.618	183.348	263.091	127.197	393.569	170.308	221.048	142.494	119.043	328.04	178.621	107.687
N28178	155.828	182.577	190.984	189.861	46.8477	185.072	144.356	177.85	155.504	138.271	186.558	249.973
Kcnab2	138.199	182.57	147.752	206.697	86.1337	113.114	189.752	85.7424	190.787	146.887	191.45	201.154
1110007C09Rik	190.491	182.089	153.654	181.302	364.176	110.056	225.574	108.181	208.382	168.108	158.681	193.185
Dctn5	191.788	182.045	195.598	204.108	201.164	151.998	170.181	227.679	203.386	195.196	161.914	167.684
Dnaja1	177.858	181.281	168.78	180.026	119.811	235.406	175.465	187.66	189.629	184.187	178.193	173.114
Apbb1	114.478	180.964	116.891	165.34	61.1735	55.7255	165.953	121.785	189.064	151.737	184.928	198.126
Pdhb	195.644	180.955	192.531	175.437	219.76	216.042	166.799	203.297	177.571	203.163	193.221	149.866
Ddt	283.276	180.487	226.1	176.133	583.014	314.35	195.237	204.822	178.118	248.082	172.284	123.465
Kif5a	148.602	180.23	166.61	202.12	45.0493	143.049	141.576	193.208	156.503	118.64	195.269	250.506
Arpc4	164.01	180.076	155.406	186.965	231.426	98.0414	190.693	121.53	190.434	184.218	179.992	165.66
Nsfl1c	160.985	179.911	154.108	149.829	217.134	134.36	164.304	146.177	189.191	183.708	184.259	162.484
Dusp3	179.786	179.757	200.25	195.378	34.2512	235.187	208.901	204.75	159.014	165.73	208.31	185.973
Pmvk	196.237	179.48	178.809	162.012	365.005	130.519	173.406	167.674	174.919	212.346	163.306	167.35
Morf4l2	184.032	178.73	176.071	211.146	156.897	169.334	187.2	203.544	191.102	183.622	181.221	158.973
Atp6v1h	168.341	178.495	184.467	178.584	105.919	197.583	166.202	177.289	169.62	188.108	180.026	176.224
Cct3	166.127	178.404	144.574	185.731	136.161	168.255	167.098	194.943	188.427	187.297	179.121	158.77
Ass1	185.363	177.76	186.158	195.383	174.821	136.396	237.92	181.499	185.986	189.618	145.663	189.774
Psmd14	207.992	177.637	179.153	151.111	230.807	244.796	198.598	243.489	166.149	208.588	172.328	163.484
Rpl36al	261.518	177.123	187.022	145.124	496.556	335.741	185.285	219.378	161.064	253.685	163.135	130.608
Pacsin1	130.888	176.977	161.902	189.083	118.992	89.3928	158.651	67.3085	142.352	159.475	180.629	225.453
Tkt	148.773	176.885	140.545	195.81	124.052	85.533	187.118	159.582	199.411	164.617	158.062	185.449
Tmem234	150.935	176.877	154.966	120.238	220.025	153.183	131.097	126.1	193.96	203.838	159.454	150.255
1110051M20Rik	166.777	176.812	188.104	150.671	182.61	156.321	150.8	172.156	179.073	186.01	176.665	165.5
Psma4	199.453	176.628	184.852	144.265	283.462	214.082	158.205	211.852	162.654	232.573	164.066	147.22
Serping1	97.8669	176.385	71.1302	109.138	67.1433	154.515	120.05	65.2249	263.707	133.52	172.371	135.942
Vdac1	173.583	175.979	152.612	182.653	144.9	197.3	136.309	227.722	224.62	151.668	184.832	142.795
Hopx	210.297	175.705	231.341	153.338	428.773	155.731	160.071	132.525	127.423	265.617	206.218	103.562
Gyg	190.257	175.544	185.668	194.371	152.116	236.301	183.293	189.791	193.3	166.775	217.087	125.013
Snx3	165.352	175.048	176.547	156.088	195.549	153.523	196.475	113.927	181.762	161.05	184.762	172.619
Ahsa1	146.732	174.961	119.776	144.886	227.192	115.769	166.161	106.609	185.594	168.814	174.628	170.807
Grik1	134.175	174.8	157.405	170.601	13.799	137.309	129.268	196.67	178.04	125.046	162.601	233.512
Emc9	186.099	174.776	130.68	148.913	410.724	101.868	178.269	146.142	186.368	177.764	158.886	176.086
Isl1	93.3462	174.535	85.9981	128.742	94.1246	34.8984	116.474	99.8399	199.913	164.467	151.904	181.857
Wbp5	179.365	174.372	163.543	119.251	234.9	243.48	147.769	167.246	143.803	240.291	142.61	170.785
Dstn	155.056	172.884	136.063	140.509	125.124	183.57	152.015	193.058	162.396	196.722	164.034	168.385
Lamtor1	182.635	172.163	147.856	154.131	345.865	126.004	184.779	137.175	189.097	190.537	155.993	153.024
Rps20	232.961	171.974	257.776	151.051	476.92	153.86	222.655	135.503	139.102	271.343	162.672	114.779
Cdk5	150.107	171.929	135.405	162.673	240.081	87.4434	161.95	113.092	191.784	184.455	161.871	149.605
Med28	168.132	171.795	136.809	134.684	333.473	133.448	152.481	117.895	167.903	190.677	165.104	163.497
Adprh	133.308	171.641	99.7564	154.262	164.338	93.0096	158.219	130.261	195.98	137.96	177.617	175.007
Dgkh	141.835	171.629	168.535	192.552	19.0922	117.943	136.599	216.29	162.462	121.416	175.975	226.665
Acat2	176.29	171.589	179.859	214.205	116.753	147.166	170.751	229.005	189.909	165.059	165.638	165.749
Ak1	141.423	171.417	135.37	172.222	147.356	94.0648	196.002	103.523	193.216	144.632	194.981	152.839
Sdf4	152.941	171.099	136.221	146.784	180.557	132.64	154.114	167.328	165.096	169.463	162.169	187.67
Cops7a	139.221	171.021	125.575	155.701	138.564	118.346	161.442	135.698	169.828	169.744	171.604	172.907
Pfdn6	175.503	170.779	178.008	135.495	421.046	84.312	139.77	94.387	165.994	207.595	161.677	147.848
Commd4	170.52	170.685	161.005	119.238	349.162	116.316	145.045	132.357	166.651	211.78	159.566	144.743
Tmbim4	196.212	170.591	156.508	147.37	355.679	189.523	161.852	166.342	179.41	189.68	156.814	156.46
Hspb8	174.945	169.957	123.264	187.519	235.536	165.611	176.812	160.927	196.048	146.501	157.039	180.24
Wdr1	130.067	169.591	145.468	180.069	38.2885	112.054	146.192	158.328	191.013	119.097	155.081	213.173
Tcta	167.267	169.49	184.495	144.677	151.776	147.396	174.902	200.356	155.452	200.421	151.768	170.318
Krtcap2	227.921	169.42	147.73	152.905	517.13	200.16	170.38	179.219	178.929	177.397	157.395	163.96
Susd2	146.704	169.27	161.907	208.299	71.4299	109.594	202.412	126.58	177.88	152.545	177.072	169.583
Eno1b	132.889	168.797	120.112	159.157	128.605	96.766	148.693	144.003	210.788	152.657	142.519	169.222
Mrpl30	225.17	168.43	216.692	133.691	412.021	231.195	169.894	187.53	154.834	216.511	164.355	138.018
Fam173a	156.62	168.222	127.737	142.044	367.361	75.3609	142.92	84.2975	165.758	164.351	171.532	171.247
Sdf2	181.865	167.937	181.382	135.188	317.093	122.337	159.234	175.955	166.205	209.104	145.128	151.31
Hspe1	179.04	167.537	166.417	104.223	337.183	162.953	129.109	174.354	131.624	249.764	150.563	138.197
Ufc1	235.286	167.467	220.787	141.46	392.139	228.487	191.065	237.781	149.997	221.06	149.481	149.331
Rbms3	119.787	166.565	127.489	151.886	28.0527	94.0979	135.694	181.5	159.883	139.19	165.851	201.334
Aldoc	217.095	166.461	181.347	221.172	341.616	147.303	186.014	225.115	192.994	155.317	158.473	159.06
Rps10	191.687	166.081	170.636	145.609	484.618	85.1385	190.875	73.2425	179.599	217.632	154.107	112.984
2900011O08Rik	165.908	165.503	162.018	202.641	124.05	129.399	163.374	213.966	194.772	155.029	132.39	179.82
Tcp1	155.228	165.414	169.905	148.961	111.601	197.753	152.547	150.603	159.198	178.619	173.601	150.237
Ndufa11	207.387	165.344	193.122	120.19	433.697	185.569	149.58	162.166	141.897	225.909	155.945	137.627
Fkbp3	195.683	165.083	190.862	120.498	328.12	233.324	143.215	158.079	131.345	267.703	153.855	107.43
Vti1b	148.136	164.71	137.066	119.703	190.065	146.205	179.773	116.002	137.322	188.933	164.1	168.486
Fkbp8	134.854	164.677	86.2801	164.758	240.323	57.2271	200.842	59.6921	172.177	120.147	157.663	208.719
Fam195b	142.968	164.646	141.881	124.076	178.838	115.501	184.072	113.439	185.365	152.19	164.268	156.76
Rpsa	175.989	164.593	171.769	164.626	335.264	66.102	180.327	137.849	176.349	193.676	166.396	121.953
Mtfr1l	134.91	164.488	133.771	143.903	117.677	106.618	160.259	147.231	162.905	146.87	163.782	184.397
Tmem50b	157.677	163.873	193.487	179.375	73.838	140.069	173.152	186.143	166.978	139.298	178.486	170.731
Rps8	192.289	163.739	190.044	136.586	372.713	175.579	162.337	116.473	121.718	270.482	142.507	120.25
Nagk	184.059	163.701	182.772	166.82	233.605	145.436	177.886	197.836	176.622	176.82	139.125	162.235
Psma1	191.761	163.619	188.755	126.68	262.025	202.515	168.085	202.503	149.763	198.488	166.051	140.174
Rps17	195.267	163.408	253.645	123.292	394.293	97.6494	189.804	112.921	130.264	270.589	155.395	97.3843
Mal2	202.631	163.066	219.5	209.781	14.8791	295.089	422.742	53.7936	184.327	167.589	221.129	79.218
Agpat4	92.0772	163.052	66.1341	124.28	63.9715	72.2389	115.508	110.331	211.411	134.965	136.499	169.331
Rps7	191.357	162.981	201.199	116.998	303.985	177.801	165.717	182.444	126.486	240.042	148.921	136.474
Aktip	151.915	162.355	155.615	142.695	104.118	195.749	152.318	160.996	143.006	162.947	161.381	182.087
Mrps34	48.5128	162.345	127.373	0	0	0	163.704	0	159.14	115.681	202.493	172.068
Mbp	100.463	162.283	81.575	68.0908	187.964	94.3313	101.083	69.733	177.713	204.946	109.181	157.291
Chp1	152.255	161.655	169.324	171.54	44.0038	191.473	143.849	193.341	165.393	152.466	164.554	164.207
Rab1b	119.506	161.318	93.371	161.156	130.646	78.4145	164.98	88.4703	178.968	138.121	155.743	172.44
Tomm5	227.934	160.904	234.38	95.6684	490.567	205.397	163.238	178.352	107.309	277.74	146.75	111.816
Haghl	140.413	160.9	115.957	140.773	287.811	82.6745	128.902	86.3626	178.393	154.663	176.755	133.789
Pgk1	144.12	160.814	137.211	153.242	154.712	144.71	128.472	146.372	175.291	177.368	153.485	137.111
Psmd6	168.514	160.431	155.996	125.327	235.637	170.973	157.205	165.947	166.099	163.606	157.916	154.102
Hars	149.825	160.341	152.842	156.651	114.984	153.532	153.454	167.485	172.673	155.881	171.15	141.662
Cuedc2	129.506	160.302	114.681	136.992	226.518	94.3079	123.864	80.6715	190.407	150.906	154.465	145.431
Puf60	129.831	160.273	129.552	144.133	123.75	104.716	155.227	121.606	150.864	160.179	160.826	169.223
Emp3	160.649	159.879	130.403	115.635	265.859	154.505	175.818	121.672	169.272	164.453	142.38	163.412
Ddx39b	142.35	159.866	131.795	147.816	148.764	120.764	142.96	161.999	168.69	160.23	156.156	154.39
Pcp4l1	224.192	159.608	130.21	212.441	504.034	190.398	207.25	100.821	183.038	233.525	157.036	64.8322
Dync1i1	126.951	159.574	123.529	168.308	47.2175	116.365	140.038	166.249	182.781	129.152	143.86	182.503
Gnb2l1	189.874	159.514	180.5	134.282	324.021	155.974	144.21	200.258	157.084	199.54	148.244	133.19
Naca	179.082	159.455	194.789	129.852	337.519	125.537	158.847	127.95	140.217	215.605	156.4	125.599
Ilk	149.193	159.347	151.555	139.617	148.038	171.075	166.13	118.745	161.706	183.049	140.005	152.629
Ndufs2	141.314	159.083	128.166	134.614	196.923	111.644	141.148	135.39	169.812	174.467	151.946	140.105
Ywhab	164.77	159.077	170.331	166.774	127.197	208.136	184.055	132.13	164.989	160.002	158.495	152.82
Mrpl54	170.094	158.986	158.18	103.83	360.529	159.329	131.423	107.274	138.419	220.669	153.159	123.698
Tango2	167.261	158.886	144.387	146.042	220.629	160.538	158.102	173.868	157.215	181.094	152.44	144.795
Rpl17	192.868	158.791	239.955	109.645	351.172	160.878	189.604	105.953	111.979	272.717	161.551	88.9164
Gnao1	155.788	158.241	175.995	162.808	92.8461	204.454	148.248	150.379	170.95	149.721	145.295	166.998
Rogdi	141.008	157.911	120.052	148.12	203.325	106.654	141.303	126.594	179.339	146.639	163.339	142.326
Polr2j	192.106	157.91	178.452	112.894	346.832	197.517	149.225	167.713	134.204	230.61	133.518	133.307
Dazap2	144.082	157.726	144.164	161.091	128.713	107.851	153.432	169.242	173.875	122.301	165.932	168.796
Ube2a	218.914	157.707	202.799	164.784	391.999	200.214	181.554	172.136	169.753	163.064	160.728	137.284
Bnip3	182.72	157.574	196.901	138.623	144.167	232.244	215.756	168.631	122.294	194.019	173.677	140.306
Rpl15	197.115	157.546	265.679	113.326	254.974	164.296	210.045	174.367	114.416	261.792	139.879	114.096
Hnrnpk	134.738	157.502	137.867	161.866	49.5908	148.838	149.177	161.087	156.6	141.173	167.795	164.441
Atp1b3	116.699	157.41	112.338	127.106	68.4613	109.69	202.867	79.7293	144.601	94.3144	171.122	219.601
Kcnip4	134.007	157.343	150.389	170.483	51.5944	157.519	118.928	155.128	167.361	168.063	130.571	163.377
Etfa	135.445	157.238	124.001	116.613	158.759	117.062	142.424	153.811	143.81	180.88	150.072	154.188
Ndfip1	75.7162	157.146	58.792	59.7852	43.5369	66.3864	182.555	43.2418	66.4094	45.7761	221.72	294.679
Cisd3	180.788	157.033	151.127	136.979	338.518	172.938	153.442	131.724	176.601	177.47	143.861	130.2
Tax1bp1	100.225	156.462	82.3267	76.8102	170.93	84.6097	78.6763	107.996	145.786	157.064	153.602	169.396
Atp6v1d	176.585	156.078	166.901	165.798	227.195	163.688	156.339	179.586	161.338	181.21	134.146	147.617
Ggt7	104.953	156.049	111.374	143.189	37.5014	77.0155	154.248	106.388	152.821	125.179	182.381	163.816
Dync1i2	144.759	155.995	159.67	155.026	47.7595	150.239	141.52	214.339	146.227	154.18	153.635	169.939
H3f3b	164.061	155.981	142.969	133.303	246.321	171.344	156.105	134.327	135.377	180.813	160.428	147.306
Psmd8	157.027	155.729	132.128	138.945	269.66	143.105	141.089	117.236	155.922	174.924	155.122	136.947
Tmod2	149.136	155.703	183.764	161.898	134.357	125.315	165.158	124.326	153.81	158.825	140.168	170.011
Pnkd	145.239	155.687	133.881	115.784	240.229	146.645	119.218	115.678	146.758	171.474	158.163	146.352
2210013O21Rik	201.647	155.245	180.282	138.612	353.118	191.109	186.291	160.468	148.975	193.404	134.688	143.915
Shisa5	133.716	155.15	127.152	132.803	137.705	94.3292	190.465	119.84	175.611	123.313	151.88	169.798
Rpl10a	152.103	155.116	176.647	99.9696	285.254	101.423	126.044	123.281	167.158	209.219	116.05	128.037
Sptbn1	189.505	155.062	223.536	179.334	100.907	273.734	191.799	167.719	138.009	173.09	165.236	143.912
Nop10	226.685	154.926	187.174	120.429	495.767	237.418	166.182	153.141	127.715	225.239	152.421	114.33
Glo1	187.435	154.91	161.357	219.022	153.769	128.774	297.806	163.884	180.295	134.621	184.151	120.573
Ndufab1	148.031	154.4	221.313	111.626	166.809	133.542	213.147	41.7487	136.515	207.796	218.671	54.6191
Paqr5	122.231	154.304	123.861	130.456	128.543	70.517	138.401	141.608	150.381	132.836	144.266	189.735
Stard3nl	166.99	154.254	190.778	114.136	187.11	170.296	176.669	162.949	122.198	195.196	152.752	146.868
Arpc5	127.612	154.156	135.237	115.935	96.8901	119.901	148.982	148.724	141.561	145.071	145.735	184.257
Eif3h	152.886	154.069	152.353	116.309	229.007	131.557	158.854	129.237	138.556	200.643	141.555	135.523
Sec13	146.786	153.723	138.892	139.756	226.273	99.4467	116.93	159.421	154.707	177.85	143.961	138.372
Pdrg1	164.183	153.666	178.173	142.351	245.752	118.88	172.519	127.421	142.31	206.293	142.253	123.806
Tmem79	124.814	153.281	119.089	164.542	89.9435	95.8716	154.955	124.484	182.474	136.341	136.317	157.994
Suclg1	162.282	152.86	164.228	116.817	252.924	153.299	135.524	150.899	152.913	172.924	158.518	127.084
Chchd1	188.863	152.619	170.66	79.3223	309.931	226.492	143.702	203.07	103.291	236.612	130.591	139.982
Gm4735	119.862	152.581	108.962	128.342	107.24	90.9632	126.496	157.17	189.57	127.858	127.842	165.055
Scd2	189.14	152.57	219.73	213.733	90.4823	206.801	152.044	252.05	149.274	117.293	164.649	179.064
Tpm1	100.545	152.297	74.7533	127.385	109.823	86.5924	128.878	75.8377	157.635	125.796	158.691	167.065
Tspan17	111.983	151.617	120.413	135.162	120.639	93.9943	163.544	38.1464	168.651	113	160.538	164.28
Tmem25	135.964	151.553	140.534	163.646	64.8036	147.371	160.264	139.163	165.589	147.051	158.42	135.152
Eif3l	139.786	151.282	142.487	149.638	112.74	123.642	136.196	174.013	172.582	145.067	134.311	153.17
Tsn	173.63	151.038	148.095	160.117	209.505	176.038	164.192	183.83	150.266	165.421	137.561	150.903
Plekhb2	128.916	150.742	138.409	170.775	25.4828	121.242	142.005	175.581	153.704	115.541	161.667	172.055
Rtcb	135.848	149.63	131.25	160.905	96.7203	123.231	146.844	156.138	177.188	148.027	142.191	131.113
Polr2g	160.443	149.537	141.376	107.275	325.554	113.279	136.566	138.606	139.977	201.521	136.685	119.966
Chchd3	144.73	149.371	107.621	111.628	177.073	203.332	126.785	141.94	162.41	118.66	156.911	159.503
Supt4a	154.511	149.19	153.171	84.071	261.859	183.989	139.337	104.639	113.385	208.536	147.62	127.22
Cd82	151.555	148.985	118.988	235.886	143.59	96.17	146.935	167.761	136.93	148.076	136.54	174.393
Pcyt2	121.555	148.819	134.245	136.387	101.588	88.9852	142.353	125.769	168.818	147.113	133.491	145.852
Pdia6	118.174	148.762	112.569	135.508	97.4877	98.8913	137.124	127.461	159.402	148.586	141.405	145.653
Nme2	209.32	148.756	138.528	99.1107	402.276	272.903	102.902	240.198	126.298	175.199	99.9141	193.611
Cd59a	150.865	148.738	147.014	105.74	203.761	162.983	139.342	146.349	114.007	193.328	139.893	147.724
Rrp1	103.762	148.145	90.0558	125.182	123.934	63.8114	124.317	95.2722	159.491	131.611	141.172	160.308
Slc25a39	108.504	148.111	101.934	131.725	108.302	90.9534	149.221	68.8869	178.512	101.161	141.567	171.205
Sumo3	127.276	148.025	155.049	144.897	115.735	75.5757	165.508	106.889	173.949	112.656	148.811	156.682
Acyp2	240.428	147.906	276.336	127.733	363.818	321.958	142.181	210.54	100.34	242.067	131.99	117.227
Sbds	136.251	147.794	113.091	131.691	186.535	117.232	140.512	128.445	155.148	168.082	132.187	135.761
Saraf	99.9101	147.649	138.714	148.794	51.1891	79.8466	152.135	28.7821	158.735	99.0365	164.534	168.289
Lamp2	183.944	147.495	177.07	171.159	115.764	251.292	154.521	233.858	152.271	155.126	140.08	142.505
Cdipt	126.109	146.54	128.339	160.558	129.779	88.5199	154.91	94.547	158.326	127.217	146.124	154.491
1500011B03Rik	169.585	146.359	155.562	132.449	215.062	146.542	148.446	219.448	141.208	167.886	141.225	135.117
Snrpd2	184.511	146.313	164.33	118.545	389.31	185.742	142.16	106.979	123.545	209.394	141.611	110.702
Ift46	128.04	146.135	131.652	124.965	110.307	111.114	142.197	148.004	165.67	130.651	140.375	147.842
Mt1	197.19	146.106	198.981	76.7838	476.274	106.975	100.747	223.382	202.972	157.812	104.63	119.01
Eif3g	125.436	146.097	103.149	125.84	243.392	77.5471	121.785	80.9033	167.128	153.293	136.641	127.326
Elp5	152.506	145.902	144.222	119.667	218.863	154.953	138.813	138.517	148.248	159.273	132.009	144.079
Mapre2	129.039	145.751	165.589	166.679	40.8642	117.237	142.028	141.835	134.066	119.062	161.102	168.773
Stxbp1	152.905	145.307	156.505	178.012	75.7961	190.925	149.171	167.022	154.596	118.355	154.681	153.597
Tceb1	206.197	145.285	168.546	108.957	422.037	221.684	143.75	172.206	112.005	200.69	129.545	138.899
Fabp3	151.622	145.247	135.303	91.7031	268.822	163.266	123.371	127.268	147.575	185.321	144.269	103.822
Rtfdc1	138.103	145.13	119.681	146.131	143.881	145.151	135.821	137.952	157.889	148.587	142.554	131.492
Schip1	108.57	144.975	99.7053	95.513	94.4553	100.44	120.741	140.564	124.288	168.169	150.562	136.88
Gm23732	107.459	144.957	267.37	377.383	0	0	0	0	0	101.785	478.043	0
Rpl27	172.159	144.779	184.403	112.632	365.513	117.602	159.059	93.7426	122.565	219.77	141.301	95.4794
Vamp2	107.932	144.47	72.3076	110.603	76.7663	115.16	199.318	73.4375	121.328	57.7277	178.565	220.259
Rpl39-ps	349.297	144.279	199.435	88.5902	925.273	645.623	197.142	39.7217	299.551	156.873	98.3637	22.3274
Idh3a	120.932	144.045	127.673	126.592	75.7285	116.839	130.713	148.046	141.847	147.065	154.206	133.063
Banf1	141.907	143.675	128.382	120.498	268.382	102.555	142.562	89.0637	136.524	183.127	139.706	115.343
Erp29	121.156	143.494	99.6091	108.251	245.349	72.0563	123.022	78.6499	171.575	192.882	104.803	104.717
Rnf14	128.164	143.157	131.822	162.551	31.4928	137.246	146.438	159.432	147.17	128.154	147.12	150.186
Gm6969	158.453	143.044	152.413	145.469	248.366	118.96	156.265	129.244	144.236	182.617	146.389	98.9357
Pak1ip1	148.308	142.863	129.474	125.314	180.147	158.93	124.693	171.291	140.236	195.621	108.864	126.732
Rexo2	140.772	142.796	146.97	118.198	227.579	109.519	135.002	107.365	135.078	149.404	151.257	135.443
Ssna1	153.054	142.793	133.006	88.0992	259.498	146.298	127.61	163.81	124.983	194.955	114.875	136.358
Parm1	104.594	142.369	119.477	114.731	56.8392	129.159	112.639	94.7213	147.477	122.412	142.697	156.888
Psmb5	151.207	142.339	130.712	121.43	344.166	70.8342	159.045	81.0527	140.072	161.338	142.974	124.973
Rpn2	106.968	142.234	119	144.066	45.7342	89.0847	132.073	111.852	145.443	123.553	145.468	154.472
Gm1673	94.2425	142.188	132.549	133.804	29.348	87.5662	177.266	4.9221	173.32	81.7457	141.759	171.926
Sap18	142.706	142.174	149.245	138.794	294.189	33.0112	156.483	84.5118	140.926	187.115	130.333	110.321
Ndufb3	230.935	141.822	226.694	111.053	514.217	197.785	165.114	170.746	113.32	223.447	136.367	94.1525
G3bp2	136.923	141.795	134.376	176.001	65.9455	148.918	120.475	175.825	149.11	138.795	150.541	128.734
Mrpl33	176.948	141.769	221.206	83.4397	272.469	233.094	147.937	103.543	95.3982	248.302	112.416	110.959
Tmem208	160.174	141.067	129.631	86.3047	363.129	113.737	128.839	139.403	132.31	184.303	137.328	110.326
Ncald	119.56	141.022	136.498	83.6667	69.4542	84.5638	139.379	203.799	131.09	124.882	138.991	169.123
Rpl21	150.342	141.007	197.165	105.088	275.338	75.9691	131.527	116.966	147.112	176.652	123.615	116.65
Rufy3	130.556	140.646	126.718	138.634	55.9682	127.375	136.127	198.511	136.731	137.283	151.514	137.057
Cd63	186.35	140.394	156.061	116.824	393.257	145.379	200.521	106.057	144.922	174.477	132.912	109.263
Gaa	100.78	139.911	119.087	168.235	32.0017	64.2368	135.911	85.2112	130.472	94.538	159.849	174.787
Chga	87.8703	139.83	85.8962	124.172	103.314	44.6832	129.723	39.4333	160.484	122.038	137.981	138.818
Cdk15	79.9913	139.416	85.9452	81.3586	55.5414	95.3491	79.5244	82.2294	130.052	158.846	120.852	147.913
Fsd1	107.838	139.34	100.702	138.811	112.386	79.2976	123.617	92.2174	152.058	136.061	127.658	141.581
Isca2	161.838	139.251	155.857	102.123	261.863	195.922	117.522	137.739	119.042	176.499	136.848	124.617
Sdhaf4	202.883	139.083	203.432	90.7416	289.093	299.488	168.046	166.495	99.2919	191.84	129.848	135.351
Rpl23	174.419	139	169.596	140.62	372.555	112.7	167.274	83.7669	121.386	211.916	140.824	81.8731
Msmo1	159.582	138.846	164.174	175.961	125.09	186.274	139.164	166.827	140.189	164.151	133.466	117.576
Ebf1	122.921	138.633	121.565	121.658	28.2989	137.345	130.562	198.1	126.015	129.265	122.345	176.907
Npm1	144.066	138.568	132.938	116.303	199.927	125.118	139.848	150.264	127.8	169.728	134.868	121.875
Acadvl	118.451	138.31	118.623	135.166	86.8581	110.304	132.413	127.34	146.144	134.409	146.54	126.147
1110004F10Rik	139.56	138.254	137.089	113.407	173.631	119.006	121.078	173.149	131.042	156.166	134.04	131.768
Pfkm	102.217	138.117	101.714	146.733	30.9629	112.626	110.601	110.668	147.749	121.61	134.952	148.155
Atp1a3	102.272	137.878	110.693	164.512	45.7148	106.82	114.955	70.9355	149.96	95.5018	157.335	148.717
Sqle	118.563	137.871	149.849	153.201	27.4892	129.186	135.532	116.118	135.487	114.395	146.154	155.45
Gfra3	75.5253	137.774	75.5815	103.689	46.0203	43.8138	105.308	78.7392	153.419	124.934	128.248	144.496
Tmem147	162.505	137.641	119.318	127.576	330.285	139.354	151.037	107.459	141.354	160.807	133.142	115.261
Atp6v1c1	134.994	137.145	134.645	138.604	97.4985	140.653	126.845	171.717	138.64	139.19	140.401	130.349
Hspbp1	88.9189	136.669	63.65	101.223	155.172	29.868	137.306	46.2945	158.656	87.7007	144.902	155.418
Smim12	143.916	136.649	122.177	116.048	308.015	111.178	116.983	89.0924	140.333	145.936	132.99	127.337
Pomp	198.174	136.615	154.762	108.994	327.423	303.819	149.164	144.884	123.736	179.025	136.53	107.168
Necap1	123.71	136.414	117.559	142.998	46.6739	150.803	143.26	140.966	132.08	126.645	160.131	126.799
Cops4	136.657	136.303	126.992	106.232	130.583	144.795	110.13	201.211	125.284	139.323	123.237	157.369
Mrpl36	159.292	136.111	129.354	108.265	279.878	160.28	148.905	129.067	136.303	152.014	134.779	121.347
Mlf2	109.525	136.024	106.319	138.667	118.272	89.0319	156.355	48.5064	156.959	120.043	133.604	133.491
Pcdhga8	84.5392	135.91	67.8756	108.635	39.6538	70.1673	95.5676	125.336	87.7625	139.015	106.111	210.751
Acot13	150.543	135.761	164.38	81.4743	255.167	154.039	127.366	120.83	113.482	181.317	137.75	110.495
Spryd3	90.1243	135.713	100.378	144.886	48.4053	45.3592	122.278	79.4392	140.743	125.22	130.613	146.275
Mrps18c	184.409	135.557	168.119	85.7323	306.329	244.299	113.886	188.09	106.501	183.427	129.764	122.537
Serpinf1	103.936	135.49	73.0635	106.111	128.456	81.9914	120.412	113.58	133.348	135.311	140.977	132.325
Polr2e	131.966	135.478	129.508	105.836	211.18	108.235	115.831	121.204	137.081	161.586	105.864	137.379
Rnf181	168.076	135.295	156.004	145.31	234.7	183.616	145.027	143.796	155.374	157.816	109.707	118.282
Nap1l4	93.9062	135.096	91.4683	132.589	63.3934	53.62	130.796	91.5706	139.723	120.969	136.636	143.056
[truncated: 45,098 more rows]
